# Supplementary material for: Isolate-anchored comparisons reveal evolutionary and functional differentiation across SAR86 marine bacteria
Source: ISME J. 2024 Nov 9;18(1):wrae227. doi: 10.1093/ismejo/wrae227 (PMC11582366; doi:10.1093/ismejo/wrae227)
Supplement: ramfelt_supplementary_table_1_wrae227 [file ramfelt_supplementary_table_1_wrae227.xlsx]

## Sheet: Supplementary_Table_1
Marker Gene ID	Description	HIMB1674_marker_set	GCA_000252525.1	GCA_000252545.1	GCA_000252565.1	GCA_000252585.1	GCA_000307935.1	GCA_000384935.1	GCA_000384955.1	GCA_000385055.1	GCA_001437835.1	GCA_001438095.1	GCA_001438425.1	GCA_001438465.1	GCA_001438485.1	GCA_001438495.1	GCA_001438545.1	GCA_001438565.1	GCA_001438585.1	GCA_001439265.1	GCA_001439285.1	GCA_001439395.1	GCA_001439525.1	GCA_001627995.1	GCA_001628005.1	GCA_001628035.1	GCA_001628185.1	GCA_002169105.1	GCA_002169625.2	GCA_002170245.2	GCA_002172535.2	GCA_002340645.1	GCA_002340965.1	GCA_002346345.1	GCA_002346405.1	GCA_002346805.1	GCA_002346825.1	GCA_002358295.1	GCA_002358335.1	GCA_002358345.1	GCA_002358375.1	GCA_002365495.1	GCA_002384135.1	GCA_002386925.1	GCA_002400575.1	GCA_002401885.1	GCA_002402175.1	GCA_002420885.1	GCA_002420945.1
PF00861.17	Ribosomal L18 of archaea, bacteria, mitoch. and chloroplast	Yes	1	2	1	0	1	1	1	1	1	1	1	1	1	1	1	1	1	1	1	1	1	0	1	0	1	1	1	1	1	1	1	1	1	1	1	1	1	1	1	1	1	1	1	1	1	1	1
TIGR00081	phosphoribosylaminoimidazolesuccinocarboxamide synthase	Yes	1	1	1	1	0	1	1	1	1	1	1	1	1	1	0	1	1	1	1	1	1	1	1	1	2	0	1	1	0	2	1	1	1	1	1	1	1	1	1	1	1	1	0	1	1	1	1
TIGR03263	guanylate kinase	Yes	2	1	0	1	1	0	0	1	1	1	1	1	1	1	1	1	1	1	1	1	1	1	1	1	1	0	1	1	1	1	1	1	1	1	1	1	1	1	1	1	1	1	1	1	1	1	1
PF00347.18	Ribosomal protein L6	Yes	1	2	1	1	1	1	1	1	1	1	1	1	1	1	1	1	1	1	1	1	1	0	1	1	1	1	1	1	1	1	1	1	1	1	1	1	1	1	1	1	1	1	1	1	1	1	1
TIGR03598	ribosome biogenesis GTP-binding protein YihA/YsxC	Yes	1	1	0	1	1	1	1	1	1	1	1	1	1	1	1	1	1	1	1	1	1	1	1	1	1	0	1	1	1	1	1	1	1	1	1	1	1	1	1	1	1	0	1	1	1	1	1
PF01192.17	RNA polymerase Rpb6	Yes	2	1	1	1	1	0	0	1	0	1	1	1	1	1	1	1	1	1	1	1	1	1	1	1	1	0	1	1	1	1	1	1	1	1	1	1	1	1	0	1	1	1	1	1	1	1	1
PF02132.10	RecR, Cys4-zinc finger motif	Yes	1	1	0	1	1	1	1	1	1	1	1	1	1	1	1	1	1	1	1	1	1	1	0	1	1	1	0	1	1	1	1	1	1	1	1	0	1	1	1	1	1	1	0	0	1	1	1
TIGR01082	UDP-N-acetylmuramate--L-alanine ligase	Yes	1	1	0	1	1	1	1	1	1	1	0	1	1	1	1	1	1	1	0	1	1	1	1	1	1	1	1	1	1	1	1	1	1	1	1	1	1	1	0	1	1	0	0	1	1	1	1
PF02527.10	rRNA small subunit methyltransferase G	Yes	1	2	0	2	1	1	1	1	0	1	1	0	0	1	1	2	1	0	1	0	1	0	1	0	0	1	1	1	1	1	0	0	0	0	0	0	0	0	0	1	0	0	1	1	1	0	1
TIGR00742	tRNA dihydrouridine(20/20a) synthase DusA	Yes	1	1	0	1	1	1	1	1	1	1	1	1	1	1	1	1	1	1	1	1	1	1	1	1	1	1	0	1	1	1	1	1	1	1	1	1	1	1	1	1	1	1	1	1	1	1	1
PF00886.14	Ribosomal protein S16	Yes	1	1	0	0	1	1	0	1	1	0	0	1	1	1	1	1	1	1	0	1	1	1	1	1	1	0	1	1	1	0	1	1	0	1	1	1	0	0	0	0	1	1	1	1	1	1	1
TIGR00755	16S rRNA (adenine(1518)-N(6)/adenine(1519)-N(6))-dimethyltransferase RsmA	Yes	1	1	0	1	1	1	0	1	1	1	1	1	1	1	1	1	1	1	0	1	1	1	1	1	1	0	1	1	0	1	1	1	1	1	0	1	1	1	1	1	1	1	0	1	0	1	1
TIGR00392	isoleucine--tRNA ligase	Yes	1	1	1	0	0	1	1	1	1	1	1	1	1	1	1	1	1	1	1	1	1	1	1	1	1	0	1	1	1	1	1	1	1	1	1	1	1	1	1	1	1	0	0	1	1	1	1
PF00831.18	Ribosomal L29 protein	Yes	1	1	2	0	1	1	1	1	1	1	1	1	1	1	1	1	1	1	1	1	1	1	1	1	1	1	1	1	0	1	1	1	1	1	1	1	1	1	1	1	1	1	1	1	1	1	1
PF01351.13	Ribonuclease HII	Yes	1	2	0	0	1	1	1	1	1	1	1	1	1	1	1	1	1	1	1	1	1	1	2	1	1	1	1	1	1	1	0	1	0	1	1	1	1	0	1	1	1	1	0	1	1	1	0
PF01018.17	GTP1/OBG	Yes	1	1	1	0	1	1	1	1	1	1	1	1	1	1	1	1	1	1	0	2	1	1	1	1	1	1	1	1	1	1	1	1	1	1	1	1	1	1	1	1	1	1	1	1	1	1	1
PF00203.16	Ribosomal protein S19	Yes	1	1	1	0	1	1	1	1	1	1	1	1	1	1	1	1	1	1	1	1	1	0	1	0	0	1	1	1	0	1	1	1	1	1	1	1	1	1	1	1	1	1	1	1	1	1	1
PF00252.13	Ribosomal protein L16p/L10e	Yes	1	1	2	2	1	1	1	1	1	1	1	1	1	1	1	1	1	1	1	1	1	1	1	1	1	1	1	1	0	1	1	1	1	1	1	1	1	1	1	1	1	1	1	1	1	1	1
PF01281.14	Ribosomal protein L9, N-terminal domain	Yes	1	1	1	1	1	1	1	1	1	1	1	1	1	1	1	1	1	1	0	1	1	0	1	1	1	1	1	1	1	1	1	1	1	1	1	1	1	1	1	1	1	1	1	1	0	1	1
TIGR00344	alanine--tRNA ligase	Yes	1	1	0	0	1	1	1	1	1	1	1	1	1	1	1	1	1	1	1	1	1	1	1	1	1	0	1	0	1	1	1	1	1	1	1	1	1	1	1	1	1	0	0	1	1	1	1
PF01250.12	Ribosomal protein S6	Yes	1	1	1	1	1	1	1	1	1	1	1	1	1	1	1	1	1	1	0	1	1	1	1	1	1	1	1	1	1	1	1	1	1	1	1	1	1	1	1	1	1	1	1	1	0	1	1
PF02606.9	Tetraacyldisaccharide-1-P 4'-kinase	Yes	1	2	0	1	1	1	0	1	1	1	1	1	1	1	1	1	1	1	1	1	1	1	1	1	1	1	1	1	1	1	1	1	1	1	1	1	1	1	1	1	1	1	1	1	1	1	0
PF04354.8	ZipA, C-terminal FtsZ-binding domain	Yes	1	1	1	0	1	1	1	1	1	1	1	1	1	1	1	1	1	1	1	1	1	1	1	1	1	1	1	1	1	1	1	1	1	1	1	1	1	1	0	1	1	1	0	1	1	1	1
PF04977.10	Septum formation initiator	Yes	1	1	1	1	1	2	1	1	1	1	1	1	1	1	1	1	1	1	1	1	1	0	1	1	1	1	1	1	1	1	1	1	1	1	1	1	1	1	1	1	1	1	1	1	1	1	1
PF07479.9	NAD-dependent glycerol-3-phosphate dehydrogenase C-terminus	Yes	1	1	1	1	1	1	0	1	1	1	1	1	1	1	1	1	1	1	1	1	1	1	1	1	1	0	0	0	1	1	1	1	1	1	1	1	1	1	1	1	1	1	1	1	1	1	1
PF00453.13	Ribosomal protein L20	Yes	0	0	0	0	1	1	1	1	1	1	1	1	1	1	0	1	1	1	1	0	1	0	1	0	0	0	0	1	1	0	1	1	1	1	1	1	0	1	1	1	1	0	1	1	1	0	1
TIGR00041	dTMP kinase	Yes	1	1	0	1	1	0	1	1	1	1	0	1	0	1	1	1	1	1	0	1	1	1	1	1	1	1	0	1	1	1	0	1	1	0	1	1	1	1	1	0	1	0	0	1	1	1	1
PF00380.14	Ribosomal protein S9/S16	Yes	1	2	1	1	1	1	1	1	1	1	1	1	1	1	1	1	1	1	1	1	1	1	1	1	1	1	1	1	1	1	1	1	1	1	1	1	1	1	1	1	1	1	1	1	1	1	1
PF03461.10	TRCF domain	Yes	1	2	0	2	1	0	1	1	1	1	1	1	0	1	1	1	1	1	1	1	1	1	1	1	1	1	1	0	1	1	1	1	1	1	0	1	1	1	1	0	1	1	0	1	1	1	0
PF12631.2	MnmE helical domain	Yes	1	2	0	1	1	1	1	1	1	1	1	1	0	1	1	1	1	1	0	1	1	0	1	0	0	1	0	1	1	1	0	0	0	0	1	0	1	1	1	1	0	0	1	1	1	0	0
PF01746.16	tRNA (Guanine-1)-methyltransferase	Yes	1	1	0	0	1	1	0	1	1	1	1	1	1	1	1	1	1	1	1	1	1	1	1	1	1	0	0	1	1	1	1	1	1	1	1	1	1	1	1	1	1	1	1	1	1	1	1
PF02912.13	Aminoacyl tRNA synthetase class II, N-terminal domain	Yes	0	0	0	0	1	0	0	0	1	1	1	1	1	1	1	1	1	1	1	0	1	0	1	0	0	0	0	0	1	0	1	0	0	1	1	1	0	1	0	1	0	0	1	1	1	0	0
TIGR01145	ATP synthase F1 subunit delta	Yes	1	1	0	1	1	1	1	1	1	1	1	1	0	1	1	0	1	1	1	0	1	1	1	1	0	1	1	1	0	1	0	1	1	0	1	1	1	1	1	1	0	0	1	1	1	1	1
PF01084.15	Ribosomal protein S18	Yes	1	1	1	1	1	1	1	1	1	1	1	1	1	1	1	1	1	1	0	1	1	1	1	1	1	1	1	1	1	1	1	1	1	1	1	1	1	1	1	1	1	1	1	1	0	1	1
TIGR00186	23S rRNA (guanosine(2251)-2'-O)-methyltransferase RlmB	Yes	1	1	0	0	1	1	1	1	1	1	1	1	0	1	1	1	1	1	1	1	1	1	0	1	1	1	1	1	1	1	1	1	1	1	0	1	0	1	1	1	1	1	1	1	0	1	1
TIGR01055	DNA topoisomerase IV subunit B	Yes	1	2	0	0	1	1	1	1	1	1	1	1	1	0	1	1	1	1	1	1	0	1	1	1	1	1	1	0	1	1	1	1	1	1	1	1	1	1	1	1	1	1	1	1	1	1	1
PF03726.9	Polyribonucleotide nucleotidyltransferase, RNA binding domain	Yes	1	1	0	2	1	1	1	1	1	1	1	1	1	1	1	1	1	1	0	1	1	1	1	1	1	1	1	1	1	1	0	1	1	1	1	1	1	1	1	0	1	1	0	1	1	0	1
PF04563.10	RNA polymerase beta subunit	Yes	1	1	1	3	1	1	1	1	1	1	2	1	1	1	1	1	1	1	1	1	1	2	1	1	2	0	1	1	0	1	1	1	1	1	1	1	1	1	1	1	1	1	0	1	1	1	1
PF04565.11	RNA polymerase Rpb2, domain 3	Yes	1	1	1	1	1	1	1	1	1	1	1	1	1	1	1	1	1	1	1	1	1	2	1	1	2	0	1	1	0	1	1	1	1	1	1	1	1	1	1	1	1	1	0	1	1	1	1
PF04983.13	RNA polymerase Rpb1, domain 3	Yes	1	1	1	2	1	1	1	1	1	1	1	1	1	1	1	1	2	1	1	1	1	1	1	0	2	1	1	1	0	1	0	1	1	1	1	1	1	1	1	1	1	1	1	1	1	1	1
PF10396.4	GTP-binding protein TrmE N-terminus	Yes	1	2	0	2	1	1	1	1	1	1	1	1	0	1	1	1	1	1	0	1	1	0	1	0	1	1	0	1	1	1	0	0	0	0	1	0	0	1	0	1	0	0	1	1	1	0	1
TIGR01059	DNA gyrase subunit B	Yes	1	1	0	1	1	1	1	1	1	1	1	1	1	1	1	1	1	1	0	1	1	0	1	0	0	1	0	1	0	1	0	1	0	0	1	1	1	1	1	1	1	0	1	1	1	1	1
TIGR01830	3-oxoacyl-[acyl-carrier-protein] reductase	Yes	1	1	0	0	1	0	1	1	1	1	0	1	1	1	0	1	0	0	0	1	1	0	1	0	1	1	0	0	0	0	0	1	1	0	1	1	1	1	0	1	1	1	0	1	1	1	1
PF00181.18	Ribosomal Proteins L2, RNA binding domain	Yes	1	1	1	0	1	1	1	1	1	1	1	1	1	1	1	1	1	1	1	1	1	0	1	0	0	1	1	1	0	1	1	1	1	1	1	1	1	1	1	1	1	1	1	1	1	1	1
PF04560.15	RNA polymerase Rpb2, domain 7	Yes	1	1	1	1	1	1	1	1	1	1	1	1	1	1	1	1	2	1	1	1	1	1	1	1	2	1	1	1	0	1	1	1	1	1	1	1	1	1	1	1	1	1	1	1	1	1	1
PF00238.14	Ribosomal protein L14p/L23e	Yes	1	1	1	1	1	1	1	1	1	1	1	1	1	1	1	1	1	1	1	1	1	1	1	1	1	1	1	1	0	1	1	1	1	1	1	1	1	1	1	1	1	1	1	1	1	1	1
PF01196.14	Ribosomal protein L17	Yes	1	1	1	2	1	1	1	1	1	1	1	1	1	1	1	1	1	1	1	1	1	1	1	1	1	1	1	1	1	1	1	1	1	1	1	1	1	1	1	1	1	1	1	1	1	1	1
PF01071.14	Phosphoribosylglycinamide synthetase, ATP-grasp (A) domain	Yes	1	1	0	2	1	1	0	1	1	1	1	1	1	1	1	1	1	1	1	1	1	1	2	1	1	1	1	1	1	1	1	1	1	1	1	1	1	1	0	1	1	1	1	1	1	1	1
PF02491.15	SHS2 domain inserted in FTSA	Yes	1	1	1	1	1	1	1	1	1	1	1	1	1	1	1	1	1	1	0	1	1	1	1	1	1	1	1	1	1	1	1	1	1	1	1	1	1	1	1	1	1	0	0	1	1	1	1
PF01808.13	AICARFT/IMPCHase bienzyme	Yes	1	1	0	1	1	1	0	1	1	1	1	1	2	1	1	1	1	1	1	1	1	1	1	1	1	1	1	1	1	1	1	1	1	1	0	1	1	1	0	0	0	1	1	1	1	1	1
PF04997.7	RNA polymerase Rpb1, domain 1	Yes	1	1	1	0	1	1	1	1	1	1	1	1	1	1	1	1	2	1	1	1	1	1	1	1	2	1	1	1	0	1	0	1	1	1	1	1	1	1	1	1	1	1	1	1	1	1	1
TIGR00611	DNA replication and repair protein RecF	Yes	1	2	0	0	1	1	1	1	1	1	1	1	1	1	1	1	1	1	0	0	1	1	1	1	1	1	0	1	1	1	0	1	0	0	1	0	1	1	1	1	1	0	1	1	1	1	1
TIGR00020	peptide chain release factor 2	Yes	1	1	0	0	1	1	1	1	1	1	1	1	1	1	1	1	1	1	1	1	1	0	1	0	1	0	1	1	1	1	1	1	1	1	1	1	1	1	1	1	1	1	0	1	1	1	1
PF01795.14	MraW methylase family	Yes	1	1	1	0	1	1	1	1	1	1	1	1	1	1	1	1	1	1	1	1	1	1	1	1	1	1	1	1	1	1	1	1	1	1	1	1	1	1	1	1	1	0	0	1	1	1	1
PF02684.10	Lipid-A-disaccharide synthetase	Yes	1	1	0	0	1	1	1	1	1	1	1	1	1	1	1	1	1	1	1	1	1	1	1	1	1	1	1	1	1	1	1	1	1	1	1	1	0	1	0	1	0	1	0	1	1	0	1
PF00712.14	DNA polymerase III beta subunit, N-terminal domain	Yes	1	2	0	1	1	1	1	1	1	1	1	1	1	1	1	1	1	1	0	1	1	1	1	1	1	1	0	1	1	1	0	1	0	0	1	0	1	1	1	1	1	0	1	1	1	1	1
PF01509.13	TruB family pseudouridylate synthase (N terminal domain)	Yes	1	2	0	1	1	1	1	1	1	1	1	1	1	1	1	1	1	1	1	1	1	1	1	1	1	1	1	1	1	1	1	1	1	1	1	1	1	1	1	1	1	1	0	1	1	1	1
PF01121.15	Dephospho-CoA kinase	Yes	1	1	3	0	1	1	1	1	1	1	1	1	1	1	1	1	1	1	1	1	1	1	1	1	1	1	1	1	1	1	1	1	1	1	1	1	0	1	1	1	1	1	1	1	1	1	1
PF00410.14	Ribosomal protein S8	Yes	1	2	2	1	1	1	1	1	1	1	1	1	1	1	1	1	1	1	1	1	1	0	1	1	1	1	1	1	1	1	1	1	1	1	1	1	1	1	1	1	1	1	1	1	1	1	1
PF02773.11	S-adenosylmethionine synthetase, C-terminal domain	Yes	1	2	0	1	1	1	1	1	1	1	1	1	0	1	1	1	1	1	1	1	1	1	1	1	1	0	2	1	1	0	1	0	1	1	0	0	1	1	1	0	0	0	1	1	1	0	0
TIGR01356	3-phosphoshikimate 1-carboxyvinyltransferase	Yes	1	1	0	0	1	1	0	1	1	1	1	1	1	1	1	1	1	1	1	1	1	0	1	0	0	1	0	1	2	1	1	1	1	1	1	1	1	1	0	1	1	1	0	1	1	1	1
PF04362.9	Bacterial Fe(2+) trafficking	Yes	1	1	0	1	1	1	0	1	1	1	1	1	1	1	1	1	1	1	1	1	1	1	1	1	1	0	1	1	1	1	1	1	1	1	1	1	1	1	1	1	1	1	0	1	0	1	1
PF11987.3	Translation-initiation factor 2	Yes	1	1	2	2	1	1	1	1	1	1	1	1	1	1	1	1	1	1	1	1	1	0	1	1	1	1	1	1	1	1	1	1	1	1	1	1	1	1	1	1	1	1	0	1	1	1	1
TIGR00091	tRNA (guanosine(46)-N7)-methyltransferase TrmB	Yes	1	1	0	1	1	1	1	1	0	0	0	0	0	0	0	0	0	0	0	0	0	1	1	1	1	1	1	1	1	0	0	0	0	0	0	0	0	0	0	0	0	1	1	1	1	0	0
TIGR03317	folate-binding protein YgfZ	Yes	1	1	0	0	1	1	1	1	1	2	1	1	0	2	1	1	1	1	0	0	2	1	1	1	1	0	1	1	1	1	1	0	0	1	0	1	0	0	0	1	0	0	1	1	1	0	0
TIGR02800	Tol-Pal system beta propeller repeat protein TolB	Yes	1	1	1	1	0	1	1	1	1	1	1	1	1	1	1	1	1	1	1	1	1	1	1	1	1	0	1	1	1	1	1	1	1	1	0	1	1	1	1	1	1	1	1	0	1	1	1
PF01406.14	tRNA synthetases class I (C) catalytic domain	Yes	1	1	1	0	1	1	1	1	1	1	1	1	1	1	1	1	1	1	1	1	1	1	1	0	1	1	0	1	1	1	1	0	1	1	1	1	1	1	1	1	1	1	0	1	1	1	1
PF01687.12	Riboflavin kinase	Yes	1	1	1	0	0	1	1	1	1	1	1	1	1	1	1	1	1	1	1	1	1	1	1	1	1	0	1	1	1	1	1	1	1	1	1	1	1	1	1	1	1	1	0	1	1	1	0
PF02565.10	Recombination protein O C terminal	Yes	1	1	0	0	1	1	1	1	1	1	1	1	1	1	1	1	1	1	1	1	1	1	1	1	1	0	1	1	1	1	1	1	1	1	1	1	1	1	1	1	1	1	1	1	1	1	1
PF00673.16	ribosomal L5P family C-terminus	Yes	1	2	2	0	1	1	1	1	1	1	1	1	1	1	1	1	1	1	1	1	1	0	1	1	1	1	1	1	1	1	1	1	1	1	1	1	1	1	1	1	1	1	1	1	1	1	1
TIGR02392	RNA polymerase sigma factor RpoH	Yes	1	1	0	1	1	1	1	1	1	1	1	1	1	1	1	1	1	1	1	0	1	1	1	1	1	1	1	1	1	1	1	1	1	1	1	1	1	1	1	1	1	1	1	1	1	1	1
PF12169.3	DNA polymerase III subunits gamma and tau domain III	Yes	1	1	0	1	1	1	1	1	1	1	1	1	1	1	1	1	1	1	1	1	1	1	0	1	1	1	0	0	1	1	1	1	1	1	1	1	1	1	1	1	1	1	0	0	1	1	1
TIGR01133	undecaprenyldiphospho-muramoylpentapeptide beta-N-acetylglucosaminyltransferase	Yes	1	1	1	1	1	0	1	1	1	1	1	1	1	1	1	1	1	1	0	1	1	1	1	1	1	1	1	0	1	1	0	1	1	1	1	1	1	1	1	1	1	0	0	1	1	1	1
PF01765.14	Ribosome recycling factor	Yes	1	1	0	0	1	1	1	1	1	1	1	1	1	1	1	1	1	1	1	1	1	1	1	1	1	1	1	1	1	1	1	1	1	1	1	1	1	1	1	1	1	1	0	1	1	1	1
PF00829.16	Ribosomal prokaryotic L21 protein	Yes	1	2	2	2	1	1	1	1	1	1	1	1	1	1	1	1	1	1	0	1	1	1	1	1	1	1	1	1	1	1	1	1	1	1	1	1	1	1	1	1	1	1	1	1	1	1	1
TIGR01143	UDP-N-acetylmuramoyl-tripeptide--D-alanyl-D-alanine ligase	Yes	1	1	1	1	1	1	1	1	0	1	1	1	1	1	1	1	1	1	1	1	1	1	1	1	1	1	1	0	1	0	0	0	0	1	1	1	0	1	0	1	0	1	0	1	1	1	1
PF07517.9	SecA DEAD-like domain	Yes	1	1	0	0	1	1	1	1	1	1	1	1	1	1	2	1	1	1	1	1	1	1	1	1	1	1	1	1	1	1	1	1	1	1	1	1	0	1	1	1	1	0	1	1	1	1	1
PF02403.17	Seryl-tRNA synthetase N-terminal domain	Yes	1	1	0	0	1	1	0	1	1	1	1	1	1	1	1	1	1	1	1	1	1	1	1	1	1	0	1	1	1	2	0	0	0	1	0	0	0	1	0	0	0	1	0	1	1	0	0
PF00627.26	UBA/TS-N domain	Yes	1	1	0	0	1	1	1	1	1	1	1	1	1	1	1	1	1	1	1	0	1	1	1	1	1	1	1	1	1	1	1	1	1	1	1	1	1	1	1	1	1	1	0	1	1	1	1
TIGR01740	orotidine-5'-phosphate decarboxylase	Yes	1	1	0	0	1	1	1	1	1	1	1	1	0	1	0	1	1	1	0	0	1	0	0	0	0	0	0	1	2	0	0	0	0	0	0	0	0	0	0	1	0	0	1	1	1	0	0
TIGR00430	tRNA guanosine(34) transglycosylase Tgt	Yes	1	1	1	0	1	1	1	1	1	1	1	1	1	1	1	1	1	1	1	1	1	1	0	1	1	0	1	1	1	1	1	1	1	1	1	0	1	1	1	1	1	1	0	1	1	0	1
PF02559.11	CarD-like/TRCF RID domain	Yes	1	1	0	1	1	0	1	1	1	1	1	1	0	1	1	1	1	1	0	1	1	1	1	1	1	1	1	0	1	1	1	1	1	1	0	1	0	1	1	0	1	1	0	0	1	1	0
PF06144.8	DNA polymerase III, delta subunit	Yes	1	3	1	1	1	1	1	1	1	1	1	1	1	1	1	1	1	1	1	1	1	1	1	1	1	1	1	1	0	1	1	1	1	1	1	1	1	1	1	1	1	1	1	1	1	1	1
PF02576.12	RimP N-terminal domain	Yes	1	1	1	1	1	1	1	1	1	1	1	1	1	1	1	1	1	1	1	1	1	0	1	0	1	1	1	1	1	1	1	1	1	1	1	0	1	1	1	1	1	1	0	1	1	1	1
TIGR00418	threonine--tRNA ligase	Yes	1	1	1	0	1	1	1	1	1	1	1	1	1	1	1	1	1	1	1	1	1	0	0	0	0	1	0	1	1	1	1	1	1	1	1	1	1	1	1	1	1	0	0	1	1	1	1
PF06418.9	CTP synthase N-terminus	Yes	1	1	1	1	1	2	1	1	1	1	2	1	1	1	1	1	1	1	0	1	1	0	1	2	0	1	1	1	1	1	1	1	1	1	1	1	1	1	1	1	1	0	1	1	1	1	0
PF00218.16	Indole-3-glycerol phosphate synthase	Yes	1	1	0	1	1	1	0	1	1	1	1	1	1	1	1	1	1	1	1	1	1	2	1	1	1	0	1	1	1	1	1	1	1	1	1	1	1	1	1	1	1	1	1	1	1	1	0
PF03054.11	tRNA methyl transferase HUP domain	Yes	1	1	0	2	1	1	1	1	1	1	1	1	1	1	1	1	1	1	1	0	1	1	1	1	1	1	1	1	1	1	1	1	1	1	1	1	1	1	1	0	1	1	0	1	1	1	0
TIGR00878	phosphoribosylformylglycinamidine cyclo-ligase	Yes	1	1	0	1	1	1	1	1	1	1	1	1	1	1	1	1	1	1	1	2	1	2	1	1	1	1	0	1	0	1	0	1	1	1	1	0	1	1	1	1	1	1	0	0	1	1	1
PF07497.7	Rho termination factor, RNA-binding domain	Yes	1	2	1	1	1	1	1	1	1	1	1	1	1	1	1	1	1	1	1	1	1	1	1	1	1	1	1	1	1	1	0	1	1	1	1	1	0	1	1	1	0	1	1	1	1	1	0
PF00276.15	Ribosomal protein L23	Yes	1	1	1	0	1	1	1	1	1	1	1	1	1	1	1	1	1	1	1	1	1	0	1	0	0	1	1	1	0	1	1	1	1	1	1	1	1	1	1	1	1	1	1	1	1	1	1
PF00562.23	RNA polymerase Rpb2, domain 6	Yes	1	2	2	2	1	1	1	1	1	1	1	1	1	1	1	1	2	1	1	1	1	1	1	1	2	1	1	1	0	1	1	1	1	1	1	1	1	1	1	1	1	1	1	1	1	1	1
PF00333.15	Ribosomal protein S5, N-terminal domain	Yes	1	2	2	1	1	1	1	1	1	1	1	1	1	1	1	1	1	1	1	1	1	0	1	0	1	1	1	1	1	1	1	1	1	1	1	1	1	1	1	1	1	1	1	1	1	1	1
PF01134.17	Glucose inhibited division protein A	Yes	1	2	0	1	1	1	1	1	1	1	1	1	0	1	2	1	1	0	0	1	1	0	1	0	0	1	1	1	1	1	0	0	0	0	0	0	1	0	1	0	0	0	1	1	1	0	0
PF04999.8	Cell division protein FtsL	Yes	0	0	0	0	1	0	0	0	1	1	1	1	1	1	1	1	1	1	1	1	1	1	1	1	1	1	1	0	0	1	1	1	1	1	1	1	1	1	1	1	1	1	0	1	1	1	1
TIGR01499	bifunctional protein FolC	Yes	0	0	0	0	0	0	0	0	0	0	0	0	0	0	0	0	0	0	0	0	0	1	1	1	1	0	0	0	0	0	0	0	0	0	0	0	0	0	0	0	0	0	1	1	1	0	0
PF08459.6	UvrC RNAse H endonuclease domain	Yes	0	0	0	0	1	1	1	1	3	2	0	2	0	1	0	1	0	2	0	2	1	0	0	0	0	0	0	1	1	0	0	0	0	0	0	0	0	0	0	0	0	0	0	1	1	0	0
TIGR00336	orotate phosphoribosyltransferase	Yes	1	1	1	1	1	0	0	1	1	1	1	1	1	1	1	1	1	1	1	1	1	1	1	1	1	0	1	1	0	1	1	1	1	1	1	1	1	1	1	1	1	1	1	1	1	1	1
TIGR00409	proline--tRNA ligase	Yes	1	1	0	2	1	1	1	1	1	1	1	1	1	1	1	0	1	1	1	1	1	1	1	1	1	1	0	1	1	1	1	1	1	1	1	1	1	1	1	1	1	1	1	0	1	1	1
TIGR01510	pantetheine-phosphate adenylyltransferase	Yes	1	2	1	0	1	1	1	1	1	1	1	1	1	1	1	1	2	1	1	1	1	1	1	1	1	1	1	1	1	2	1	1	1	1	1	0	1	1	1	1	1	1	1	1	0	1	1
PF00281.14	Ribosomal protein L5	Yes	1	1	1	0	1	1	1	1	1	1	1	1	1	1	1	1	2	1	1	1	1	0	1	1	1	1	1	1	1	1	1	1	1	1	1	1	1	1	1	1	1	1	1	1	1	1	1
PF01668.13	SmpB protein	Yes	1	1	0	0	1	1	1	1	1	1	1	1	1	1	1	1	1	1	1	1	1	1	1	1	1	1	1	1	1	1	1	1	1	1	1	1	1	1	1	1	1	1	0	0	0	1	1
PF02033.13	Ribosome-binding factor A	Yes	1	1	2	2	1	1	1	1	1	1	1	1	1	1	1	1	1	1	1	1	1	1	1	1	1	1	1	1	1	1	1	1	1	1	1	1	1	1	1	1	1	1	0	1	1	1	1
PF03948.9	Ribosomal protein L9, C-terminal domain	Yes	1	1	2	1	1	1	1	1	1	1	1	1	1	1	1	1	1	1	0	1	1	0	1	1	1	1	1	1	1	1	1	1	1	1	1	1	1	1	1	1	1	1	1	1	0	1	1
PF05000.12	RNA polymerase Rpb1, domain 4	Yes	1	1	2	2	1	1	1	1	1	1	1	1	1	1	1	1	1	1	1	1	1	1	1	0	1	0	1	1	0	1	0	1	1	1	1	1	1	1	1	1	1	1	1	1	1	1	1
PF00327.15	Ribosomal protein L30p/L7e	Yes	1	2	2	1	1	1	1	1	1	1	1	1	1	1	1	1	1	1	1	1	1	0	1	0	1	1	1	1	1	1	1	1	1	1	1	1	1	1	1	1	1	1	1	1	1	1	1
TIGR03284	thymidylate synthase	Yes	1	1	0	0	1	1	0	1	1	1	1	1	1	1	1	1	1	1	1	1	1	1	1	1	1	1	1	1	1	1	1	1	1	1	1	1	1	1	1	1	1	1	0	1	1	1	1
PF00687.16	Ribosomal protein L1p/L10e family	Yes	1	1	2	1	1	1	1	1	1	1	1	1	1	1	1	1	1	1	1	1	1	1	1	1	2	0	1	1	1	1	1	1	1	1	1	1	1	1	1	1	1	1	0	1	1	1	1
PF01195.14	Peptidyl-tRNA hydrolase	Yes	1	1	1	2	1	1	1	1	1	1	1	1	1	1	1	1	1	1	0	1	1	1	1	1	1	1	1	1	1	1	1	1	1	1	1	1	1	1	1	1	1	1	1	1	1	1	1
PF04127.10	DNA / pantothenate metabolism flavoprotein	Yes	0	1	0	1	0	0	1	1	0	0	0	0	0	0	0	0	0	0	0	0	0	1	1	1	1	0	0	0	1	0	0	0	0	0	0	0	0	0	0	0	0	0	2	1	1	0	0
PF02410.10	Ribosomal silencing factor during starvation	Yes	1	2	1	0	1	1	1	1	1	1	1	1	1	1	1	1	1	1	1	1	1	1	1	1	1	1	1	1	1	1	1	1	1	1	1	1	1	1	1	1	1	1	1	1	1	1	1
PF00366.15	Ribosomal protein S17	Yes	1	1	2	1	1	1	1	1	1	1	1	1	1	1	1	1	1	1	1	1	1	1	1	1	1	1	1	1	0	1	1	1	1	1	1	1	1	1	1	1	0	1	1	1	1	1	0
PF00697.17	N-(5'phosphoribosyl)anthranilate (PRA) isomerase	Yes	1	1	0	0	1	1	1	1	1	1	1	1	1	1	1	1	1	1	1	1	1	1	1	1	1	0	1	1	1	1	1	1	1	1	1	1	1	1	1	1	1	1	1	1	1	1	1
PF06574.7	FAD synthetase	Yes	1	1	1	0	0	1	1	1	1	1	1	1	0	1	1	1	1	1	1	1	1	1	1	1	1	0	1	1	1	1	1	1	1	1	1	1	1	1	1	1	1	1	0	1	1	1	0
TIGR01302	IMP dehydrogenase	Yes	1	1	1	0	1	1	1	1	1	0	0	1	1	2	1	1	1	1	0	1	2	1	1	1	1	0	1	1	1	0	0	0	0	0	0	0	0	0	0	0	0	0	0	1	1	0	0
TIGR01357	3-dehydroquinate synthase	Yes	1	2	0	1	1	1	1	1	1	1	1	1	1	1	1	1	1	1	0	1	1	0	1	0	0	1	0	1	1	1	1	1	1	1	1	1	1	1	1	1	1	1	1	1	1	1	1
PF01782.13	RimM N-terminal domain	Yes	1	1	0	0	1	1	0	1	1	1	1	0	1	1	1	0	1	0	0	1	1	1	1	1	1	0	0	0	1	1	1	1	1	1	1	1	1	1	1	1	1	1	1	1	1	1	1
PF05697.8	Bacterial trigger factor protein (TF)	Yes	1	1	1	1	1	1	0	1	1	1	1	1	0	1	1	2	1	1	1	0	1	1	1	1	1	1	1	0	0	1	0	1	1	1	1	1	0	1	1	1	1	1	0	1	1	1	1
TIGR02393	RNA polymerase sigma factor RpoD	Yes	1	1	0	1	1	1	0	1	1	1	0	1	1	1	1	1	1	1	1	1	1	0	1	1	1	1	1	2	1	1	1	1	1	1	1	1	1	1	0	1	1	0	0	1	0	1	1
PF00163.14	Ribosomal protein S4/S9 N-terminal domain	Yes	1	2	1	0	1	1	1	1	1	1	1	1	1	1	1	1	1	1	1	1	1	0	1	1	1	1	1	1	1	1	1	1	1	1	1	1	1	1	1	1	1	1	1	1	1	1	1
PF09312.6	SurA N-terminal domain	Yes	1	1	0	1	1	1	0	1	1	1	1	1	1	1	1	1	1	1	0	1	1	1	1	1	1	0	1	1	1	1	1	1	1	1	1	1	1	1	1	1	1	1	1	1	1	1	1
PF00189.15	Ribosomal protein S3, C-terminal domain	Yes	1	1	2	1	1	1	1	1	1	1	1	1	1	1	1	1	1	1	1	1	1	1	2	0	0	1	1	1	0	1	1	1	1	1	1	1	1	1	1	1	1	1	1	1	1	1	1
PF05698.9	Bacterial trigger factor protein (TF) C-terminus	Yes	1	1	1	1	1	1	0	1	1	1	1	1	0	1	1	1	1	1	1	1	1	1	1	1	1	1	1	0	0	1	0	1	1	1	1	1	1	1	1	1	1	1	0	1	1	1	1
PF00338.17	Ribosomal protein S10p/S20e	Yes	1	1	3	0	1	1	1	1	1	1	1	1	1	1	1	1	1	1	1	1	1	1	0	0	0	0	1	1	0	1	1	1	1	1	1	1	1	1	1	1	1	1	1	1	1	1	1
PF03719.10	Ribosomal protein S5, C-terminal domain	Yes	1	2	2	1	1	1	1	1	1	1	1	1	1	1	1	1	1	1	1	1	1	0	1	0	1	1	1	1	1	1	1	1	1	1	1	1	1	1	1	1	1	1	1	1	1	1	1
TIGR02209	cell division protein FtsL	Yes	0	0	1	0	1	0	0	0	1	1	0	0	1	1	1	1	1	1	0	1	1	1	1	1	1	0	0	0	0	1	1	1	1	1	1	1	1	1	1	1	1	1	0	1	1	1	1
PF00572.13	Ribosomal protein L13	Yes	1	1	1	1	1	1	1	1	1	1	1	1	1	1	1	2	1	1	1	1	1	0	1	1	1	1	1	1	1	1	1	1	1	1	1	1	1	1	1	1	1	1	1	1	1	1	1
PF09190.6	DALR domain	Yes	0	0	1	0	1	1	0	0	1	1	1	1	1	1	1	1	1	1	1	1	1	1	1	1	1	1	0	0	1	1	1	0	1	1	1	1	1	1	1	1	1	1	0	1	1	1	1
PF04561.9	RNA polymerase Rpb2, domain 2	Yes	1	1	2	4	1	1	1	1	1	1	1	1	1	1	1	1	1	1	1	2	1	2	1	1	2	0	1	1	0	1	1	1	1	1	1	1	1	1	1	1	1	1	0	1	1	1	1
PF00177.16	Ribosomal protein S7p/S5e	Yes	1	1	1	0	1	1	1	1	1	1	1	1	1	1	1	1	1	1	1	1	1	0	1	0	0	0	1	1	0	1	1	1	1	1	1	1	1	1	1	1	1	1	1	1	1	1	1
PF03947.13	Ribosomal Proteins L2, C-terminal domain	Yes	1	1	1	0	1	1	1	1	1	1	1	1	1	1	1	1	1	1	1	1	1	0	1	0	0	1	1	1	0	1	1	1	1	1	1	1	1	1	1	1	1	1	1	1	1	1	1
PF01043.15	SecA preprotein cross-linking domain	Yes	1	1	0	0	1	1	1	1	1	1	1	1	1	1	1	1	1	1	1	1	1	1	1	1	1	1	1	1	1	1	1	1	1	1	1	1	0	1	1	1	1	0	1	1	1	1	1
PF01255.14	Putative undecaprenyl diphosphate synthase	Yes	1	2	0	0	1	1	1	1	1	1	1	1	1	1	1	1	1	1	1	1	1	1	1	1	1	1	1	1	1	1	1	1	1	1	1	1	1	1	1	1	1	1	0	1	1	1	1
PF11734.3	TilS substrate C-terminal domain	Yes	0	0	0	0	0	0	0	0	0	0	0	0	0	0	0	0	0	0	0	0	0	1	1	1	1	0	0	0	0	0	0	0	0	0	0	0	0	0	0	0	0	0	1	1	1	0	0
PF00162.14	Phosphoglycerate kinase	Yes	1	1	0	0	1	1	1	1	1	0	1	1	1	1	1	1	1	1	1	1	1	1	1	1	2	0	1	1	0	1	1	1	1	1	1	1	1	1	1	1	1	1	1	1	1	1	1
TIGR00214	lipoyl(octanoyl) transferase LipB	Yes	1	1	0	0	1	1	1	1	1	1	1	1	1	1	1	1	1	1	1	1	1	1	1	1	1	1	1	1	0	1	1	1	0	0	1	1	1	1	1	1	0	1	1	1	1	1	1
PF13603.1	Leucyl-tRNA synthetase, editing domain	Yes	1	2	3	1	0	1	1	1	0	0	0	0	0	0	0	0	0	0	0	0	0	1	1	1	1	1	1	1	1	0	0	0	0	0	0	0	0	0	0	0	0	1	1	1	1	0	0
TIGR00065	cell division protein FtsZ	Yes	1	1	1	1	1	1	1	1	1	1	1	1	1	1	1	1	1	1	1	1	1	1	1	1	1	1	1	1	1	1	1	1	1	1	1	1	1	1	1	1	1	0	1	1	1	1	1
PF00830.14	Ribosomal L28 family	Yes	1	1	0	0	0	1	1	0	1	1	1	1	1	1	1	1	1	1	1	1	1	1	1	1	1	1	1	1	1	1	1	1	1	1	1	1	1	1	1	1	1	0	1	1	1	1	1
TIGR00096	16S rRNA (cytidine(1402)-2'-O)-methyltransferase	Yes	1	1	1	1	1	1	1	1	1	1	1	1	1	1	1	1	1	1	1	1	1	1	1	0	1	1	1	1	1	1	1	1	1	1	1	1	1	1	1	1	1	1	1	1	1	1	1
TIGR01135	glutamine--fructose-6-phosphate transaminase (isomerizing)	Yes	1	4	0	3	1	1	1	1	1	1	1	1	0	1	1	1	1	1	0	1	1	1	1	1	0	0	0	1	1	1	0	1	1	0	1	1	1	1	0	1	0	0	1	1	1	1	1
TIGR00438	23S rRNA (uridine(2552)-2'-O)-methyltransferase	Yes	1	1	1	1	1	1	1	1	1	1	1	1	0	1	1	0	1	1	0	1	1	1	1	1	1	1	1	1	1	1	1	1	1	1	1	1	1	1	1	1	1	1	1	1	1	1	1
PF00958.17	GMP synthase C terminal domain	Yes	1	2	1	1	1	1	1	1	2	1	0	2	0	0	1	1	1	1	0	1	0	1	1	0	1	0	2	1	1	0	0	0	0	0	0	0	0	0	0	0	0	0	0	0	1	0	0
PF13932.1	tRNA modifying enzyme MnmG/GidA C-terminal helical bundle	Yes	1	2	0	2	1	1	1	1	1	0	1	0	0	1	1	1	1	0	0	0	1	0	1	0	0	1	1	1	1	0	0	1	0	0	1	0	0	1	0	1	0	0	1	1	1	0	1
TIGR02432	tRNA lysidine(34) synthetase TilS	Yes	1	1	0	1	1	1	1	1	1	2	1	1	1	2	1	1	1	1	1	1	2	1	1	1	1	1	1	1	1	1	1	1	1	1	1	1	1	1	1	1	1	1	1	1	1	1	1
PF01025.14	GrpE	Yes	1	1	0	1	1	1	1	1	1	1	1	1	1	1	1	1	1	1	1	1	1	0	1	1	1	1	1	1	1	2	1	1	1	1	1	1	1	1	1	1	1	1	0	0	1	1	1
PF00298.14	Ribosomal protein L11, RNA binding domain	Yes	1	1	1	1	1	1	1	1	1	1	1	1	1	1	1	1	1	1	1	1	1	1	1	1	2	0	1	1	1	1	1	1	1	1	1	1	1	1	1	1	1	1	0	1	1	1	1
PF04998.12	RNA polymerase Rpb1, domain 5	Yes	1	1	2	1	1	1	1	1	1	1	1	1	1	1	1	1	1	1	1	2	1	0	1	0	1	0	1	1	0	1	1	1	1	1	1	1	1	1	1	1	1	1	1	1	1	1	1
TIGR03725	tRNA (adenosine(37)-N6)-threonylcarbamoyltransferase complex dimerization subunit type 1 TsaB	Yes	0	1	0	0	1	0	0	0	1	1	1	1	1	1	1	1	1	1	1	1	1	1	1	1	0	0	0	0	1	1	1	1	0	1	1	1	1	1	1	1	1	1	0	1	1	1	1
PF02938.9	GAD domain	Yes	1	1	1	1	1	1	1	1	1	1	1	1	1	1	1	1	1	1	1	1	1	1	1	1	1	1	0	1	1	1	1	1	1	1	1	1	1	1	1	1	1	1	0	0	1	1	1
PF02768.10	DNA polymerase III beta subunit, C-terminal domain	Yes	1	2	0	1	1	1	1	1	1	1	1	1	1	1	1	1	1	1	0	1	1	1	1	1	1	1	0	1	1	1	0	1	0	0	1	0	1	1	1	1	1	0	2	1	1	1	1
PF02767.11	DNA polymerase III beta subunit, central domain	Yes	1	2	0	1	1	1	1	1	1	1	1	1	1	1	1	1	1	1	0	1	1	1	1	1	1	1	0	1	1	1	0	1	0	0	1	0	1	1	1	1	1	0	2	1	1	1	1
PF02772.11	S-adenosylmethionine synthetase, central domain	Yes	1	2	0	1	1	1	1	1	1	1	1	1	0	1	1	1	1	1	1	2	1	0	1	1	1	0	2	1	1	0	1	0	1	1	0	0	1	1	0	0	0	0	1	1	1	0	0
PF10458.4	Valyl tRNA synthetase tRNA binding arm	Yes	0	0	0	0	1	0	0	0	1	1	1	1	1	1	1	1	1	1	1	1	1	0	1	0	1	0	0	0	1	2	1	1	1	1	0	1	1	1	1	1	1	1	0	1	1	1	1
TIGR01854	UDP-2,3-diacylglucosamine diphosphatase	Yes	1	1	0	0	1	1	1	1	1	1	1	1	1	1	1	1	1	1	1	1	1	1	1	0	1	0	1	1	1	1	1	1	1	1	1	1	1	1	1	1	1	1	0	1	1	1	1
PF00253.16	Ribosomal protein S14p/S29e	Yes	1	2	2	0	1	1	1	1	1	1	1	1	1	1	1	1	1	1	1	1	1	0	1	1	1	1	1	1	1	1	1	1	1	1	1	1	1	1	1	1	1	1	1	1	1	1	1
PF00035.20	Double-stranded RNA binding motif	Yes	1	1	0	0	1	1	1	1	1	1	1	1	1	1	1	1	1	1	0	1	1	1	1	1	1	0	1	0	0	1	1	1	0	1	1	1	1	1	1	0	0	1	1	1	1	0	1
TIGR03723	tRNA (adenosine(37)-N6)-threonylcarbamoyltransferase complex transferase subunit TsaD	Yes	1	1	0	1	1	0	0	1	1	1	1	1	1	1	0	1	1	1	1	1	1	1	1	1	1	0	1	1	1	1	0	1	1	1	1	1	1	1	0	1	1	1	0	1	1	1	1
PF01715.12	IPP transferase	Yes	1	1	0	0	1	1	1	1	1	1	1	1	1	1	1	1	1	1	1	1	1	1	1	1	1	1	1	1	1	0	1	1	1	1	1	1	1	1	1	1	1	1	1	1	1	1	1
PF10385.4	RNA polymerase beta subunit external 1 domain	Yes	1	1	1	1	1	1	1	1	1	1	1	1	1	1	1	1	1	1	1	1	1	1	1	1	2	0	1	1	0	1	1	1	1	1	1	1	1	1	1	1	1	1	0	1	1	1	1
TIGR00329	tRNA (adenosine(37)-N6)-threonylcarbamoyltransferase complex transferase subunit TsaD	Yes	1	1	0	1	1	0	0	1	1	1	1	1	1	1	1	1	1	1	1	1	1	2	1	1	1	0	1	1	1	1	0	1	1	1	1	1	1	1	1	1	1	1	0	1	1	1	1
PF02224.13	Cytidylate kinase	Yes	1	0	0	0	1	1	1	1	1	1	0	1	1	1	1	1	1	1	1	1	1	0	0	0	0	1	0	1	2	1	1	1	1	1	1	1	1	1	1	1	1	1	0	1	1	1	1
TIGR02350	molecular chaperone DnaK	Yes	1	1	0	0	1	1	1	1	1	0	0	1	1	1	1	0	1	1	1	1	1	1	1	1	1	1	1	1	1	2	1	1	1	1	1	1	1	1	1	1	1	1	0	0	1	1	1
TIGR00595	primosomal protein N'	Yes	1	1	0	0	1	1	1	1	1	1	1	1	1	1	1	1	1	1	1	1	1	1	1	1	1	1	1	1	1	1	1	1	1	1	1	1	1	1	1	1	1	1	1	1	1	1	1
PF03979.9	Sigma-70 factor, region 1.1	Yes	1	2	0	1	1	1	0	1	1	1	1	1	1	1	1	1	1	1	1	1	1	1	1	1	1	1	1	1	1	1	1	1	1	1	1	1	1	1	0	1	1	0	0	1	0	1	1
PF04390.7	Lipopolysaccharide-assembly	Yes	0	0	0	0	0	0	0	0	0	0	0	0	0	0	0	0	0	0	0	0	0	1	1	1	1	0	0	0	0	0	0	0	0	0	0	0	0	0	0	0	0	0	1	1	1	0	0
PF00623.15	RNA polymerase Rpb1, domain 2	Yes	1	1	1	2	1	1	1	1	1	1	1	1	1	1	1	1	1	1	1	1	1	1	1	0	2	1	1	1	0	1	0	1	1	1	1	1	1	1	1	1	1	1	1	1	1	1	1
PF02547.10	Queuosine biosynthesis protein	Yes	1	1	1	0	1	1	1	1	1	1	2	1	1	1	1	1	1	1	1	1	1	1	1	1	1	0	1	1	1	1	1	1	1	1	1	1	1	1	1	1	1	1	0	1	1	1	1
PF02844.10	Phosphoribosylglycinamide synthetase, N domain	Yes	1	1	0	2	1	1	0	1	1	1	1	1	1	1	1	1	1	1	1	1	1	1	1	1	1	1	1	1	1	1	1	1	1	1	1	1	1	1	0	1	1	1	1	1	1	1	1
PF00471.15	Ribosomal protein L33	Yes	0	0	0	0	0	0	0	0	0	0	0	0	0	0	0	0	0	0	0	0	0	1	1	1	1	0	0	1	0	0	0	0	0	0	0	0	0	0	0	0	0	0	1	1	1	0	0
PF01016.14	Ribosomal L27 protein	Yes	1	2	2	1	1	1	1	1	1	1	1	1	1	1	1	1	1	1	0	1	1	1	1	1	1	1	1	1	1	1	1	1	1	1	1	1	1	1	1	1	1	1	1	1	1	1	1
PF00889.14	Elongation factor TS	Yes	1	1	0	0	1	1	1	1	1	1	1	1	1	1	1	1	1	1	1	1	1	1	1	1	1	1	1	1	1	1	1	1	1	1	1	1	1	1	1	1	1	1	0	1	1	1	1
PF06421.7	GTP-binding protein LepA C-terminus	Yes	1	1	0	0	1	1	1	1	1	1	1	1	1	1	1	1	1	1	1	1	1	1	1	1	1	0	1	1	1	1	1	1	1	1	1	1	1	1	1	1	1	1	0	1	1	1	1
TIGR01087	UDP-N-acetylmuramoyl-L-alanine--D-glutamate ligase	Yes	0	0	0	0	0	0	0	0	0	0	0	0	0	0	0	0	0	0	0	0	0	1	1	1	1	0	0	0	0	0	0	0	0	0	0	0	0	0	0	0	0	0	0	1	1	0	0
PF00318.15	Ribosomal protein S2	Yes	1	1	0	0	1	1	1	1	1	1	1	1	1	1	1	1	1	1	1	0	1	1	1	1	1	1	1	1	1	0	1	0	1	0	1	0	0	0	0	0	0	1	0	1	1	0	1
TIGR01455	phosphoglucosamine mutase	Yes	1	1	1	1	1	1	1	1	1	1	1	1	1	1	1	1	1	1	1	0	1	1	1	2	1	1	1	1	1	1	1	1	1	1	1	1	1	1	1	1	1	1	1	1	1	1	1
TIGR00422	valine--tRNA ligase	Yes	1	1	0	1	1	1	1	1	1	1	1	1	1	1	1	1	1	1	1	1	1	1	1	1	1	1	1	1	1	2	1	0	1	1	1	1	0	1	1	1	1	1	0	1	1	1	1
TIGR01173	UDP-N-acetylglucosamine diphosphorylase/glucosamine-1-phosphate N-acetyltransferase	Yes	1	2	0	4	1	1	1	1	1	0	1	1	1	1	1	1	1	1	1	1	1	1	1	1	0	0	0	1	1	1	0	0	1	0	1	1	1	1	1	1	0	0	1	1	1	1	1
TIGR01072	UDP-N-acetylglucosamine 1-carboxyvinyltransferase	Yes	1	2	1	1	1	1	1	1	1	1	1	1	0	1	1	1	1	1	0	1	1	1	1	1	1	1	1	1	1	1	1	1	1	1	1	1	1	1	1	1	1	1	1	1	1	1	1
PF14450.1	Cell division protein FtsA	Yes	1	1	1	1	1	1	1	1	1	1	1	1	1	1	1	1	1	1	0	1	1	1	1	1	1	1	1	1	1	1	1	1	1	1	1	1	1	1	1	1	1	0	1	1	1	1	1
TIGR01134	amidophosphoribosyltransferase	Yes	1	1	0	0	1	1	1	1	1	1	1	1	2	1	1	1	1	1	1	1	1	1	1	1	1	0	1	1	1	1	1	1	1	1	1	1	1	1	1	1	1	1	0	1	1	1	1
PF00237.14	Ribosomal protein L22p/L17e	Yes	1	1	1	0	1	1	1	1	1	1	1	1	1	1	1	1	1	1	1	1	1	0	2	0	0	1	1	1	0	1	1	1	1	1	1	1	1	1	1	1	1	1	1	1	1	1	1
PF00334.14	Nucleoside diphosphate kinase	Yes	1	1	0	2	0	1	1	1	1	1	1	1	1	1	1	1	1	1	1	1	1	1	1	1	1	0	1	1	0	1	1	1	1	1	1	1	1	1	1	1	1	1	0	1	1	1	1
PF11967.3	Recombination protein O N terminal	Yes	1	1	0	0	1	1	1	1	1	1	1	1	1	1	1	1	1	1	1	1	1	1	1	1	1	0	1	1	1	1	1	1	1	1	1	1	1	1	1	1	1	1	1	1	1	1	1
TIGR00668	bis(5'-nucleosyl)-tetraphosphatase (symmetrical) ApaH	Yes	1	1	0	1	1	0	0	1	1	1	1	1	1	1	1	1	1	1	1	1	1	1	1	1	1	0	1	1	1	1	1	1	1	1	1	1	1	1	1	1	1	1	0	1	0	0	1
TIGR01083	endonuclease III	Yes	1	1	0	0	1	1	1	1	1	1	1	1	1	1	1	1	1	1	1	1	1	1	1	1	1	1	1	1	1	1	1	1	1	1	1	1	1	1	1	1	1	1	0	1	1	1	1
PF03946.9	Ribosomal protein L11, N-terminal domain	Yes	1	1	1	1	1	1	1	1	1	1	1	1	1	1	1	1	1	1	1	1	1	1	1	1	2	0	1	1	1	1	1	1	1	1	1	1	1	1	1	1	1	1	0	1	1	1	1
PF03485.11	Arginyl tRNA synthetase N terminal domain	Yes	1	1	0	2	1	1	0	1	1	1	1	1	1	1	1	1	1	1	1	1	1	1	1	1	1	1	1	1	1	1	1	1	1	1	1	1	1	1	1	1	1	1	0	1	1	1	1
TIGR01216	ATP synthase F1 subunit epsilon	Yes	1	2	0	4	1	1	1	1	1	1	1	1	1	1	1	1	1	1	1	1	1	1	1	1	0	0	0	1	1	1	0	1	1	0	1	1	1	1	1	1	0	0	1	1	1	1	1
PF01416.15	tRNA pseudouridine synthase	Yes	1	1	0	0	1	1	1	1	1	1	1	1	1	1	1	2	1	1	1	1	1	1	1	1	1	0	1	1	1	1	0	1	1	1	1	1	1	1	1	1	1	1	1	2	1	1	1
PF01409.15	tRNA synthetases class II core domain (F)	Yes	0	0	0	0	1	1	1	1	1	1	1	1	1	1	1	1	1	1	1	0	1	0	1	0	1	0	0	1	1	0	0	1	1	1	1	0	0	0	1	1	1	0	1	1	1	0	0
PF02843.11	Phosphoribosylglycinamide synthetase, C domain	Yes	1	1	0	2	1	1	0	1	1	1	1	1	1	1	1	1	1	1	1	1	1	1	2	1	1	1	1	1	1	1	1	1	1	1	1	1	1	1	0	1	1	1	1	1	1	1	1
PF01783.18	Ribosomal L32p protein family	Yes	1	1	0	1	1	0	1	1	1	1	1	1	1	1	1	1	1	1	0	1	1	1	1	1	1	1	0	1	1	1	1	1	1	0	1	1	1	1	1	1	1	1	0	1	1	1	1
TIGR01063	DNA gyrase subunit A	Yes	1	1	0	0	1	1	0	1	1	1	0	1	1	0	1	0	0	1	1	1	0	1	1	1	1	1	1	1	1	1	0	0	0	1	1	0	1	1	1	0	0	1	0	1	1	1	0
PF07516.8	SecA Wing and Scaffold domain	Yes	1	1	1	0	1	1	1	1	1	1	1	1	1	1	1	1	1	1	1	1	1	1	1	1	1	1	1	1	1	1	1	1	1	1	1	1	0	1	1	1	1	1	0	1	1	1	1
TIGR00442	histidine--tRNA ligase	Yes	1	2	0	0	0	1	1	1	1	1	1	1	0	1	0	1	1	1	1	1	1	1	1	1	1	0	1	1	0	1	1	1	1	1	1	0	1	1	1	1	1	1	1	1	1	1	1
PF03602.10	Conserved hypothetical protein 95	Yes	1	2	1	2	1	1	1	1	1	1	1	1	0	1	1	1	2	1	1	1	1	1	1	1	1	1	1	1	1	2	1	0	1	1	0	1	1	1	0	1	1	1	1	1	0	1	1
TIGR01406	DNA polymerase III subunit epsilon	Yes	1	1	1	1	0	1	0	1	1	1	1	1	1	1	1	1	1	1	1	1	1	1	1	1	1	1	1	1	1	1	0	0	0	1	1	0	0	1	0	0	0	1	1	1	1	1	1
TIGR01394	translational GTPase TypA/BipA	Yes	0	2	0	1	1	1	1	1	1	1	1	1	1	1	1	1	1	1	1	1	1	0	0	0	0	0	1	0	0	1	1	1	1	1	1	2	1	1	1	1	1	1	0	1	1	1	1
PF02590.12	Predicted SPOUT methyltransferase	Yes	1	2	1	0	1	1	1	1	1	2	1	1	1	1	1	1	1	1	1	1	1	1	1	1	1	1	1	1	1	1	1	1	1	1	1	1	1	1	1	1	1	1	1	1	1	1	1
PF02130.12	Endoribonuclease YbeY	Yes	1	1	0	1	1	1	1	1	1	1	1	1	1	1	1	1	1	1	1	1	1	1	1	1	1	0	1	1	0	1	1	1	1	1	1	1	1	1	1	1	1	1	0	1	1	1	1
TIGR00575	DNA ligase (NAD(+)) LigA	Yes	0	1	0	0	1	0	0	0	1	1	1	1	1	1	1	1	1	1	1	1	1	1	1	1	1	0	0	1	1	1	1	1	1	1	1	1	1	1	0	1	1	1	0	1	1	1	1
TIGR00922	transcription termination/antitermination protein NusG	Yes	1	1	1	1	1	1	1	1	1	1	1	1	1	1	1	1	1	1	1	1	1	0	1	1	1	0	1	1	1	1	1	1	1	1	1	1	1	1	1	1	1	1	0	1	1	1	1
TIGR01144	F0F1 ATP synthase subunit B	Yes	1	1	0	1	1	1	1	1	1	1	1	1	0	1	0	1	1	1	1	1	1	1	1	1	0	1	1	1	0	1	0	1	0	0	1	0	1	1	0	1	0	0	1	1	1	1	1
TIGR01062	DNA topoisomerase IV subunit A	Yes	1	2	1	0	1	1	1	1	1	1	1	1	1	1	1	1	0	1	1	1	1	0	1	1	1	1	1	0	1	1	1	1	1	1	1	1	1	1	1	1	1	1	1	1	1	1	1
TIGR02614	putative lipid II flippase FtsW	Yes	1	1	0	1	1	1	1	1	1	1	1	1	1	1	0	1	1	1	0	1	1	1	1	1	1	1	1	1	1	1	1	1	1	1	1	1	1	1	1	1	1	0	0	1	1	1	1
PF02367.12	Threonylcarbamoyl adenosine biosynthesis protein TsaE	Yes	1	1	0	0	1	1	1	1	1	1	1	1	1	1	1	1	1	1	1	1	1	1	1	1	1	1	1	1	1	1	1	1	1	1	1	1	1	1	1	1	1	1	1	1	1	1	1
TIGR01750	3-hydroxyacyl-ACP dehydratase FabZ	Yes	1	1	0	0	1	1	1	1	1	1	1	1	1	1	1	1	1	1	0	1	1	1	1	1	1	1	1	1	1	1	1	1	1	1	1	1	1	1	1	1	1	1	0	1	1	1	1
PF13491.1	4TM region of DNA translocase FtsK/SpoIIIE	Yes	1	1	0	0	1	1	0	1	1	1	1	1	1	1	1	1	1	1	0	0	1	1	1	1	1	0	1	1	1	2	0	1	0	1	0	0	1	1	0	0	1	0	0	1	1	0	0
TIGR00445	phospho-N-acetylmuramoyl-pentapeptide-transferase	Yes	1	1	2	1	1	1	1	1	1	1	1	1	1	1	2	1	1	1	1	1	1	1	1	1	1	1	1	1	1	1	1	1	1	1	1	1	1	1	1	1	1	1	0	1	1	0	1
TIGR00593	DNA polymerase I	Yes	1	1	0	1	1	1	1	1	1	1	1	1	1	1	1	1	1	1	1	1	1	2	1	1	1	0	1	1	1	1	1	1	1	1	1	1	1	1	1	1	1	1	1	1	1	1	1
PF00542.14	Ribosomal protein L7/L12 C-terminal domain	Yes	1	1	1	2	1	1	1	1	1	1	1	1	1	1	1	1	1	1	1	1	1	1	1	1	2	0	1	1	0	1	1	1	1	1	1	1	1	1	1	1	1	1	0	1	1	1	1
PF04760.10	Translation initiation factor IF-2, N-terminal region	Yes	1	1	1	0	1	1	1	1	1	1	1	1	1	1	1	1	2	1	1	1	1	0	1	1	1	1	1	1	1	1	1	1	1	1	1	1	1	1	0	1	1	0	0	1	1	1	1
PF00828.14	Ribosomal proteins 50S-L15, 50S-L18e, 60S-L27A	Yes	1	2	2	1	1	1	1	1	1	1	1	1	1	1	1	1	1	1	1	1	1	0	1	1	0	1	1	1	1	1	1	1	1	1	1	1	1	1	1	1	1	1	1	1	1	1	1
PF02873.11	UDP-N-acetylenolpyruvoylglucosamine reductase, C-terminal domain	Yes	1	2	0	3	1	1	0	1	1	1	1	1	1	1	1	1	1	1	1	1	1	0	1	1	1	1	1	1	1	1	1	1	1	1	1	1	1	1	1	1	1	1	0	1	1	1	0
PF00438.15	S-adenosylmethionine synthetase, N-terminal domain	Yes	1	2	0	1	1	1	1	1	1	1	1	1	0	1	1	1	1	1	1	1	1	0	1	0	1	0	2	1	1	0	1	0	1	1	0	0	1	1	0	0	0	0	1	1	1	0	0
PF03147.9	Ferredoxin-fold anticodon binding domain	Yes	0	0	0	0	1	1	1	1	1	0	1	1	0	0	1	1	1	1	0	1	0	0	1	1	1	0	0	1	1	0	0	0	0	0	0	0	0	0	0	1	0	0	1	1	1	0	0
PF13184.1	NusA-like KH domain	Yes	1	1	1	1	1	1	1	1	1	1	1	1	1	1	1	1	1	1	1	1	1	0	1	1	0	1	1	1	1	1	1	1	1	1	1	1	1	1	1	1	1	1	0	1	1	1	1
PF03484.10	tRNA synthetase B5 domain	Yes	0	0	0	0	1	1	1	1	1	0	1	1	1	1	1	0	1	0	0	0	1	0	1	0	1	0	0	1	1	0	0	1	0	1	0	0	0	0	0	1	0	0	1	1	1	0	0
PF02699.10	Preprotein translocase subunit	Yes	1	1	1	0	1	1	1	1	1	1	1	1	1	1	1	1	1	1	1	1	1	1	0	1	1	1	1	1	1	1	1	1	1	1	1	1	1	1	1	1	1	1	0	1	1	1	1
PF04546.8	Sigma-70, non-essential region	Yes	1	1	0	1	1	1	0	1	1	1	1	1	1	1	1	1	1	1	1	1	1	1	1	1	1	1	1	2	1	1	1	1	1	1	1	1	1	1	0	1	1	0	0	1	0	1	1
TIGR00717	30S ribosomal protein S1	Yes	1	1	0	0	1	1	1	1	1	1	1	1	1	1	1	1	1	1	1	1	1	0	0	0	0	1	0	1	2	1	1	1	1	1	1	1	1	1	1	1	1	0	0	1	1	0	1
PF00573.17	Ribosomal protein L4/L1 family	Yes	1	1	3	1	1	1	1	1	1	1	1	1	1	1	1	1	1	1	1	1	1	1	1	0	0	1	1	1	0	1	1	1	1	1	1	1	1	1	1	1	1	1	1	1	1	1	1
PF01245.15	Ribosomal protein L19	Yes	1	1	0	0	1	1	0	1	1	1	1	1	1	1	1	1	1	1	1	1	1	1	1	1	1	0	1	1	1	1	1	1	1	1	1	1	1	1	1	1	1	1	1	1	1	1	1
PF00584.15	SecE/Sec61-gamma subunits of protein translocation complex	Yes	1	1	1	2	1	1	1	1	1	1	1	1	1	1	1	1	1	1	1	1	1	1	1	1	1	0	1	1	1	1	1	1	1	1	1	1	1	1	1	1	1	1	0	1	1	1	1
PF08529.6	NusA N-terminal domain	Yes	1	1	1	1	1	1	1	1	1	1	1	1	1	1	1	1	1	1	1	1	1	0	1	0	1	1	1	1	1	1	1	1	1	1	1	1	1	1	1	1	1	1	0	1	1	1	1
TIGR00460	methionyl-tRNA formyltransferase	Yes	1	2	0	1	1	1	1	1	1	1	1	1	1	1	1	1	1	1	1	1	1	1	1	1	1	1	1	1	1	1	0	1	0	0	1	1	1	1	1	1	1	0	1	1	1	1	1
TIGR00325	UDP-3-O-acyl-N-acetylglucosamine deacetylase	Yes	1	1	0	1	1	1	1	1	1	1	1	1	1	1	1	1	1	1	1	1	1	1	1	1	1	1	1	1	1	1	1	1	1	1	0	1	0	1	1	1	1	0	1	1	1	1	1
PF04052.8	TolB amino-terminal domain	Yes	1	1	1	1	0	1	1	1	1	1	1	1	1	1	1	1	1	1	1	1	1	1	1	3	2	0	0	1	1	1	1	1	1	1	0	1	1	1	1	0	1	1	1	0	1	1	1
PF00411.14	Ribosomal protein S11	Yes	1	2	1	0	1	1	1	1	1	1	1	1	1	1	1	1	1	1	1	1	1	0	1	1	1	1	1	1	1	1	1	1	1	1	1	1	1	1	1	1	1	1	1	1	1	1	1
PF00164.20	Ribosomal protein S12/S23	Yes	1	1	1	0	1	1	1	1	1	1	1	1	2	1	1	1	1	1	1	1	1	0	1	0	0	0	1	1	0	1	1	1	1	1	1	1	1	1	1	1	1	1	1	1	1	1	1
PF08299.6	Bacterial dnaA protein helix-turn-helix	Yes	1	2	0	1	1	1	1	1	1	1	1	1	1	1	1	1	1	1	0	1	1	1	1	1	1	1	0	1	1	1	0	1	0	0	1	0	1	1	1	1	1	0	2	2	2	1	0
PF02096.15	60Kd inner membrane protein	Yes	1	2	0	2	1	1	1	1	1	1	1	1	1	1	1	1	1	1	0	1	1	0	1	0	1	1	0	1	1	1	0	1	0	0	1	0	1	1	1	1	1	0	1	1	1	1	1
PF01386.14	Ribosomal L25p family	Yes	1	1	3	1	1	1	1	1	1	1	1	1	1	1	1	1	1	1	0	1	1	1	1	1	1	1	1	1	1	1	1	1	1	1	1	1	1	1	1	2	1	1	1	1	1	1	1
PF01176.14	Translation initiation factor 1A / IF-1	Yes	1	2	0	1	1	1	1	1	1	1	1	0	0	1	0	1	1	1	0	0	1	1	1	2	1	1	1	1	1	0	1	1	1	1	0	1	1	1	1	0	0	1	0	1	1	0	0
PF03652.10	Holliday junction resolvase	Yes	1	1	0	1	1	1	0	1	1	1	1	1	1	1	1	1	1	1	1	1	1	1	1	1	1	1	1	1	1	1	1	1	1	1	1	1	1	1	0	1	1	1	1	1	1	1	1
PF06835.8	Lipopolysaccharide-assembly, LptC-related	Yes	0	1	0	0	0	0	0	0	0	0	0	0	0	0	0	0	0	0	0	0	0	2	1	1	1	0	0	0	0	0	0	0	0	0	0	0	0	0	0	0	0	0	0	1	1	0	0
TIGR00436	GTPase Era	Yes	1	1	0	0	1	1	1	1	1	2	1	1	1	1	1	1	1	1	1	1	1	1	1	1	1	0	1	1	1	1	1	1	1	1	1	1	1	1	1	1	1	1	1	1	1	1	1
TIGR01085	UDP-N-acetylmuramyl-tripeptide synthetase	Yes	1	1	1	1	1	1	1	1	1	1	1	1	1	0	1	1	1	1	1	1	0	1	1	1	1	1	1	1	1	0	0	1	1	1	1	1	0	1	1	1	1	0	0	1	1	0	1
TIGR01951	transcription antitermination factor NusB	Yes	1	1	0	0	1	1	1	1	1	1	1	1	0	1	1	1	1	1	1	1	1	2	1	1	1	1	1	0	0	1	1	1	1	1	1	1	1	1	1	1	1	1	0	1	1	1	1
PF01649.13	Ribosomal protein S20	Yes	1	1	2	2	1	1	1	1	1	1	0	1	1	1	1	1	1	1	0	1	1	1	1	1	1	1	1	1	1	1	1	1	1	1	1	1	1	1	1	1	1	1	0	1	1	1	1
PF00684.14	DnaJ central domain	Yes	1	1	0	0	1	1	1	1	1	1	1	1	1	1	1	1	1	1	1	1	1	1	1	1	0	1	1	0	1	2	1	1	1	1	1	1	1	1	1	1	1	1	0	0	1	1	1
PF01264.16	Chorismate synthase	Yes	1	1	0	1	1	1	1	1	1	1	1	1	0	1	1	1	1	1	1	1	1	2	1	1	1	0	1	1	0	1	1	1	1	0	0	1	1	1	1	1	1	1	0	1	1	1	1
PF00750.14	tRNA synthetases class I (R)	Yes	1	1	0	1	1	1	0	1	1	1	1	1	1	1	1	1	1	1	1	1	1	1	1	1	1	1	1	1	1	1	1	1	1	1	1	1	1	1	1	1	1	1	0	1	1	1	1
TIGR03594	ribosome biogenesis GTPase Der	Yes	1	1	0	0	0	1	1	1	1	1	1	1	1	1	1	1	1	1	0	1	1	1	1	1	1	0	1	1	0	1	1	1	1	1	1	0	1	1	1	1	1	0	1	1	1	1	1
PF06071.8	Protein of unknown function (DUF933)	Yes	1	1	3	1	1	1	1	1	1	1	1	1	1	1	1	1	1	1	0	1	1	1	1	1	1	1	1	1	1	1	1	1	1	1	1	1	1	1	1	1	1	1	1	1	1	1	1
PF00466.15	Ribosomal protein L10	Yes	1	1	1	0	1	1	1	1	1	1	1	1	1	1	1	1	1	1	1	1	1	2	1	1	2	0	1	1	0	1	1	1	1	1	1	1	1	1	1	1	1	1	0	1	1	1	1
PF00013.24	KH domain	Yes	1	1	2	2	1	1	1	1	1	1	1	1	1	1	1	1	0	1	0	1	1	1	1	1	1	1	1	1	1	1	0	1	1	1	1	1	1	1	1	0	1	1	0	1	1	0	1
TIGR00019	peptide chain release factor 1	Yes	1	1	1	1	1	1	1	1	1	1	1	1	1	0	1	1	1	1	1	1	0	1	1	1	1	1	1	1	0	1	1	1	1	1	1	1	1	1	1	1	1	1	1	1	1	1	1
PF00297.17	Ribosomal protein L3	Yes	1	1	2	1	1	1	1	1	1	1	1	1	1	1	1	1	1	1	1	1	1	1	1	0	0	1	1	1	0	1	0	1	1	1	1	1	1	1	1	1	1	1	1	1	1	1	1
PF00344.15	SecY	Yes	1	2	2	0	1	1	1	1	1	1	1	1	1	1	1	1	1	1	1	1	1	0	1	1	1	1	1	1	1	1	1	1	1	1	1	1	1	1	1	1	1	1	1	1	1	1	1
TIGR01079	50S ribosomal protein L24	Yes	1	1	1	0	1	1	1	1	1	1	1	1	1	1	1	1	1	1	1	1	1	1	1	1	1	1	1	1	0	1	1	1	1	1	1	1	1	1	1	1	1	1	1	1	1	1	1
TIGR02211	lipoprotein-releasing ABC transporter ATP-binding protein LolD	No	0	0	0	0	0	0	0	0	0	0	0	0	0	0	0	0	0	0	0	0	0	0	1	0	0	0	0	0	0	0	0	0	0	0	0	0	0	0	0	0	0	0	0	1	1	0	0
TIGR00416	DNA repair protein RadA	No	0	0	0	0	0	0	0	0	0	0	0	0	0	0	0	0	0	0	0	0	0	0	0	0	0	0	0	0	0	0	0	0	0	0	0	0	0	0	0	0	0	0	1	1	0	0	0
TIGR02075	UMP kinase	No	1	1	0	0	1	1	1	1	1	1	1	1	1	1	1	1	1	1	1	1	1	0	0	0	0	1	1	1	1	1	1	1	1	1	1	1	1	1	1	1	1	1	0	1	1	1	1
PF07499.8	RuvA, C-terminal domain	No	0	0	0	0	0	0	0	0	0	0	0	0	0	0	0	0	0	0	0	0	0	1	0	0	0	0	0	0	0	0	0	0	0	0	0	0	0	0	0	0	0	0	0	0	1	0	0
PF05491.8	RuvB C-terminal winged helix domain	No	0	0	0	0	0	0	0	0	0	0	0	0	0	0	0	0	0	0	0	0	0	0	0	0	0	0	0	0	0	0	0	0	0	0	0	0	0	0	0	0	0	0	1	0	1	0	0
TIGR00433	biotin synthase BioB	No	0	0	0	0	0	0	0	0	0	0	0	0	0	0	0	0	0	0	0	0	0	0	0	0	0	0	0	0	0	0	0	0	0	0	0	0	0	0	0	0	0	0	1	0	0	0	0
TIGR00503	peptide chain release factor 3	No	0	0	0	0	0	0	0	0	0	0	0	0	0	0	0	0	0	0	0	0	0	0	0	0	0	0	0	0	0	0	0	0	0	0	0	0	0	0	0	0	0	0	1	1	1	0	0
TIGR03533	50S ribosomal protein L3 N(5)-glutamine methyltransferase	No	0	0	0	0	0	0	0	0	0	0	0	0	0	0	0	0	0	0	0	0	0	0	0	0	0	0	0	0	0	0	0	0	0	0	0	0	0	0	0	0	0	0	0	1	1	0	0
PF01330.16	RuvA N terminal domain	No	0	0	0	0	0	0	0	0	0	0	0	0	0	0	0	0	0	0	0	0	0	1	0	0	0	0	0	0	0	0	0	0	0	0	0	0	0	0	0	0	0	0	0	0	1	0	0
PF01624.15	MutS domain I	No	0	1	0	0	0	0	0	0	0	0	0	0	0	0	0	0	0	0	0	0	0	0	0	0	0	0	0	0	0	0	0	0	0	0	0	0	0	0	0	0	0	0	0	1	1	0	0
PF02978.14	Signal peptide binding domain	No	0	0	0	0	0	0	0	0	0	0	0	0	0	0	0	0	0	0	0	0	0	0	0	0	0	0	0	0	0	0	0	0	0	0	0	0	0	0	0	0	0	0	1	1	1	0	0
PF01119.14	DNA mismatch repair protein, C-terminal domain	No	0	0	0	0	0	0	0	0	0	0	0	0	0	0	0	0	0	0	0	0	0	0	0	0	0	0	0	0	0	0	0	0	0	0	0	0	0	0	0	0	0	0	0	1	1	0	0
PF02575.11	YbaB/EbfC DNA-binding family	No	0	0	0	0	0	0	0	0	0	0	0	0	0	0	0	0	0	0	0	0	0	0	0	0	0	0	0	0	0	0	0	0	0	0	0	0	0	0	0	0	0	0	0	0	1	0	0
PF02075.12	Crossover junction endodeoxyribonuclease RuvC	No	0	0	0	0	0	0	0	0	0	0	0	0	0	0	0	0	0	0	0	0	0	1	0	0	0	0	0	0	0	0	0	0	0	0	0	0	0	0	0	0	0	0	0	0	1	0	0
TIGR00064	signal recognition particle-docking protein FtsY	No	0	0	0	0	0	0	0	0	0	0	0	0	0	0	0	0	0	0	0	0	0	0	0	0	0	0	0	0	0	0	0	0	0	0	0	0	0	0	0	0	0	0	1	1	0	0	0
TIGR00547	outer membrane lipoprotein chaperone LolA	No	0	0	0	0	0	0	0	0	0	0	0	0	0	0	0	0	0	0	0	0	0	1	1	1	1	0	0	0	0	1	0	0	0	0	0	0	0	0	0	0	0	0	0	1	1	0	0
TIGR00406	50S ribosomal protein L11 methyltransferase	No	0	0	0	0	0	0	0	0	0	0	0	0	0	0	0	0	0	0	0	0	0	0	0	0	0	0	0	0	0	0	0	0	0	0	0	0	0	0	0	0	0	0	1	1	1	0	0
TIGR00634	DNA repair protein RecN	No	0	0	0	0	0	0	0	0	0	0	0	0	0	0	0	0	0	0	0	0	0	0	0	0	0	0	0	0	0	1	0	0	0	0	0	0	0	0	0	0	0	0	0	0	1	0	0
TIGR00539	radical SAM family heme chaperone HemW	No	0	1	0	0	1	1	0	1	1	1	1	1	1	1	1	1	2	1	1	1	1	0	0	0	0	0	0	0	1	0	1	1	1	0	1	0	0	1	1	1	0	1	1	1	1	1	1
TIGR03346	ATP-dependent chaperone ClpB	No	0	0	0	0	0	0	0	0	0	0	0	0	0	0	0	0	0	0	0	0	0	0	0	0	0	0	0	0	0	0	0	0	0	0	0	0	0	0	0	0	0	0	1	0	1	0	0
PF04386.8	Stringent starvation protein B	No	0	0	0	0	0	0	0	0	0	0	0	0	0	0	0	0	0	0	0	0	0	0	0	0	0	0	0	0	0	0	0	0	0	0	0	0	0	0	0	0	0	0	1	1	1	0	0
PF02091.10	Glycyl-tRNA synthetase alpha subunit	No	0	0	0	0	0	0	0	0	0	0	0	0	0	0	0	0	0	0	0	0	0	0	0	0	0	0	0	0	0	0	0	0	0	0	0	0	0	0	0	0	0	0	1	1	1	0	0
PF03799.10	Cell division protein FtsQ/DivIB, C-terminal	No	0	0	0	0	1	0	0	0	0	0	0	0	0	0	0	0	0	0	0	0	0	1	1	1	1	0	1	0	1	0	0	0	0	0	0	0	0	0	0	0	0	0	0	1	1	0	0
PF05190.13	MutS family domain IV	No	0	0	0	0	0	0	0	0	0	0	0	0	0	0	0	0	0	0	0	0	0	0	0	0	0	0	0	0	0	0	0	0	0	0	0	0	0	0	0	0	0	0	0	1	1	0	0
PF02092.12	Glycyl-tRNA synthetase beta subunit	No	0	0	0	0	0	0	0	0	0	0	0	0	0	0	0	0	0	0	0	0	0	0	0	0	0	0	0	0	0	0	0	0	0	0	0	0	0	0	0	0	0	0	1	1	1	0	0
TIGR01074	DNA helicase Rep	No	0	0	0	0	0	0	0	0	0	0	0	0	0	0	0	0	0	0	0	0	0	0	0	0	0	0	0	0	0	0	0	0	0	0	0	0	0	0	0	0	0	0	0	0	0	0	0
PF05188.12	MutS domain II	No	0	0	0	0	0	0	0	0	0	0	0	0	0	0	0	0	0	0	0	0	0	0	0	0	0	0	0	0	0	0	0	0	0	0	0	0	0	0	0	0	0	0	0	1	1	0	0
PF04359.9	Protein of unknown function (DUF493)	No	0	0	0	0	0	0	0	0	0	0	0	0	0	0	0	0	0	0	0	0	0	0	0	0	0	0	0	0	0	0	0	0	0	0	0	0	0	0	0	0	0	0	1	1	1	0	0
[truncated: 685 more columns]
