# Supplementary material for: Isolate-anchored comparisons reveal evolutionary and functional differentiation across SAR86 marine bacteria
Source: ISME J. 2024 Nov 9;18(1):wrae227. doi: 10.1093/ismejo/wrae227 (PMC11582366; doi:10.1093/ismejo/wrae227)
Supplement: ramfelt_supplementary_table_2_wrae227 [file ramfelt_supplementary_table_2_wrae227.xlsx]

## Sheet: Supplementary_Table_2
Genome	Family	Genus	Passed Quality Check	SAR86_expanded	SAR86_species_rep	in_16S_tree	GC	Completeness Gammaproteobacteria-based	Completeness HIMB1674-based	Completeness Family-based	Contamination	Genome Size (Mbp)	Est Genome Size HIMB-based (Mbp)	Est Genome Size Family-based (Mbp)	Strain heterogeneity	#_predicted_genes	Latitude	Longitude	Geographic Region	Depth	Depth Region
GCA_902600705.1	Suzuki	Su-G1	Yes	Yes	Yes	Yes	0.34	81.13	93.17	98.48	0	1.26	1.35	1.28	0	1323	31.07	-64.17	NA	NA	marine photic zone
GCA_902542515.1	Suzuki	Su-G1	Yes	Yes	No	No	0.34	77.34	88.82	94.59	0	1.3	1.47	1.38	0	1343	31.07	-64.17	NA	NA	marine photic zone
GCA_902554915.1	Suzuki	Su-G1	Yes	Yes	No	No	0.34	78.63	90.43	95.61	0	1.32	1.46	1.38	0	1362	31.07	-64.17	NA	NA	marine photic zone
GCA_902592805.1	Suzuki	Su-G1	Yes	Yes	No	No	0.34	76.78	88.17	93.24	0	1.14	1.29	1.22	0	1197	31.07	-64.17	NA	NA	marine photic zone
GCA_902571725.1	Suzuki	Su-G1	Yes	No	No	No	0.34	78.46	90.11	95.27	0	1.24	1.38	1.3	0	1289	31.07	-64.17	NA	NA	marine photic zone
GCA_902613155.1	Suzuki	Su-G1	Yes	No	No	No	0.34	71.1	81.65	86.41	0	1.05	1.29	1.22	0	1103	31.07	-64.17	NA	NA	marine photic zone
GCA_902618985.1	Suzuki	Su-G1	Yes	No	No	No	0.34	76.03	87.31	92.23	0.32	1.25	1.43	1.35	0	1303	31.07	-64.17	NA	NA	marine photic zone
GCA_002172535.2	Suzuki	Su-G2	Yes	Yes	Yes	No	0.36	72.37	82.46	85.46	2.58	1.4	1.7	1.64	75	1504	NA	NA	Mediterranean Sea	5-72m	NA
GCA_902594515.1	Suzuki	Su-G2	Yes	Yes	Yes	Yes	0.36	81.27	92.04	95.95	0	1.36	1.47	1.41	0	1397	-34.98	16.02	NA	NA	marine photic zone
GCA_902628925.1	Suzuki	Su-G2	Yes	Yes	Yes	Yes	0.36	82.96	93.98	97.97	0	1.36	1.45	1.39	0	1422	-3.04	-166.01	NA	NA	marine photic zone
GCA_902543555.1	Suzuki	Su-G2	Yes	Yes	No	No	0.36	78.54	88.87	92.74	0	1.27	1.43	1.37	0	1328	31.07	-64.17	NA	NA	marine photic zone
GCA_902601475.1	Suzuki	Su-G2	Yes	Yes	No	No	0.36	78.09	88.38	92.79	0	1.35	1.53	1.46	0	1406	31.07	-64.17	NA	NA	marine photic zone
GCA_000307935.1	Suzuki	Su-G3	Yes	Yes	Yes	Yes	0.36	79.49	90.65	93.24	0	1.4	1.54	1.5	0	1401	32.87	-117.26	NA	1m	NA
GCA_001437835.1	Suzuki	Su-G3	Yes	Yes	Yes	No	0.4	82.19	93.87	96.96	1.94	1.48	1.58	1.53	25	1643	NA	NA	NA	NA	NA
GCA_002469975.1	Suzuki	Su-G3	Yes	Yes	Yes	No	0.4	70.64	80.6	83.4	1.29	1.26	1.56	1.51	0	1350	NA	NA	NA	NA	NA
GCA_902511575.1	Suzuki	Su-G3	Yes	Yes	Yes	No	0.36	74.33	85.48	88.4	0.65	1.39	1.63	1.58	0	1382	-20.08	-70.8	NA	NA	marine photic zone
GCA_902593675.1	Suzuki	Su-G3	Yes	Yes	Yes	Yes	0.36	82.35	94.05	97.38	0	1.51	1.6	1.55	0	1525	-34.98	16.02	NA	NA	marine photic zone
GCA_902595065.1	Suzuki	Su-G3	Yes	Yes	Yes	No	0.36	83.13	94.95	98.65	0.65	1.52	1.6	1.54	0	1525	-34.98	16.02	NA	NA	marine photic zone
GCA_902599315.1	Suzuki	Su-G3	Yes	Yes	Yes	Yes	0.35	81.55	93.66	97.3	0.65	1.44	1.54	1.48	0	1464	-30	156	NA	NA	marine photic zone
GCA_902602595.1	Suzuki	Su-G3	Yes	Yes	Yes	Yes	0.36	75.5	86.18	90.15	0	1.35	1.57	1.5	0	1343	-30	174	NA	NA	marine photic zone
GCA_902623685.1	Suzuki	Su-G3	Yes	Yes	Yes	Yes	0.35	70	80.48	83.95	0	1.31	1.63	1.56	0	1325	31.07	-64.17	NA	NA	marine photic zone
GCA_902627055.1	Suzuki	Su-G3	Yes	Yes	Yes	No	0.35	77.79	89.46	93.58	0.65	1.33	1.49	1.42	0	1365	5.08	-161.97	NA	NA	marine photic zone
GCA_902515775.1	Suzuki	Su-G3	Yes	Yes	No	No	0.35	71.1	81.72	84.12	0	1.26	1.54	1.5	0	1288	-23.46	-88.77	NA	NA	marine photic zone
GCA_902538195.1	Suzuki	Su-G3	Yes	Yes	No	No	0.35	79.21	90.97	93.58	0	1.37	1.51	1.47	0	1378	31.07	-64.17	NA	NA	marine photic zone
GCA_902557815.1	Suzuki	Su-G3	Yes	Yes	No	No	0.36	82.47	94.19	97.3	0	1.41	1.49	1.45	0	1410	36.2	-53.31	NA	NA	marine photic zone
GCA_902559275.1	Suzuki	Su-G3	Yes	Yes	No	No	0.36	75.45	86.13	89.41	0	1.37	1.59	1.53	0	1390	36.2	-53.31	NA	NA	marine photic zone
GCA_902596165.1	Suzuki	Su-G3	Yes	Yes	No	No	0.36	76.22	86.88	91.55	0	1.45	1.67	1.58	0	1473	-34.98	16.02	NA	NA	marine photic zone
GCA_001438095.1	Suzuki	Su-G3	Yes	No	No	Yes	0.4	80.65	92.1	94.99	2.9	1.54	1.67	1.62	40	1790	56.9308	17.0607	Baltic Sea	2m	NA
GCA_001438425.1	Suzuki	Su-G3	Yes	No	No	No	0.4	77.46	88.44	91.5	1.33	1.26	1.43	1.38	33.33	1456	NA	NA	NA	NA	NA
GCA_001438465.1	Suzuki	Su-G3	Yes	No	No	No	0.4	81.86	93.49	96.79	1.29	1.45	1.55	1.5	50	1658	NA	NA	NA	NA	NA
GCA_001438485.1	Suzuki	Su-G3	Yes	No	No	No	0.4	71.56	81.67	84.12	1.61	1.03	1.26	1.22	33.33	1157	NA	NA	NA	NA	NA
GCA_001438495.1	Suzuki	Su-G3	Yes	No	No	No	0.4	80.93	92.42	95.38	1.61	1.5	1.62	1.57	66.67	1690	NA	NA	NA	NA	NA
GCA_001438545.1	Suzuki	Su-G3	Yes	No	No	No	0.4	78.63	89.78	92.68	1.18	1.31	1.46	1.42	0	1512	NA	NA	NA	NA	NA
GCA_001438565.1	Suzuki	Su-G3	Yes	No	No	No	0.4	80.88	92.37	95.33	1.94	1.31	1.41	1.37	0	1526	NA	NA	NA	NA	NA
GCA_001438585.1	Suzuki	Su-G3	Yes	No	No	No	0.4	81.07	92.58	95.61	1.58	1.47	1.59	1.54	0	1649	NA	NA	NA	NA	NA
GCA_001439265.1	Suzuki	Su-G3	Yes	No	No	No	0.4	81.63	93.23	96.23	0.65	1.46	1.56	1.51	0	1637	NA	NA	NA	NA	NA
GCA_001439395.1	Suzuki	Su-G3	Yes	No	No	No	0.4	76.43	87.26	90.09	2.22	1.51	1.73	1.68	0	1768	NA	NA	NA	NA	NA
GCA_001439525.1	Suzuki	Su-G3	Yes	No	No	No	0.4	80.93	92.42	95.38	1.61	1.5	1.62	1.57	66.67	1690	NA	NA	NA	NA	NA
GCA_002346345.1	Suzuki	Su-G3	Yes	No	No	No	0.4	74.42	84.95	87.39	0	1.34	1.58	1.53	0	1356	NA	NA	NA	NA	NA
GCA_002346405.1	Suzuki	Su-G3	Yes	No	No	No	0.4	71.05	81.08	84.29	0	1.28	1.57	1.51	0	1326	NA	NA	NA	NA	NA
GCA_002346805.1	Suzuki	Su-G3	Yes	No	No	No	0.4	71.47	82.2	84.68	0	1.17	1.42	1.38	0	1269	NA	NA	NA	NA	NA
GCA_002346825.1	Suzuki	Su-G3	Yes	No	No	No	0.4	73.09	83.39	86.2	0	1.26	1.51	1.46	0	1288	NA	NA	NA	NA	NA
GCA_002358295.1	Suzuki	Su-G3	Yes	No	No	No	0.4	70.35	80.91	83.22	0.65	1.28	1.58	1.54	0	1345	NA	NA	NA	NA	NA
GCA_002358335.1	Suzuki	Su-G3	Yes	No	No	No	0.4	72.2	83.01	85.25	0	1.28	1.54	1.5	0	1314	NA	NA	NA	NA	NA
GCA_002358345.1	Suzuki	Su-G3	Yes	No	No	No	0.4	78.63	89.78	92.51	0	1.34	1.5	1.45	0	1350	NA	NA	Baltic Sea	NA	NA
GCA_002365495.1	Suzuki	Su-G3	Yes	No	No	No	0.4	74.56	85.11	87.78	0.65	1.16	1.36	1.32	100	1223	NA	NA	NA	NA	NA
GCA_002384135.1	Suzuki	Su-G3	Yes	No	No	No	0.4	70.58	81.18	83.73	0	1.28	1.58	1.53	0	1301	NA	NA	NA	NA	NA
GCA_002420885.1	Suzuki	Su-G3	Yes	No	No	No	0.4	71.61	81.72	84.23	0	1.31	1.6	1.55	0	1343	NA	NA	NA	NA	NA
GCA_002420945.1	Suzuki	Su-G3	Yes	No	No	No	0.4	71.61	81.72	84.23	0	1.09	1.33	1.29	0	1138	NA	NA	NA	NA	NA
GCA_902523765.1	Suzuki	Su-G4	Yes	Yes	Yes	Yes	0.35	77.46	89.09	93.92	0	1.1	1.23	1.17	0	1120	31.07	-64.17	NA	NA	marine photic zone
GCA_902621585.1	Suzuki	Su-G4	Yes	No	No	No	0.35	70.31	80.81	85.14	0	1.05	1.3	1.23	0	1089	31.07	-64.17	NA	NA	marine photic zone
GCA_902622365.1	Suzuki	Su-G4	Yes	No	No	No	0.35	73.51	84.52	89.02	0	1.11	1.32	1.25	0	1135	31.07	-64.17	NA	NA	marine photic zone
GCA_902557575.1	Suzuki	Su-G5	Yes	Yes	Yes	Yes	0.34	76.99	88.55	93.58	0	1.16	1.32	1.24	0	1198	36.2	-53.31	NA	NA	marine photic zone
GCA_902605165.1	Suzuki	Su-G5	Yes	Yes	Yes	Yes	0.34	71.75	82.53	87.27	0	1	1.21	1.14	0	1031	-32.5	-170	NA	NA	marine photic zone
GCA_902622845.1	Suzuki	Su-G5	Yes	Yes	Yes	Yes	0.34	80.8	92.92	98.16	0.65	1.19	1.28	1.21	0	1208	31.07	-64.17	NA	NA	marine photic zone
GCA_902518715.1	Suzuki	Su-G5	Yes	Yes	No	No	0.34	75.08	86.29	91.22	0	1.07	1.23	1.17	0	1091	31.07	-64.17	NA	NA	marine photic zone
GCA_902541365.1	Suzuki	Su-G5	Yes	Yes	No	No	0.34	72.08	82.9	87.67	0	1.02	1.24	1.17	0	1066	31.07	-64.17	NA	NA	marine photic zone
GCA_902554115.1	Suzuki	Su-G5	Yes	Yes	No	No	0.34	76.33	87.78	92.78	0	1.09	1.24	1.17	0	1113	31.07	-64.17	NA	NA	marine photic zone
GCA_902582025.1	Suzuki	Su-G5	Yes	Yes	No	No	0.34	69.69	80.16	85.47	0	0.92	1.14	1.07	0	947	31.07	-64.17	NA	NA	marine photic zone
GCA_902594695.1	Suzuki	Su-G5	Yes	Yes	No	No	0.34	70.39	80.97	85.3	0	1.01	1.25	1.19	0	1044	31.07	-64.17	NA	NA	marine photic zone
GCA_902599965.1	Suzuki	Su-G5	Yes	Yes	No	No	0.34	71.27	81.98	86.53	0	0.99	1.2	1.14	0	1018	31.07	-64.17	NA	NA	marine photic zone
GCA_902613355.1	Suzuki	Su-G5	Yes	Yes	No	No	0.34	72.78	83.71	88.18	0	1.12	1.34	1.27	0	1150	31.07	-64.17	NA	NA	marine photic zone
GCA_902617655.1	Suzuki	Su-G5	Yes	Yes	No	No	0.34	75.03	86.29	91.22	0	1.07	1.24	1.18	0	1099	31.07	-64.17	NA	NA	marine photic zone
GCA_902623715.1	Suzuki	Su-G5	Yes	Yes	No	No	0.34	70.56	81.16	85.78	0	1.03	1.27	1.2	0	1048	31.07	-64.17	NA	NA	marine photic zone
GCA_902533275.1	Suzuki	Su-G5	Yes	No	No	No	0.34	75.59	86.94	92.57	0.65	1.06	1.22	1.14	0	1089	31.07	-64.17	NA	NA	marine photic zone
GCA_902555425.1	Suzuki	Su-G6	Yes	Yes	Yes	Yes	0.33	76.88	87.74	91.05	0	1.2	1.37	1.32	0	1216	36.2	-53.31	NA	NA	marine photic zone
GCA_902555615.1	Suzuki	Su-G6	Yes	Yes	No	No	0.33	72.84	83.06	85.47	0	1.14	1.37	1.33	0	1159	36.2	-53.31	NA	NA	marine photic zone
GCA_902557645.1	Suzuki	Su-G6	Yes	Yes	No	No	0.33	73.34	83.71	87.5	0	1.25	1.49	1.43	0	1247	36.2	-53.31	NA	NA	marine photic zone
GCA_902559885.1	Suzuki	Su-G7	Yes	Yes	Yes	Yes	0.33	72.18	82.31	85.64	0	1.09	1.33	1.28	0	1122	36.2	-53.31	NA	NA	marine photic zone
GCA_902612975.1	Suzuki	Su-G8	Yes	Yes	Yes	Yes	0.31	79.99	91.99	97.3	0	1.19	1.3	1.23	0	1219	31.07	-64.17	NA	NA	marine photic zone
GCA_902543835.1	Suzuki	Su-G8	Yes	Yes	No	No	0.31	75.68	86.83	91.89	0	1.14	1.31	1.24	0	1186	31.07	-64.17	NA	NA	marine photic zone
GCA_003331505.1	Suzuki	Su-G8	Yes	No	No	No	0.31	75.36	86.67	91.55	0	1.06	1.22	1.15	0	1105	37.3536	-0.286194	Spain: off the coast of Alicante	15-90m	NA
GCA_902527795.1	Suzuki	Su-G8	Yes	No	No	No	0.31	77.16	88.71	94.43	0	1.17	1.32	1.24	0	1199	31.07	-64.17	NA	NA	marine photic zone
GCA_000384935.1	Suzuki	Su-G9	Yes	Yes	Yes	Yes	0.34	76.9	87.8	92.91	1.29	1.31	1.49	1.41	0	1370	43.84	-69.64	NA	NA	NA
GCA_000385055.1	Suzuki	Su-G9	Yes	Yes	Yes	Yes	0.33	82.52	94.25	98.65	0	1.31	1.39	1.33	0	1393	43.84	-69.64	NA	NA	NA
GCA_902558395.1	Suzuki	Su-G9	Yes	Yes	Yes	Yes	0.33	81.86	93.49	98.31	0	1.29	1.38	1.32	0	1335	36.2	-53.31	NA	NA	marine photic zone
GCA_902591565.1	Suzuki	Su-G9	Yes	Yes	Yes	Yes	0.32	72.5	82.74	86.82	0	1.07	1.3	1.24	0	1118	31.07	-64.17	NA	NA	marine photic zone
GCA_902591665.1	Suzuki	Su-G9	Yes	Yes	No	No	0.33	79.05	90.27	94.93	0	1.18	1.31	1.24	0	1226	-34.98	16.02	NA	NA	marine photic zone
GCA_902619075.1	Suzuki	Su-G9	Yes	Yes	No	No	0.33	80.04	91.4	96.06	0	1.26	1.38	1.31	0	1277	31.07	-64.17	NA	NA	marine photic zone
GCA_000252525.1	Suzuki	Su-G10	Yes	Yes	Yes	No	0.33	79.57	91.51	97.3	1.29	1.25	1.37	1.29	50	1290	NA	NA	NA	NA	NA
GCA_902520495.1	Suzuki	Su-G10	Yes	Yes	Yes	Yes	0.32	70.87	81.48	86.63	0	1.09	1.34	1.26	0	1129	-23.46	-88.77	NA	NA	marine photic zone
GCA_902520785.1	Suzuki	Su-G10	Yes	Yes	Yes	Yes	0.32	81.77	94.03	100	0	1.22	1.3	1.22	0	1253	31.07	-64.17	NA	NA	marine photic zone
GCA_902525635.1	Suzuki	Su-G10	Yes	Yes	Yes	No	0.32	71.21	81.77	87.22	0.65	1.07	1.3	1.22	0	1118	-26.25	-103.96	NA	NA	marine photic zone
GCA_902557965.1	Suzuki	Su-G10	Yes	Yes	Yes	Yes	0.33	73.72	84.46	90.2	0	1.05	1.24	1.17	0	1104	36.2	-53.31	NA	NA	marine photic zone
GCA_902560315.1	Suzuki	Su-G10	Yes	Yes	Yes	Yes	0.32	77.65	89.3	95.16	0	1.08	1.21	1.14	0	1115	23.75	-158	NA	NA	marine photic zone
GCA_902574745.1	Suzuki	Su-G10	Yes	Yes	Yes	Yes	0.32	81.96	94.25	99.66	0	1.28	1.36	1.29	0	1315	24	-22	NA	NA	marine photic zone
GCA_902583575.1	Suzuki	Su-G10	Yes	Yes	Yes	Yes	0.32	73.06	84.03	89.64	0	1.14	1.36	1.28	0	1183	26.14	-44.83	NA	NA	marine photic zone
GCA_902586925.1	Suzuki	Su-G10	Yes	Yes	Yes	No	0.32	81.4	93.6	99.66	0.81	1.18	1.26	1.19	0	1239	31.07	-64.17	NA	NA	marine photic zone
GCA_902591925.1	Suzuki	Su-G10	Yes	Yes	Yes	Yes	0.32	81.69	93.82	99.32	0.22	1.2	1.28	1.21	0	1238	31.07	-64.17	NA	NA	marine photic zone
GCA_902602285.1	Suzuki	Su-G10	Yes	Yes	Yes	Yes	0.31	80.57	92.53	97.3	0	1.16	1.25	1.19	0	1205	31.07	-64.17	NA	NA	marine photic zone
GCA_902617815.1	Suzuki	Su-G10	Yes	Yes	Yes	No	0.32	81.96	94.25	98.65	0	1.25	1.33	1.27	0	1280	31.07	-64.17	NA	NA	marine photic zone
GCA_902626385.1	Suzuki	Su-G10	Yes	Yes	Yes	Yes	0.33	71.99	82.8	88.34	0.32	1.09	1.32	1.23	0	1111	5.08	-161.97	NA	NA	marine photic zone
GCA_902630885.1	Suzuki	Su-G10	Yes	Yes	Yes	No	0.32	71.03	81.67	86.09	0	1.06	1.3	1.23	0	1102	5.08	-161.97	NA	NA	marine photic zone
GCA_902516215.1	Suzuki	Su-G10	Yes	Yes	No	No	0.32	75.22	86.34	91.39	0	1.15	1.33	1.26	0	1192	-23.46	-88.77	NA	NA	marine photic zone
GCA_902516285.1	Suzuki	Su-G10	Yes	Yes	No	No	0.32	74.19	85.32	90.32	0	1.08	1.26	1.19	0	1109	-23.46	-88.77	NA	NA	marine photic zone
GCA_902517325.1	Suzuki	Su-G10	Yes	Yes	No	No	0.32	70.58	81.18	86.32	0.65	0.98	1.2	1.13	0	1031	-23.46	-88.77	NA	NA	marine photic zone
GCA_902517505.1	Suzuki	Su-G10	Yes	Yes	No	No	0.32	76.37	87.7	93.14	0	1.06	1.21	1.14	0	1110	-23.46	-88.77	NA	NA	marine photic zone
GCA_902518095.1	Suzuki	Su-G10	Yes	Yes	No	No	0.32	76.06	87.47	92.23	0	1.17	1.34	1.27	0	1233	31.07	-64.17	NA	NA	marine photic zone
GCA_902520115.1	Suzuki	Su-G10	Yes	Yes	No	No	0.31	80.01	91.88	96.62	0	1.17	1.27	1.21	0	1194	31.07	-64.17	NA	NA	marine photic zone
GCA_902524095.1	Suzuki	Su-G10	Yes	Yes	No	No	0.33	77.79	89.46	95.27	0	1.18	1.32	1.24	0	1222	31.07	-64.17	NA	NA	marine photic zone
GCA_902530565.1	Suzuki	Su-G10	Yes	Yes	No	No	0.33	75.96	87.37	93.24	0	1.19	1.37	1.28	0	1222	31.07	-64.17	NA	NA	marine photic zone
GCA_902530975.1	Suzuki	Su-G10	Yes	Yes	No	No	0.33	78.77	90.59	96.62	0	1.2	1.32	1.24	0	1246	31.07	-64.17	NA	NA	marine photic zone
GCA_902534225.1	Suzuki	Su-G10	Yes	Yes	No	No	0.33	79.34	91.24	97.3	0	1.22	1.34	1.26	0	1260	31.07	-64.17	NA	NA	marine photic zone
GCA_902535115.1	Suzuki	Su-G10	Yes	Yes	No	No	0.33	72.03	82.85	88.4	0	1.11	1.34	1.26	0	1154	23.75	-158	NA	NA	marine photic zone
GCA_902537805.1	Suzuki	Su-G10	Yes	Yes	No	No	0.33	75.96	87.37	92.91	0	1.21	1.38	1.3	0	1243	31.07	-64.17	NA	NA	marine photic zone
GCA_902541175.1	Suzuki	Su-G10	Yes	Yes	No	No	0.32	78.4	90.16	95.27	0	1.16	1.28	1.21	0	1191	31.07	-64.17	NA	NA	marine photic zone
GCA_902541755.1	Suzuki	Su-G10	Yes	Yes	No	No	0.32	80.38	92.31	98.31	0.65	1.23	1.33	1.25	0	1251	31.07	-64.17	NA	NA	marine photic zone
GCA_902559335.1	Suzuki	Su-G10	Yes	Yes	No	No	0.32	78.31	90.05	96.06	0	1.23	1.36	1.28	0	1269	31.07	-64.17	NA	NA	marine photic zone
GCA_902563165.1	Suzuki	Su-G10	Yes	Yes	No	No	0.32	73.05	83.89	89.38	0	1.11	1.33	1.24	0	1146	23.75	-158	NA	NA	marine photic zone
GCA_902569005.1	Suzuki	Su-G10	Yes	Yes	No	No	0.32	73.01	83.87	89.36	0	1.11	1.32	1.24	0	1142	24.71	-67.07	NA	NA	marine photic zone
GCA_902579895.1	Suzuki	Su-G10	Yes	Yes	No	No	0.32	74.19	85.32	90.88	0	1.13	1.32	1.24	0	1177	26.14	-44.83	NA	NA	marine photic zone
GCA_902581765.1	Suzuki	Su-G10	Yes	Yes	No	No	0.32	71.42	82.15	87.78	0.65	1.04	1.26	1.18	0	1090	26.14	-44.83	NA	NA	marine photic zone
GCA_902593205.1	Suzuki	Su-G10	Yes	Yes	No	No	0.33	77.88	89.57	95.5	0	1.17	1.3	1.22	0	1210	31.07	-64.17	NA	NA	marine photic zone
GCA_902600455.1	Suzuki	Su-G10	Yes	Yes	No	No	0.32	71.63	82.33	86.89	0	1.15	1.39	1.32	0	1176	31.07	-64.17	NA	NA	marine photic zone
GCA_902610395.1	Suzuki	Su-G10	Yes	Yes	No	No	0.32	73.31	84.25	89.86	0	1.06	1.26	1.18	0	1107	31.07	-64.17	NA	NA	marine photic zone
GCA_902612915.1	Suzuki	Su-G10	Yes	Yes	No	No	0.32	76.89	88.43	94.13	0	1.07	1.21	1.14	0	1114	31.07	-64.17	NA	NA	marine photic zone
GCA_902613665.1	Suzuki	Su-G10	Yes	Yes	No	No	0.33	75.87	87.26	93.02	0	1.2	1.37	1.29	0	1244	31.07	-64.17	NA	NA	marine photic zone
GCA_902613705.1	Suzuki	Su-G10	Yes	Yes	No	No	0.32	71.38	81.94	86.99	0	1.01	1.23	1.16	0	1039	31.07	-64.17	NA	NA	marine photic zone
GCA_902616795.1	Suzuki	Su-G10	Yes	Yes	No	No	0.32	76.34	87.8	93.47	0	1.09	1.24	1.17	0	1136	31.07	-64.17	NA	NA	marine photic zone
GCA_902617045.1	Suzuki	Su-G10	Yes	Yes	No	No	0.32	76.06	87.47	92.23	0	1.16	1.32	1.25	0	1189	31.07	-64.17	NA	NA	marine photic zone
GCA_902620195.1	Suzuki	Su-G10	Yes	Yes	No	No	0.32	80.65	92.74	98.65	0	1.21	1.31	1.23	0	1249	31.07	-64.17	NA	NA	marine photic zone
GCA_902621215.1	Suzuki	Su-G10	Yes	Yes	No	No	0.32	79.95	91.81	97.67	0	1.21	1.31	1.24	0	1250	31.07	-64.17	NA	NA	marine photic zone
GCA_902628085.1	Suzuki	Su-G10	Yes	Yes	No	No	0.33	74.84	86.08	91.89	0.65	1.22	1.42	1.33	0	1268	5.08	-161.97	NA	NA	marine photic zone
GCA_003213495.1	Suzuki	Su-G10	Yes	No	No	No	0.32	81.96	94.25	99.66	0	1.28	1.36	1.29	0	1315	24	-22	Atlantic Ocean	57.7m	NA
GCA_002170245.2	CHAB-I-7	CH-G1	Yes	Yes	Yes	No	0.34	75.07	86.34	97.7	0.43	1.02	1.18	1.05	50	1073	NA	NA	Mediterranean Sea	5-72m	NA
GCA_902535365.1	CHAB-I-7	CH-G1	Yes	Yes	Yes	Yes	0.36	71.34	81.99	92.2	0	0.93	1.13	1.01	0	973	31.07	-64.17	NA	NA	marine photic zone
GCA_902619265.1	CHAB-I-7	CH-G1	Yes	Yes	Yes	Yes	0.34	72.61	83.39	92.91	0	0.97	1.17	1.05	0	1018	31.07	-64.17	NA	NA	marine photic zone
GCA_003331635.1	CHAB-I-7	CH-G2	Yes	Yes	Yes	No	0.33	74.14	85.27	95.57	0	1	1.17	1.05	0	1039	37.3536	-0.286194	Spain: off the coast of Alicante	15-90m	NA
GCA_902580155.1	CHAB-I-7	CH-G2	Yes	Yes	No	Yes	0.33	73.32	84.09	94.15	0.65	1	1.19	1.07	0	1022	31.07	-64.17	NA	NA	marine photic zone
GCA_002716745.1	CHAB-I-7	CH-G3	Yes	Yes	Yes	No	0.34	71.52	82.26	92.49	3.23	1.12	1.36	1.21	100	1136	NA	NA	Pacific Ocean	5-1000m	NA
GCA_003331605.1	CHAB-I-7	CH-G3	Yes	Yes	Yes	No	0.36	74.84	86.08	96.69	0	0.94	1.09	0.97	0	978	37.3536	-0.286194	Spain: off the coast of Alicante	15-90m	NA
GCA_902529055.1	CHAB-I-7	CH-G4	Yes	Yes	Yes	Yes	0.35	75.59	86.94	97.64	0	1.02	1.18	1.05	0	1060	31.07	-64.17	NA	NA	marine photic zone
GCA_902518645.1	CHAB-I-7	CH-G4	Yes	Yes	No	No	0.35	73.03	83.99	94.4	0	0.96	1.14	1.01	0	988	31.07	-64.17	NA	NA	marine photic zone
GCA_902620825.1	CHAB-I-7	CH-G4	Yes	Yes	No	No	0.35	71.1	81.77	91.96	0	0.96	1.17	1.04	0	1000	31.07	-64.17	NA	NA	marine photic zone
GCA_902526045.1	RedeBAC7D11	Re-G1	Yes	Yes	Yes	No	0.35	79.29	91.51	96.28	0	1.2	1.31	1.25	0	1227	-26.25	-103.96	NA	NA	marine photic zone
GCA_902596665.1	RedeBAC7D11	Re-G1	Yes	Yes	Yes	Yes	0.35	81.25	93.44	98.65	0	1.28	1.37	1.3	0	1283	-30	156	NA	NA	marine photic zone
GCA_902519365.1	RedeBAC7D11	Re-G1	Yes	Yes	No	No	0.35	73.11	84.09	88.85	0	1.17	1.39	1.32	0	1200	31.07	-64.17	NA	NA	marine photic zone
GCA_902521985.1	RedeBAC7D11	Re-G1	Yes	Yes	No	No	0.36	73.67	84.73	89.19	0	1.12	1.32	1.25	0	1152	31.07	-64.17	NA	NA	marine photic zone
GCA_902529935.1	RedeBAC7D11	Re-G1	Yes	Yes	No	No	0.35	72.99	83.95	89.39	0	1.15	1.36	1.28	0	1161	31.07	-64.17	NA	NA	marine photic zone
GCA_902551715.1	RedeBAC7D11	Re-G1	Yes	Yes	No	No	0.35	72.07	82.8	87.39	0	1.13	1.36	1.29	0	1141	31.07	-64.17	NA	NA	marine photic zone
GCA_902566665.1	RedeBAC7D11	Re-G1	Yes	Yes	No	No	0.35	72.33	83.19	87.58	0	1.1	1.32	1.26	0	1157	31.07	-64.17	NA	NA	marine photic zone
GCA_902566815.1	RedeBAC7D11	Re-G1	Yes	Yes	No	No	0.35	73.32	84.33	89.1	0	1.15	1.36	1.29	0	1181	31.07	-64.17	NA	NA	marine photic zone
GCA_902570035.1	RedeBAC7D11	Re-G1	Yes	Yes	No	No	0.35	75.73	87.1	91.22	0	1.14	1.31	1.25	0	1172	31.07	-64.17	NA	NA	marine photic zone
GCA_902578495.1	RedeBAC7D11	Re-G1	Yes	Yes	No	No	0.35	73.67	84.73	89.86	0	1.18	1.39	1.31	0	1201	31.07	-64.17	NA	NA	marine photic zone
GCA_902579635.1	RedeBAC7D11	Re-G1	Yes	Yes	No	No	0.35	71.54	82.26	86.6	0	1.03	1.25	1.19	0	1096	31.07	-64.17	NA	NA	marine photic zone
GCA_902581455.1	RedeBAC7D11	Re-G1	Yes	Yes	No	No	0.35	79.19	91.08	96.17	0	1.28	1.41	1.34	0	1301	31.07	-64.17	NA	NA	marine photic zone
GCA_902589965.1	RedeBAC7D11	Re-G1	Yes	Yes	No	No	0.35	73.43	84.43	89.21	0	1.12	1.33	1.25	0	1160	31.07	-64.17	NA	NA	marine photic zone
GCA_902594855.1	RedeBAC7D11	Re-G1	Yes	Yes	No	No	0.35	79.57	91.51	96.62	0	1.23	1.35	1.28	0	1248	31.07	-64.17	NA	NA	marine photic zone
GCA_902612395.1	RedeBAC7D11	Re-G1	Yes	Yes	No	No	0.35	70.3	80.86	86.15	0	1.13	1.4	1.31	0	1135	31.07	-64.17	NA	NA	marine photic zone
GCA_902613895.1	RedeBAC7D11	Re-G1	Yes	Yes	No	No	0.36	70.58	81.18	85.81	0	1.05	1.29	1.22	0	1088	31.07	-64.17	NA	NA	marine photic zone
GCA_902616535.1	RedeBAC7D11	Re-G1	Yes	Yes	No	No	0.35	71.19	81.88	86.2	0	1.13	1.37	1.31	0	1169	31.07	-64.17	NA	NA	marine photic zone
GCA_902623515.1	RedeBAC7D11	Re-G1	Yes	Yes	No	No	0.35	75.17	86.45	90.99	0	1.09	1.26	1.19	0	1130	31.07	-64.17	NA	NA	marine photic zone
GCA_003213595.1	RedeBAC7D11	Re-G2	Yes	Yes	Yes	No	0.35	79.82	92.11	96.92	0.65	1.11	1.2	1.14	0	1170	24	-22	Atlantic Ocean	57.7m	NA
GCA_003331625.1	RedeBAC7D11	Re-G2	Yes	Yes	Yes	No	0.33	77.15	88.6	93.24	0	1.09	1.23	1.17	0	1139	37.3536	-0.286194	Spain: off the coast of Alicante	15-90m	NA
GCA_902559765.1	RedeBAC7D11	Re-G2	Yes	Yes	Yes	No	0.34	81.54	94.09	98.31	0.65	1.28	1.36	1.3	0	1320	36.2	-53.31	NA	NA	marine photic zone
GCA_902561325.1	RedeBAC7D11	Re-G2	Yes	Yes	Yes	Yes	0.34	73.76	84.84	88.96	0	1.17	1.38	1.32	0	1242	23.75	-158	NA	NA	marine photic zone
GCA_902563105.1	RedeBAC7D11	Re-G2	Yes	Yes	Yes	Yes	0.34	78.73	90.86	94.59	0.65	1.2	1.32	1.27	0	1229	23.75	-158	NA	NA	marine photic zone
GCA_902595715.1	RedeBAC7D11	Re-G2	Yes	Yes	Yes	No	0.35	75.99	87.39	91.64	0.65	1.21	1.38	1.32	0	1255	-34.98	16.02	NA	NA	marine photic zone
GCA_902625415.1	RedeBAC7D11	Re-G2	Yes	Yes	Yes	No	0.35	78.73	90.86	95.27	0	1.22	1.35	1.29	0	1251	-3.04	-166.01	NA	NA	marine photic zone
GCA_902627595.1	RedeBAC7D11	Re-G2	Yes	Yes	Yes	Yes	0.34	71.11	81.99	86.32	0	1.14	1.39	1.32	0	1159	5.08	-161.97	NA	NA	marine photic zone
GCA_902632605.1	RedeBAC7D11	Re-G2	Yes	Yes	Yes	No	0.34	79.96	92.15	96.28	0	1.22	1.32	1.26	0	1251	5.08	-161.97	NA	NA	marine photic zone
GCA_902515955.1	RedeBAC7D11	Re-G2	Yes	Yes	No	No	0.34	76.2	87.96	91.89	0.65	1.11	1.26	1.21	0	1159	-23.46	-88.77	NA	NA	marine photic zone
GCA_902516485.1	RedeBAC7D11	Re-G2	Yes	Yes	No	No	0.34	75	86.13	90.65	0.65	1.1	1.28	1.22	0	1152	-23.46	-88.77	NA	NA	marine photic zone
GCA_902587545.1	RedeBAC7D11	Re-G2	Yes	Yes	No	No	0.35	73.48	84.52	88.96	0.65	1.13	1.34	1.27	0	1180	31.07	-64.17	NA	NA	marine photic zone
GCA_003279605.1	RedeBAC7D11	Re-G2	Yes	No	No	No	0.34	81.54	94.09	98.31	0.65	1.28	1.36	1.3	0	1320	36.2	-53.31	Atlantic Ocean	8m	NA
GCA_902572135.1	RedeBAC7D11	Re-G2	Yes	No	No	No	0.35	79.82	92.11	96.92	0.65	1.11	1.2	1.14	0	1170	24	-22	NA	NA	marine photic zone
GCA_902574945.1	RedeBAC7D11	Re-G2	Yes	No	No	No	0.35	74.66	86.19	91.39	1.29	1.16	1.35	1.27	0	1202	24	-22	NA	NA	marine photic zone
GCA_902522825.1	RedeBAC7D11	Re-G3	Yes	Yes	Yes	Yes	0.33	74.77	86.18	90.37	0.22	1.11	1.29	1.23	0	1191	-23.46	-88.77	NA	NA	marine photic zone
GCA_902524805.1	RedeBAC7D11	Re-G3	Yes	Yes	Yes	Yes	0.33	70.38	81.11	85.06	0	1.05	1.3	1.24	0	1113	-26.25	-103.96	NA	NA	marine photic zone
GCA_902525735.1	RedeBAC7D11	Re-G3	Yes	Yes	Yes	No	0.33	74.53	85.91	90.43	0	1.18	1.38	1.31	0	1218	-26.25	-103.96	NA	NA	marine photic zone
GCA_902635045.1	RedeBAC7D11	Re-G3	Yes	Yes	Yes	No	0.34	75.75	87.31	91.55	0	1.11	1.27	1.21	0	1153	31.07	-64.17	NA	NA	marine photic zone
GCA_902523885.1	RedeBAC7D11	Re-G3	Yes	Yes	No	No	0.33	73.71	85	89.36	0	1.11	1.31	1.25	0	1167	-26.25	-103.96	NA	NA	marine photic zone
GCA_902525515.1	RedeBAC7D11	Re-G3	Yes	Yes	No	No	0.33	72.1	83.12	87.5	0	1.04	1.26	1.19	0	1083	-26.25	-103.96	NA	NA	marine photic zone
GCA_902576305.1	RedeBAC7D11	Re-G3	Yes	Yes	No	No	0.34	70.65	81.13	85.42	0	1.09	1.34	1.27	0	1129	31.07	-64.17	NA	NA	marine photic zone
GCA_902614235.1	RedeBAC7D11	Re-G3	Yes	Yes	No	No	0.33	72.94	84.09	88.18	0	1.09	1.3	1.24	0	1129	31.07	-64.17	NA	NA	marine photic zone
GCA_004213955.1	RedeBAC7D11	Re-G4	Yes	Yes	Yes	No	0.34	75.36	86.67	92.23	0.65	1.06	1.22	1.15	0	1102	37.3536	-0.286194	Spain: off the coast of Alicante	15-90m	NA
GCA_902540125.1	RedeBAC7D11	Re-G4	Yes	Yes	Yes	Yes	0.33	78.16	89.89	95.61	0.65	1.11	1.24	1.16	0	1157	31.07	-64.17	NA	NA	marine photic zone
GCA_902588135.1	RedeBAC7D11	Re-G4	Yes	Yes	Yes	Yes	0.34	80.13	92.15	97.97	0	1.13	1.23	1.16	0	1173	31.07	-64.17	NA	NA	marine photic zone
GCA_902616715.1	RedeBAC7D11	Re-G4	Yes	Yes	Yes	Yes	0.34	79.8	91.77	96.9	0	1.16	1.26	1.2	0	1193	31.07	-64.17	NA	NA	marine photic zone
GCA_902519005.1	RedeBAC7D11	Re-G4	Yes	Yes	No	No	0.34	71.56	82.31	87.67	0	1.07	1.3	1.22	0	1117	31.07	-64.17	NA	NA	marine photic zone
GCA_902528295.1	RedeBAC7D11	Re-G4	Yes	Yes	No	No	0.34	73.39	84.41	89.53	0	0.98	1.16	1.09	0	1030	-26.25	-103.96	NA	NA	marine photic zone
GCA_902528595.1	RedeBAC7D11	Re-G4	Yes	Yes	No	No	0.34	70.23	80.75	86.04	0.04	0.91	1.13	1.06	0	987	-26.25	-103.96	NA	NA	marine photic zone
GCA_902539345.1	RedeBAC7D11	Re-G4	Yes	Yes	No	No	0.34	73.33	84.25	88.91	0	1.08	1.29	1.22	0	1108	31.07	-64.17	NA	NA	marine photic zone
GCA_902540765.1	RedeBAC7D11	Re-G4	Yes	Yes	No	No	0.34	70.02	80.54	85.81	0	1	1.24	1.16	0	1049	31.07	-64.17	NA	NA	marine photic zone
GCA_902552005.1	RedeBAC7D11	Re-G4	Yes	Yes	No	No	0.34	77.04	88.6	94.26	0	1.11	1.25	1.18	0	1141	31.07	-64.17	NA	NA	marine photic zone
GCA_902553315.1	RedeBAC7D11	Re-G4	Yes	Yes	No	No	0.34	75.07	86.34	91.89	0	1.13	1.31	1.23	0	1183	31.07	-64.17	NA	NA	marine photic zone
GCA_902563705.1	RedeBAC7D11	Re-G4	Yes	Yes	No	No	0.34	75.9	87.29	92.88	0	1.1	1.25	1.18	0	1147	31.07	-64.17	NA	NA	marine photic zone
GCA_902578455.1	RedeBAC7D11	Re-G4	Yes	Yes	No	No	0.34	70.49	81.08	85.36	0	1.08	1.33	1.27	0	1134	31.07	-64.17	NA	NA	marine photic zone
GCA_902582675.1	RedeBAC7D11	Re-G4	Yes	Yes	No	No	0.34	72.97	83.92	88.68	0	1.08	1.29	1.22	0	1139	31.07	-64.17	NA	NA	marine photic zone
GCA_902586145.1	RedeBAC7D11	Re-G4	Yes	Yes	No	No	0.34	70.11	80.65	85.92	0	1.09	1.35	1.27	0	1125	31.07	-64.17	NA	NA	marine photic zone
GCA_902598935.1	RedeBAC7D11	Re-G4	Yes	Yes	No	No	0.34	77.6	89.25	94.93	0	1.14	1.28	1.2	0	1188	31.07	-64.17	NA	NA	marine photic zone
GCA_902611885.1	RedeBAC7D11	Re-G4	Yes	Yes	No	No	0.34	74.15	85.07	90.56	0.65	1.06	1.25	1.18	0	1126	31.07	-64.17	NA	NA	marine photic zone
GCA_902613455.1	RedeBAC7D11	Re-G4	Yes	Yes	No	No	0.34	78.16	89.89	95.61	0	1.15	1.28	1.21	0	1185	31.07	-64.17	NA	NA	marine photic zone
GCA_902614925.1	RedeBAC7D11	Re-G4	Yes	Yes	No	No	0.34	70.52	81.11	86.07	0	1.05	1.3	1.23	0	1098	31.07	-64.17	NA	NA	marine photic zone
GCA_902577825.1	RedeBAC7D11	Re-G4	Yes	No	No	No	0.34	71.73	82.47	87.84	0	1.03	1.25	1.17	0	1089	31.07	-64.17	NA	NA	marine photic zone
GCA_001628005.1	Magnimaribacteraceae	Ma-G1	Yes	Yes	Yes	Yes	0.37	81.69	92.85	92.8	1.18	1.67	1.8	1.8	100	1775	17.996	39.799	Saudi Arabia: Red Sea	500m	NA
GCA_012965075.1	Magnimaribacteraceae	Ma-G1	Yes	Yes	Yes	No	0.37	74.44	84.52	84.42	0	1.29	1.53	1.53	0	1384	-22.1803	-176.601	Pacific Ocean:Lau Basin	NA	Hydrothermal plume
GCA_001627995.1	Magnimaribacteraceae	Ma-G1	Yes	Yes	No	No	0.37	72.94	82.15	82.68	4.34	1.56	1.9	1.89	36.36	1793	17.996	39.799	Saudi Arabia: Red Sea	200m	NA
GCA_001628035.1	Magnimaribacteraceae	Ma-G1	Yes	Yes	No	No	0.37	74.08	84.75	85.3	2.58	1.52	1.79	1.78	0	1733	20.525	38.781	Saudi Arabia: Red Sea	500m	NA
GCA_012960705.1	Magnimaribacteraceae	Ma-G1	Yes	Yes	No	No	0.37	72.95	83.42	83.32	0.81	1.43	1.72	1.72	66.67	1595	27.5158	-111.425	USA:Guaymas Basin	NA	Hydrothermal plume
GCA_001628185.1	Magnimaribacteraceae	Ma-G1	Yes	No	No	No	0.37	75.71	86.63	86.54	2.11	1.57	1.81	1.82	0	1741	27.897	34.507	Saudi Arabia: Red Sea	500m	NA
GCA_012961085.1	Magnimaribacteraceae	Ma-G2	Yes	Yes	Yes	Yes	0.36	81.33	93.17	93.13	4.78	1.63	1.75	1.75	30	1722	27.5158	-111.425	USA:Guaymas Basin	NA	Hydrothermal plume
GCA_902532675.1	Magnimaribacteraceae	Ma-G3	Yes	Yes	Yes	Yes	0.36	72.07	83.12	83.01	0	1.34	1.61	1.61	0	1337	-26.25	-103.96	NA	NA	marine photic zone
GCA_902572975.1	Magnimaribacteraceae	Magnimaribacter	Yes	Yes	Yes	Yes	0.36	74.19	85.65	86.2	0.65	1.38	1.61	1.6	0	1412	24	-22	NA	NA	marine photic zone
GCA_902574355.1	Magnimaribacteraceae	Magnimaribacter	Yes	Yes	Yes	No	0.36	78.16	90.22	90.8	0	1.44	1.59	1.58	0	1479	24	-22	NA	NA	marine photic zone
GCA_902582615.1	Magnimaribacteraceae	Magnimaribacter	Yes	Yes	Yes	Yes	0.36	82.33	95	95.62	0.65	1.5	1.58	1.57	0	1504	31.07	-64.17	NA	NA	marine photic zone
GCA_902606175.1	Magnimaribacteraceae	Magnimaribacter	Yes	Yes	Yes	No	0.36	71.24	82.26	82.79	0.65	1.32	1.61	1.6	0	1376	-32.5	-170	NA	NA	marine photic zone
GCA_902620785.1	Magnimaribacteraceae	Magnimaribacter	Yes	Yes	Yes	No	0.36	83.03	95.81	96.43	0	1.51	1.57	1.56	0	1528	31.07	-64.17	NA	NA	marine photic zone
HIMB1674	Magnimaribacteraceae	Magnimaribacter	Yes	Yes	Yes	Yes	0.36	86.69	100	100	0	1.62	1.62	1.62	0	1643	NA	NA	NA	NA	NA
GCA_002707915.1	Magnimaribacteraceae	Magnimaribacter	Yes	Yes	No	No	0.36	69.86	80.65	81.17	0	1.24	1.54	1.53	0	1289	NA	NA	Atlantic Ocean: South Atlantic Ocean	5-1000m	NA
GCA_003212335.1	Magnimaribacteraceae	Magnimaribacter	Yes	Yes	No	No	0.36	77.56	89.52	89.45	0	1.54	1.72	1.72	0	1554	-34.98	16.02	Atlantic Ocean	21.2m	NA
GCA_902537425.1	Magnimaribacteraceae	Magnimaribacter	Yes	Yes	No	No	0.36	69.44	80.07	80.59	0	1.34	1.67	1.66	0	1342	31.07	-64.17	NA	NA	marine photic zone
GCA_902541035.1	Magnimaribacteraceae	Magnimaribacter	Yes	Yes	No	No	0.36	71.47	81.95	82.49	0.65	1.34	1.63	1.62	0	1380	31.07	-64.17	NA	NA	marine photic zone
GCA_902542325.1	Magnimaribacteraceae	Magnimaribacter	Yes	Yes	No	No	0.36	75.73	87.42	87.99	0	1.31	1.5	1.49	0	1361	31.07	-64.17	NA	NA	marine photic zone
GCA_902559365.1	Magnimaribacteraceae	Magnimaribacter	Yes	Yes	No	No	0.36	72.17	83.33	83.87	0	1.48	1.78	1.77	0	1510	36.2	-53.31	NA	NA	marine photic zone
GCA_902587485.1	Magnimaribacteraceae	Magnimaribacter	Yes	Yes	No	No	0.36	82.19	94.84	95.45	0	1.52	1.61	1.6	0	1545	31.07	-64.17	NA	NA	marine photic zone
GCA_902589435.1	Magnimaribacteraceae	Magnimaribacter	Yes	Yes	No	No	0.36	77.98	89.68	89.61	0	1.46	1.63	1.63	0	1485	31.07	-64.17	NA	NA	marine photic zone
GCA_902591935.1	Magnimaribacteraceae	Magnimaribacter	Yes	Yes	No	No	0.36	77.56	89.52	89.45	0	1.54	1.72	1.72	0	1554	-34.98	16.02	NA	NA	marine photic zone
GCA_902604855.1	Magnimaribacteraceae	Magnimaribacter	Yes	Yes	No	No	0.36	71.64	82.72	83.26	0	1.36	1.64	1.63	0	1356	-32.5	-170	NA	NA	marine photic zone
GCA_902611645.1	Magnimaribacteraceae	Magnimaribacter	Yes	Yes	No	No	0.36	70.74	81.56	82.09	0	1.3	1.59	1.58	0	1338	31.07	-64.17	NA	NA	marine photic zone
GCA_902618945.1	Magnimaribacteraceae	Magnimaribacter	Yes	Yes	No	No	0.36	72.2	83.27	83.81	0.65	1.37	1.64	1.63	0	1404	31.07	-64.17	NA	NA	marine photic zone
GCA_002401885.1	NA	NA	Yes	No	No	No	0.49	89.04	92.58	NA	0.81	3.61	3.9	NA	0	3352	NA	NA	Atlantic Ocean: North Pond	70-332 mbsf	NA
GCA_002402175.1	NA	NA	Yes	No	No	No	0.45	92.7	94.19	NA	0.16	3.86	4.1	NA	0	3706	NA	NA	Atlantic Ocean: North Pond	70-332 mbsf	NA
GCA_002746215.1	NA	NA	Yes	No	No	No	0.42	98.88	99.35	NA	4.03	3.13	3.15	NA	60	2969	NA	NA	Atlantic Ocean: North Pond	70-332 mbsf	NA
GCA_000252545.1	NA	NA	No	No	No	No	0.33	82.57	94.09	NA	23.21	1.75	1.86	NA	22.22	1808	NA	NA	NA	NA	NA
GCA_000252565.1	NA	NA	No	No	No	No	0.34	28.99	33.39	NA	8.14	0.73	2.2	NA	93.18	984	32.87	-117.26	NA	1m	NA
GCA_000252585.1	NA	NA	No	No	No	No	0.33	47.16	54.28	NA	13.93	0.92	1.7	NA	89.09	1253	32.87	-117.26	NA	1m	NA
GCA_000384955.1	NA	NA	No	No	No	No	0.33	68.19	78.44	NA	0	0.96	1.22	NA	0	1015	43.84	-69.64	NA	NA	NA
GCA_001439285.1	NA	NA	No	No	No	No	0.4	61.84	70.43	NA	0	1.03	1.46	NA	0	1112	NA	NA	NA	NA	NA
GCA_002169105.1	NA	NA	No	No	No	No	0.33	54.68	62.92	NA	0	0.78	1.23	NA	0	835	NA	NA	Mediterranean Sea	5-72m	NA
GCA_002169625.2	NA	NA	No	No	No	No	0.31	66.48	76.34	NA	1.29	0.95	1.25	NA	75	1035	NA	NA	Mediterranean Sea	5-72m	NA
GCA_002340645.1	NA	NA	No	No	No	No	0.4	77.37	87.69	NA	5.81	1.35	1.54	NA	0	1399	NA	NA	NA	NA	NA
GCA_002340965.1	NA	NA	No	No	No	No	0.4	66.15	75.45	NA	0	1.23	1.63	NA	0	1290	NA	NA	NA	NA	NA
GCA_002358375.1	NA	NA	No	No	No	No	0.4	68.71	78.39	NA	0	1.23	1.57	NA	0	1279	NA	NA	NA	NA	NA
GCA_002386925.1	NA	NA	No	No	No	No	0.4	64.79	73.76	NA	0	1.08	1.46	NA	0	1176	NA	NA	North Sea	NA	NA
GCA_002400575.1	NA	NA	No	No	No	No	0.46	52.9	52.46	NA	1.13	1.83	3.5	NA	0	1777	NA	NA	Atlantic Ocean: North Pond	70-332 mbsf	NA
GCA_002683115.1	NA	NA	No	No	No	No	0.35	53.99	62.1	NA	1.63	0.77	1.23	NA	81.82	829	NA	NA	Pacific Ocean	5-1000m	NA
GCA_002684055.1	NA	NA	No	No	No	No	0.36	50.15	57.69	NA	0	0.93	1.62	NA	0	1043	NA	NA	Pacific Ocean	5-1000m	NA
GCA_002689405.1	NA	NA	No	No	No	No	0.35	60.75	70.22	NA	0.65	1.07	1.52	NA	100	1134	NA	NA	Mediterranean Sea	5-1000m	NA
GCA_002690725.1	NA	NA	No	No	No	No	0.32	67.57	77.69	NA	0	0.92	1.19	NA	0	961	NA	NA	Mediterranean Sea	5-1000m	NA
GCA_002690945.1	NA	NA	No	No	No	No	0.34	59.63	68.9	NA	0.65	1.18	1.71	NA	0	1233	NA	NA	Mediterranean Sea	5-1000m	NA
GCA_002692425.1	NA	NA	No	No	No	No	0.34	53.15	61.49	NA	0	0.66	1.08	NA	0	688	NA	NA	Mediterranean Sea	5-1000m	NA
GCA_002710265.1	NA	NA	No	No	No	No	0.33	64.03	73.66	NA	1.29	1.17	1.58	NA	0	1182	NA	NA	Atlantic Ocean	5-1000m	NA
GCA_002721385.1	NA	NA	No	No	No	No	0.32	49.68	57.15	NA	0	0.78	1.36	NA	0	808	NA	NA	Pacific Ocean: South Pacific Ocean	5-1000m	NA
GCA_002721465.1	NA	NA	No	No	No	No	0.32	66.46	76.45	NA	1.61	0.99	1.29	NA	0	1037	NA	NA	Pacific Ocean: South Pacific Ocean	5-1000m	NA
GCA_002725325.1	NA	NA	No	No	No	No	0.33	61.51	70.7	NA	1.94	1.05	1.48	NA	100	1167	NA	NA	Saudi Arabia: Red Sea	5-1000m	NA
GCA_002727535.1	NA	NA	No	No	No	No	0.33	59.92	69.19	NA	0.48	0.71	1.03	NA	100	802	NA	NA	Saudi Arabia: Red Sea	5-1000m	NA
GCA_002730855.1	NA	NA	No	No	No	No	0.36	64.15	73.35	NA	1.29	0.97	1.32	NA	0	1020	NA	NA	Pacific Ocean	5-1000m	NA
GCA_003213415.1	NA	NA	No	No	No	No	0.35	46.2	53.03	NA	0.65	0.74	1.4	NA	0	798	24	-22	Atlantic Ocean	57.7m	NA
GCA_003213455.1	NA	NA	No	No	No	No	0.35	50.18	57.69	NA	0	0.69	1.19	NA	0	743	24	-22	Atlantic Ocean	57.7m	NA
GCA_003213675.1	NA	NA	No	No	No	No	0.33	46.47	53.49	NA	0	0.88	1.64	NA	0	917	24	-22	Atlantic Ocean	57.7m	NA
GCA_003214995.1	NA	NA	No	No	No	No	0.33	45.86	52.8	NA	0	0.74	1.41	NA	0	800	9.55	-50.47	Atlantic Ocean	100m	NA
GCA_003215085.1	NA	NA	No	No	No	No	0.36	67.3	77.74	NA	0	1.33	1.71	NA	0	1344	9.55	-50.47	Atlantic Ocean	100m	NA
GCA_003278085.1	NA	NA	No	No	No	No	0.36	63.12	72.58	NA	0.65	1.27	1.75	NA	0	1290	36.2	-53.31	Atlantic Ocean	8m	NA
GCA_003278815.1	NA	NA	No	No	No	No	0.34	69.13	79.52	NA	0	0.89	1.12	NA	0	947	23.75	-158	Pacific Ocean	5m	NA
GCA_003280455.1	NA	NA	No	No	No	No	0.33	64.32	73.92	NA	0	0.91	1.24	NA	0	963	31.07	-64.17	Atlantic Ocean	10m	NA
GCA_003282105.1	NA	NA	No	No	No	No	0.34	63.46	72.9	NA	0.65	0.87	1.19	NA	0	938	-26.25	-103.96	Pacific Ocean	14m	NA
GCA_003283765.1	NA	NA	No	No	No	No	0.36	66.74	76.06	NA	0.65	1.2	1.58	NA	0	1259	-20.08	-70.8	Pacific Ocean	20m	NA
GCA_003284195.1	NA	NA	No	No	No	No	0.36	64.64	73.66	NA	0.65	1.25	1.7	NA	0	1292	-20.08	-70.8	Pacific Ocean	20m	NA
GCA_003284215.1	NA	NA	No	No	No	No	0.36	60.45	68.87	NA	0.65	1.3	1.89	NA	0	1309	-20.08	-70.8	Pacific Ocean	20m	NA
GCA_003331545.1	NA	NA	No	No	No	No	0.36	60.64	69.09	NA	0.65	0.86	1.25	NA	0	903	37.3536	-0.286194	Spain: off the coast of Alicante	15-90m	NA
GCA_003331565.1	NA	NA	No	No	No	No	0.35	50.69	57.6	NA	0	0.8	1.39	NA	0	855	37.3536	-0.286194	Spain: off the coast of Alicante	15-90m	NA
GCA_003331645.1	NA	NA	No	No	No	No	0.33	53.51	60.81	NA	0	0.75	1.23	NA	0	796	37.3536	-0.286194	Spain: off the coast of Alicante	15-90m	NA
GCA_004212235.1	NA	NA	No	No	No	No	0.36	43.08	48.92	NA	0	0.5	1.03	NA	0	541	37.3536	-0.286194	Spain: off the coast of Alicante	15-90m	NA
GCA_004212805.1	NA	NA	No	No	No	No	0.33	47.32	54.4	NA	0	0.7	1.28	NA	0	744	37.3536	-0.286194	Spain: off the coast of Alicante	15-90m	NA
GCA_004212845.1	NA	NA	No	No	No	No	0.33	49.96	56.83	NA	0.65	0.71	1.24	NA	0	782	37.3536	-0.286194	Spain: off the coast of Alicante	15-90m	NA
GCA_004212875.1	NA	NA	No	No	No	No	0.32	53.55	61.63	NA	0	0.73	1.18	NA	0	805	37.3536	-0.286194	Spain: off the coast of Alicante	15-90m	NA
GCA_004212895.1	NA	NA	No	No	No	No	0.36	41.1	47.29	NA	1.02	0.57	1.22	NA	33.33	635	37.3536	-0.286194	Spain: off the coast of Alicante	15-90m	NA
GCA_004212935.1	NA	NA	No	No	No	No	0.33	45.45	52.26	NA	0	0.58	1.11	NA	0	629	37.3536	-0.286194	Spain: off the coast of Alicante	15-90m	NA
GCA_004212945.1	NA	NA	No	No	No	No	0.31	52.63	60.44	NA	0	0.72	1.18	NA	0	776	37.3536	-0.286194	Spain: off the coast of Alicante	15-90m	NA
GCA_004212975.1	NA	NA	No	No	No	No	0.32	57.22	65.81	NA	0	0.85	1.29	NA	0	919	37.3536	-0.286194	Spain: off the coast of Alicante	15-90m	NA
GCA_004212985.1	NA	NA	No	No	No	No	0.34	69.32	79.73	NA	0	0.98	1.22	NA	0	1013	37.3536	-0.286194	Spain: off the coast of Alicante	15-90m	NA
GCA_004214065.1	NA	NA	No	No	No	No	0.36	65.62	75.81	NA	0.65	1.13	1.5	NA	0	1192	37.3536	-0.286194	Spain: off the coast of Alicante	15-90m	NA
GCA_004321845.1	NA	NA	No	No	No	No	0.34	54.16	62.29	NA	0	0.66	1.06	NA	0	715	37.3536	-0.286194	Spain: off the coast of Alicante	15-90m	NA
GCA_009886365.1	NA	NA	No	No	No	No	0.37	62.61	71.06	NA	7.31	1.13	1.59	NA	3.45	1324	58.1657	5.1693	North Sea	3 m	NA
GCA_009886515.1	NA	NA	No	No	No	No	0.34	68.04	76.33	NA	15.79	1.56	2.04	NA	2.44	1711	58.1657	5.1693	North Sea	3 m	NA
GCA_012963455.1	NA	NA	No	No	No	No	0.36	62.95	71.97	NA	5.38	0.97	1.35	NA	3.7	1334	18.3764	-81.7981	Atlantic Ocean:Mid Cayman Rise	NA	Hydrothermal plume
GCA_012964015.1	NA	NA	No	No	No	No	0.37	81.1	92.17	NA	9.07	1.67	1.81	NA	23.53	1879	-20.6821	-176.183	Pacific Ocean:Lau Basin	NA	Above plume background
GCA_012965695.1	NA	NA	No	No	No	No	0.37	65.91	75.34	NA	9.43	1.51	2	NA	14.81	1872	-20.0538	-176.134	Pacific Ocean:Lau Basin	NA	Hydrothermal plume
GCA_012966205.1	NA	NA	No	No	No	No	0.37	68.88	78.1	NA	0.73	1.29	1.65	NA	100	1529	-20.7612	-176.191	Pacific Ocean:Lau Basin	NA	Hydrothermal plume
GCA_013204195.1	NA	NA	No	No	No	No	0.53	76.5	76.24	NA	3.01	3.16	4.14	NA	14.29	3286	82.59	-75.26	Canada:Ellesmere Island, Lake A	NA	NA
GCA_902509555.1	NA	NA	No	No	No	No	0.36	55.26	62.85	NA	0	1.05	1.67	NA	0	1084	-20.08	-70.8	NA	NA	marine photic zone
GCA_902509685.1	NA	NA	No	No	No	No	0.36	42.34	48.59	NA	0	0.74	1.53	NA	0	805	-20.08	-70.8	NA	NA	marine photic zone
GCA_902509965.1	NA	NA	No	No	No	No	0.34	67.04	76.47	NA	0	1.08	1.41	NA	0	1141	-20.08	-70.8	NA	NA	marine photic zone
GCA_902510005.1	NA	NA	No	No	No	No	0.36	64.64	73.66	NA	0.65	1.25	1.7	NA	0	1292	-20.08	-70.8	NA	NA	marine photic zone
GCA_902510145.1	NA	NA	No	No	No	No	0.36	60.45	68.87	NA	0.65	1.3	1.89	NA	0	1309	-20.08	-70.8	NA	NA	marine photic zone
GCA_902510685.1	NA	NA	No	No	No	No	0.36	23.08	25.9	NA	0	0.49	1.88	NA	0	494	-20.08	-70.8	NA	NA	marine photic zone
GCA_902510805.1	NA	NA	No	No	No	No	0.36	64.64	73.58	NA	0	1.13	1.54	NA	0	1161	-20.08	-70.8	NA	NA	marine photic zone
GCA_902511145.1	NA	NA	No	No	No	No	0.36	65.15	74.78	NA	0.65	1.11	1.49	NA	0	1152	-20.08	-70.8	NA	NA	marine photic zone
GCA_902511355.1	NA	NA	No	No	No	No	0.36	66.74	76.06	NA	0.65	1.2	1.58	NA	0	1259	-20.08	-70.8	NA	NA	marine photic zone
GCA_902511425.1	NA	NA	No	No	No	No	0.36	54.51	62.08	NA	0	1.14	1.83	NA	0	1189	-20.08	-70.8	NA	NA	marine photic zone
GCA_902511775.1	NA	NA	No	No	No	No	0.36	52.62	60.78	NA	0	1.01	1.66	NA	0	1043	-20.08	-70.8	NA	NA	marine photic zone
GCA_902511935.1	NA	NA	No	No	No	No	0.36	27.84	31.98	NA	0	0.49	1.52	NA	0	527	-20.08	-70.8	NA	NA	marine photic zone
GCA_902512655.1	NA	NA	No	No	No	No	0.36	63.43	72.97	NA	0	0.95	1.31	NA	0	979	-20.08	-70.8	NA	NA	marine photic zone
GCA_902513515.1	NA	NA	No	No	No	No	0.36	60.15	68.56	NA	0	1.09	1.59	NA	0	1142	-20.08	-70.8	NA	NA	marine photic zone
GCA_902513705.1	NA	NA	No	No	No	No	0.36	48.34	54.96	NA	0	1.02	1.86	NA	0	1067	-20.08	-70.8	NA	NA	marine photic zone
GCA_902513815.1	NA	NA	No	No	No	No	0.36	43.18	49.62	NA	0	0.83	1.67	NA	0	853	-20.08	-70.8	NA	NA	marine photic zone
GCA_902514105.1	NA	NA	No	No	No	No	0.34	62.5	71.2	NA	0	0.96	1.34	NA	0	1010	-20.08	-70.8	NA	NA	marine photic zone
GCA_902514165.1	NA	NA	No	No	No	No	0.37	30.93	35.52	NA	0	0.67	1.89	NA	0	727	-20.08	-70.8	NA	NA	marine photic zone
GCA_902514295.1	NA	NA	No	No	No	No	0.36	66.7	76.95	NA	0	1.23	1.6	NA	0	1258	-20.08	-70.8	NA	NA	marine photic zone
GCA_902514365.1	NA	NA	No	No	No	No	0.33	16.06	18.45	NA	1.52	0.38	2.04	NA	88.89	385	-20.08	-70.8	NA	NA	marine photic zone
GCA_902514455.1	NA	NA	No	No	No	No	0.34	44.92	50.97	NA	0	0.75	1.47	NA	0	778	-20.08	-70.8	NA	NA	marine photic zone
GCA_902514645.1	NA	NA	No	No	No	No	0.34	55.37	63.91	NA	0	0.94	1.47	NA	0	984	-23.46	-88.77	NA	NA	marine photic zone
GCA_902514675.1	NA	NA	No	No	No	No	0.34	65.71	75.43	NA	0.65	0.97	1.29	NA	0	1030	-23.46	-88.77	NA	NA	marine photic zone
GCA_902514765.1	NA	NA	No	No	No	No	0.35	58.8	67.53	NA	0	0.9	1.34	NA	0	969	-23.46	-88.77	NA	NA	marine photic zone
GCA_902514775.1	NA	NA	No	No	No	No	0.36	42.57	49.24	NA	0	0.94	1.92	NA	0	1008	-23.46	-88.77	NA	NA	marine photic zone
GCA_902515025.1	NA	NA	No	No	No	No	0.33	50.48	58.06	NA	0	0.83	1.42	NA	0	882	-23.46	-88.77	NA	NA	marine photic zone
GCA_902515035.1	NA	NA	No	No	No	No	0.32	66.28	76.18	NA	0	1.01	1.33	NA	0	1075	-23.46	-88.77	NA	NA	marine photic zone
GCA_902515155.1	NA	NA	No	No	No	No	0.33	62.76	71.56	NA	0.65	1.02	1.43	NA	0	1069	-23.46	-88.77	NA	NA	marine photic zone
GCA_902515345.1	NA	NA	No	No	No	No	0.36	39.02	44.84	NA	0	0.63	1.41	NA	0	697	-23.46	-88.77	NA	NA	marine photic zone
GCA_902515455.1	NA	NA	No	No	No	No	0.35	61.46	70.65	NA	0.65	1.15	1.63	NA	0	1217	-23.46	-88.77	NA	NA	marine photic zone
GCA_902517195.1	NA	NA	No	No	No	No	0.32	50.61	58.24	NA	0	0.71	1.22	NA	0	752	-23.46	-88.77	NA	NA	marine photic zone
GCA_902517425.1	NA	NA	No	No	No	No	0.33	61.02	70.2	NA	0.65	0.93	1.33	NA	100	974	-23.46	-88.77	NA	NA	marine photic zone
GCA_902517565.1	NA	NA	No	No	No	No	0.36	66.97	77.36	NA	0	1.21	1.57	NA	0	1234	-23.46	-88.77	NA	NA	marine photic zone
GCA_902517635.1	NA	NA	No	No	No	No	0.35	50.8	57.69	NA	0	1.01	1.75	NA	0	1050	-23.46	-88.77	NA	NA	marine photic zone
GCA_902517985.1	NA	NA	No	No	No	No	0.32	40.61	46.67	NA	0	0.75	1.61	NA	0	820	-23.46	-88.77	NA	NA	marine photic zone
GCA_902518135.1	NA	NA	No	No	No	No	0.34	39.26	45.08	NA	0	0.72	1.59	NA	0	778	-23.46	-88.77	NA	NA	marine photic zone
GCA_902518285.1	NA	NA	No	No	No	No	0.34	64.34	73.92	NA	0	0.97	1.31	NA	0	996	31.07	-64.17	NA	NA	marine photic zone
GCA_902518325.1	NA	NA	No	No	No	No	0.33	62.46	71.83	NA	0.32	0.92	1.28	NA	100	966	31.07	-64.17	NA	NA	marine photic zone
GCA_902518995.1	NA	NA	No	No	No	No	0.34	69.04	79.41	NA	0	1.02	1.28	NA	0	1066	-23.46	-88.77	NA	NA	marine photic zone
GCA_902519025.1	NA	NA	No	No	No	No	0.32	31.42	36.14	NA	0	0.46	1.28	NA	0	496	-23.46	-88.77	NA	NA	marine photic zone
GCA_902519205.1	NA	NA	No	No	No	No	0.33	32.56	37.42	NA	0	0.39	1.03	NA	0	424	31.07	-64.17	NA	NA	marine photic zone
GCA_902519485.1	NA	NA	No	No	No	No	0.34	65.75	75.54	NA	0	1.09	1.45	NA	0	1153	31.07	-64.17	NA	NA	marine photic zone
GCA_902519775.1	NA	NA	No	No	No	No	0.36	54.28	62.78	NA	0	0.98	1.56	NA	0	1012	31.07	-64.17	NA	NA	marine photic zone
GCA_902520145.1	NA	NA	No	No	No	No	0.32	37.03	42.62	NA	0	0.56	1.32	NA	0	622	-23.46	-88.77	NA	NA	marine photic zone
GCA_902520435.1	NA	NA	No	No	No	No	0.36	62.71	72.37	NA	0	1.16	1.61	NA	0	1213	31.07	-64.17	NA	NA	marine photic zone
GCA_902520725.1	NA	NA	No	No	No	No	0.32	69.04	79.41	NA	0	1	1.26	NA	0	1061	-23.46	-88.77	NA	NA	marine photic zone
GCA_902521635.1	NA	NA	No	No	No	No	0.36	62.19	71.45	NA	0	1.27	1.78	NA	0	1316	-23.46	-88.77	NA	NA	marine photic zone
GCA_902521755.1	NA	NA	No	No	No	No	0.35	52.44	60.26	NA	0	0.78	1.3	NA	0	801	31.07	-64.17	NA	NA	marine photic zone
GCA_902521965.1	NA	NA	No	No	No	No	0.35	38.89	45.11	NA	0.97	0.62	1.38	NA	100	663	-23.46	-88.77	NA	NA	marine photic zone
GCA_902522025.1	NA	NA	No	No	No	No	0.32	44.33	50.97	NA	0	0.67	1.32	NA	0	736	-23.46	-88.77	NA	NA	marine photic zone
GCA_902522505.1	NA	NA	No	No	No	No	0.35	55.3	63.64	NA	1.29	0.9	1.41	NA	50	960	-23.46	-88.77	NA	NA	marine photic zone
GCA_902523105.1	NA	NA	No	No	No	No	0.35	54.59	62.69	NA	0.65	1.05	1.67	NA	0	1055	31.07	-64.17	NA	NA	marine photic zone
GCA_902523265.1	NA	NA	No	No	No	No	0.32	48.71	55.97	NA	0	0.82	1.46	NA	0	852	-23.46	-88.77	NA	NA	marine photic zone
GCA_902523285.1	NA	NA	No	No	No	No	0.33	62.72	72.15	NA	0.65	0.96	1.33	NA	0	1019	31.07	-64.17	NA	NA	marine photic zone
GCA_902523295.1	NA	NA	No	No	No	No	0.32	40.75	46.9	NA	0	0.61	1.3	NA	0	666	-26.25	-103.96	NA	NA	marine photic zone
GCA_902523845.1	NA	NA	No	No	No	No	0.34	47.25	54.35	NA	0.65	0.71	1.31	NA	0	776	-26.25	-103.96	NA	NA	marine photic zone
GCA_902523925.1	NA	NA	No	No	No	No	0.34	27.64	31.77	NA	0	0.41	1.28	NA	0	431	-26.25	-103.96	NA	NA	marine photic zone
GCA_902524055.1	NA	NA	No	No	No	No	0.32	45.88	52.72	NA	0	0.65	1.23	NA	0	670	31.07	-64.17	NA	NA	marine photic zone
GCA_902524145.1	NA	NA	No	No	No	No	0.32	46.4	53.35	NA	0	0.77	1.44	NA	0	825	31.07	-64.17	NA	NA	marine photic zone
GCA_902524305.1	NA	NA	No	No	No	No	0.34	52.98	61.29	NA	0	0.83	1.36	NA	0	882	-26.25	-103.96	NA	NA	marine photic zone
GCA_902524435.1	NA	NA	No	No	No	No	0.32	61.55	70.75	NA	0.65	0.96	1.36	NA	100	983	31.07	-64.17	NA	NA	marine photic zone
GCA_902524465.1	NA	NA	No	No	No	No	0.34	59.49	68.44	NA	0	0.77	1.12	NA	0	814	31.07	-64.17	NA	NA	marine photic zone
GCA_902524615.1	NA	NA	No	No	No	No	0.34	60.95	70.09	NA	0	0.84	1.2	NA	0	900	-26.25	-103.96	NA	NA	marine photic zone
GCA_902524715.1	NA	NA	No	No	No	No	0.31	34.68	39.89	NA	0.65	0.55	1.39	NA	100	618	-26.25	-103.96	NA	NA	marine photic zone
GCA_902524915.1	NA	NA	No	No	No	No	0.36	41.97	48.23	NA	0.65	0.79	1.63	NA	0	810	31.07	-64.17	NA	NA	marine photic zone
GCA_902525005.1	NA	NA	No	No	No	No	0.35	32.87	37.85	NA	0	0.55	1.44	NA	0	575	31.07	-64.17	NA	NA	marine photic zone
GCA_902525145.1	NA	NA	No	No	No	No	0.33	53.69	61.98	NA	0	0.72	1.17	NA	0	788	-26.25	-103.96	NA	NA	marine photic zone
GCA_902525175.1	NA	NA	No	No	No	No	0.34	36.4	41.87	NA	0	0.53	1.26	NA	0	562	-26.25	-103.96	NA	NA	marine photic zone
GCA_902525285.1	NA	NA	No	No	No	No	0.36	63.94	73.46	NA	0	0.9	1.22	NA	0	937	31.07	-64.17	NA	NA	marine photic zone
GCA_902525305.1	NA	NA	No	No	No	No	0.34	30.12	34.62	NA	0	0.41	1.18	NA	0	470	-26.25	-103.96	NA	NA	marine photic zone
GCA_902525435.1	NA	NA	No	No	No	No	0.35	66.09	76.34	NA	0	1.1	1.44	NA	0	1148	31.07	-64.17	NA	NA	marine photic zone
GCA_902525535.1	NA	NA	No	No	No	No	0.33	50.06	57.62	NA	0	0.81	1.41	NA	0	854	31.07	-64.17	NA	NA	marine photic zone
GCA_902525835.1	NA	NA	No	No	No	No	0.34	63.67	73.12	NA	0	0.75	1.03	NA	0	816	31.07	-64.17	NA	NA	marine photic zone
GCA_902526135.1	NA	NA	No	No	No	No	0.31	42.72	49.09	NA	0.32	0.6	1.22	NA	100	651	-26.25	-103.96	NA	NA	marine photic zone
GCA_902526295.1	NA	NA	No	No	No	No	0.36	53.52	61.56	NA	0	1.14	1.86	NA	0	1173	31.07	-64.17	NA	NA	marine photic zone
GCA_902526415.1	NA	NA	No	No	No	No	0.34	64.68	74.41	NA	0	0.84	1.12	NA	0	884	-26.25	-103.96	NA	NA	marine photic zone
GCA_902526465.1	NA	NA	No	No	No	No	0.36	58.06	66.8	NA	0	0.85	1.27	NA	0	894	31.07	-64.17	NA	NA	marine photic zone
GCA_902526535.1	NA	NA	No	No	No	No	0.33	58.56	67.35	NA	0.65	0.77	1.15	NA	0	844	-26.25	-103.96	NA	NA	marine photic zone
GCA_902526755.1	NA	NA	No	No	No	No	0.34	36.38	41.81	NA	0	0.55	1.31	NA	0	593	-26.25	-103.96	NA	NA	marine photic zone
GCA_902526895.1	NA	NA	No	No	No	No	0.31	40.34	46.29	NA	0	0.59	1.27	NA	0	633	-26.25	-103.96	NA	NA	marine photic zone
GCA_902526985.1	NA	NA	No	No	No	No	0.35	50.29	57.85	NA	0	0.77	1.32	NA	0	783	31.07	-64.17	NA	NA	marine photic zone
GCA_902527305.1	NA	NA	No	No	No	No	0.34	35.62	41.22	NA	0	0.56	1.36	NA	0	603	-26.25	-103.96	NA	NA	marine photic zone
GCA_902527355.1	NA	NA	No	No	No	No	0.35	42.7	49.03	NA	0	0.69	1.4	NA	0	737	31.07	-64.17	NA	NA	marine photic zone
GCA_902527455.1	NA	NA	No	No	No	No	0.34	66.68	76.7	NA	0.32	0.83	1.09	NA	0	883	31.07	-64.17	NA	NA	marine photic zone
GCA_902527775.1	NA	NA	No	No	No	No	0.35	28.09	32.26	NA	0	0.52	1.61	NA	0	561	-26.25	-103.96	NA	NA	marine photic zone
GCA_902527965.1	NA	NA	No	No	No	No	0.36	45.6	52.78	NA	0.65	0.86	1.62	NA	100	884	31.07	-64.17	NA	NA	marine photic zone
GCA_902527995.1	NA	NA	No	No	No	No	0.34	61.85	71.06	NA	0	0.78	1.09	NA	0	848	-26.25	-103.96	NA	NA	marine photic zone
GCA_902528215.1	NA	NA	No	No	No	No	0.35	68.93	79.12	NA	0	1.18	1.49	NA	0	1242	-26.25	-103.96	NA	NA	marine photic zone
GCA_902528225.1	NA	NA	No	No	No	No	0.35	48.41	55.69	NA	0	0.77	1.38	NA	0	821	-26.25	-103.96	NA	NA	marine photic zone
GCA_902528255.1	NA	NA	No	No	No	No	0.33	40.35	46.44	NA	0	0.47	1	NA	0	505	31.07	-64.17	NA	NA	marine photic zone
GCA_902528425.1	NA	NA	No	No	No	No	0.32	49.51	56.99	NA	0	0.8	1.41	NA	0	850	-26.25	-103.96	NA	NA	marine photic zone
GCA_902528485.1	NA	NA	No	No	No	No	0.35	51.07	58.78	NA	0	0.89	1.52	NA	0	936	-26.25	-103.96	NA	NA	marine photic zone
GCA_902528875.1	NA	NA	No	No	No	No	0.32	67.63	77.8	NA	0	1.03	1.33	NA	0	1090	-26.25	-103.96	NA	NA	marine photic zone
GCA_902528915.1	NA	NA	No	No	No	No	0.34	28.37	32.9	NA	0	0.45	1.36	NA	0	479	-26.25	-103.96	NA	NA	marine photic zone
GCA_902530065.1	NA	NA	No	No	No	No	0.35	37.45	43.01	NA	2.74	0.69	1.61	NA	0	733	31.07	-64.17	NA	NA	marine photic zone
GCA_902530235.1	NA	NA	No	No	No	No	0.33	43.8	50.39	NA	0.04	0.57	1.12	NA	0	590	31.07	-64.17	NA	NA	marine photic zone
GCA_902530665.1	NA	NA	No	No	No	No	0.35	57.4	66.05	NA	0	0.84	1.27	NA	0	899	31.07	-64.17	NA	NA	marine photic zone
GCA_902530995.1	NA	NA	No	No	No	No	0.36	21.78	25.04	NA	0.65	0.49	1.97	NA	0	499	-26.25	-103.96	NA	NA	marine photic zone
GCA_902531245.1	NA	NA	No	No	No	No	0.32	65.66	75.54	NA	0	1.11	1.48	NA	0	1139	-26.25	-103.96	NA	NA	marine photic zone
GCA_902532015.1	NA	NA	No	No	No	No	0.35	68.45	77.63	NA	0	1.16	1.49	NA	0	1186	-26.25	-103.96	NA	NA	marine photic zone
GCA_902532625.1	NA	NA	No	No	No	No	0.32	32.92	37.83	NA	0.65	0.53	1.41	NA	0	582	31.07	-64.17	NA	NA	marine photic zone
GCA_902533135.1	NA	NA	No	No	No	No	0.35	47.79	54.98	NA	0	0.77	1.4	NA	0	809	31.07	-64.17	NA	NA	marine photic zone
GCA_902533485.1	NA	NA	No	No	No	No	0.31	50.08	57.51	NA	0	0.81	1.41	NA	0	867	-26.25	-103.96	NA	NA	marine photic zone
GCA_902533925.1	NA	NA	No	No	No	No	0.35	32.02	36.77	NA	0	0.49	1.34	NA	0	543	31.07	-64.17	NA	NA	marine photic zone
GCA_902534095.1	NA	NA	No	No	No	No	0.36	37.22	43.06	NA	0	0.66	1.54	NA	0	703	-26.25	-103.96	NA	NA	marine photic zone
GCA_902534285.1	NA	NA	No	No	No	No	0.32	22.84	26.2	NA	0	0.33	1.28	NA	0	345	31.07	-64.17	NA	NA	marine photic zone
GCA_902534605.1	NA	NA	No	No	No	No	0.35	57.89	66.61	NA	0.22	0.79	1.19	NA	0	857	31.07	-64.17	NA	NA	marine photic zone
GCA_902536175.1	NA	NA	No	No	No	No	0.36	29.38	32.42	NA	0	0.42	1.31	NA	0	476	23.75	-158	NA	NA	marine photic zone
GCA_902536185.1	NA	NA	No	No	No	No	0.36	51.97	59.68	NA	0	0.87	1.45	NA	0	911	31.07	-64.17	NA	NA	marine photic zone
GCA_902536295.1	NA	NA	No	No	No	No	0.33	68.05	78.28	NA	0	0.99	1.26	NA	0	1032	23.75	-158	NA	NA	marine photic zone
GCA_902536505.1	NA	NA	No	No	No	No	0.34	67.4	77.53	NA	0	1.01	1.3	NA	0	1043	31.07	-64.17	NA	NA	marine photic zone
GCA_902536835.1	NA	NA	No	No	No	No	0.34	69.13	79.52	NA	0	0.89	1.12	NA	0	947	23.75	-158	NA	NA	marine photic zone
GCA_902536955.1	NA	NA	No	No	No	No	0.33	64.9	74.62	NA	0	1	1.35	NA	0	1067	23.75	-158	NA	NA	marine photic zone
GCA_902537045.1	NA	NA	No	No	No	No	0.36	36.73	42.63	NA	0	0.65	1.53	NA	0	686	23.75	-158	NA	NA	marine photic zone
GCA_902537185.1	NA	NA	No	No	No	No	0.34	33.5	38.44	NA	0	0.57	1.47	NA	0	609	23.75	-158	NA	NA	marine photic zone
GCA_902537485.1	NA	NA	No	No	No	No	0.33	16.19	18.62	NA	0	0.37	2.01	NA	0	381	23.75	-158	NA	NA	marine photic zone
GCA_902538125.1	NA	NA	No	No	No	No	0.32	65.39	75.16	NA	0	0.98	1.31	NA	0	1019	31.07	-64.17	NA	NA	marine photic zone
GCA_902538365.1	NA	NA	No	No	No	No	0.33	29.78	34.19	NA	0	0.54	1.58	NA	0	594	23.75	-158	NA	NA	marine photic zone
GCA_902538505.1	NA	NA	No	No	No	No	0.33	50.48	58.06	NA	0	0.74	1.28	NA	0	797	23.75	-158	NA	NA	marine photic zone
GCA_902538685.1	NA	NA	No	No	No	No	0.35	54.43	62.63	NA	0	0.78	1.24	NA	0	828	31.07	-64.17	NA	NA	marine photic zone
GCA_902538705.1	NA	NA	No	No	No	No	0.34	68.34	78.55	NA	0	1	1.27	NA	0	1035	23.75	-158	NA	NA	marine photic zone
GCA_902539275.1	NA	NA	No	No	No	No	0.32	56.91	65.45	NA	0.65	0.94	1.43	NA	0	981	23.75	-158	NA	NA	marine photic zone
GCA_902539485.1	NA	NA	No	No	No	No	0.32	68.43	78.71	NA	0	0.87	1.11	NA	0	925	31.07	-64.17	NA	NA	marine photic zone
GCA_902539695.1	NA	NA	No	No	No	No	0.34	50.8	58.33	NA	0	0.67	1.15	NA	0	733	31.07	-64.17	NA	NA	marine photic zone
GCA_902539805.1	NA	NA	No	No	No	No	0.36	45.64	52.54	NA	0	0.71	1.36	NA	0	794	31.07	-64.17	NA	NA	marine photic zone
GCA_902539925.1	NA	NA	No	No	No	No	0.35	40.92	46.99	NA	0	0.55	1.17	NA	0	591	31.07	-64.17	NA	NA	marine photic zone
GCA_902539975.1	NA	NA	No	No	No	No	0.35	51.96	59.73	NA	0	0.72	1.21	NA	0	782	31.07	-64.17	NA	NA	marine photic zone
GCA_902540015.1	NA	NA	No	No	No	No	0.34	66.95	76.88	NA	0	1.03	1.34	NA	0	1113	31.07	-64.17	NA	NA	marine photic zone
GCA_902540375.1	NA	NA	No	No	No	No	0.34	53.91	62.37	NA	0	0.83	1.33	NA	0	880	31.07	-64.17	NA	NA	marine photic zone
GCA_902540445.1	NA	NA	No	No	No	No	0.34	30.4	34.95	NA	0	0.6	1.73	NA	0	617	31.07	-64.17	NA	NA	marine photic zone
GCA_902540585.1	NA	NA	No	No	No	No	0.33	35.96	41.29	NA	0.65	0.64	1.54	NA	0	682	31.07	-64.17	NA	NA	marine photic zone
GCA_902540685.1	NA	NA	No	No	No	No	0.33	44.77	51.51	NA	0.65	0.64	1.24	NA	0	684	31.07	-64.17	NA	NA	marine photic zone
GCA_902540825.1	NA	NA	No	No	No	No	0.36	47.47	54.52	NA	0	0.8	1.46	NA	0	852	31.07	-64.17	NA	NA	marine photic zone
GCA_902540955.1	NA	NA	No	No	No	No	0.33	45.02	51.83	NA	0.65	0.63	1.22	NA	0	695	31.07	-64.17	NA	NA	marine photic zone
GCA_902540995.1	NA	NA	No	No	No	No	0.35	65.85	76.04	NA	0.04	0.98	1.29	NA	0	1029	31.07	-64.17	NA	NA	marine photic zone
GCA_902541025.1	NA	NA	No	No	No	No	0.33	23.34	26.86	NA	0.65	0.39	1.44	NA	100	416	31.07	-64.17	NA	NA	marine photic zone
GCA_902541245.1	NA	NA	No	No	No	No	0.35	53.48	61.45	NA	0	0.95	1.55	NA	0	952	31.07	-64.17	NA	NA	marine photic zone
GCA_902541395.1	NA	NA	No	No	No	No	0.31	47.16	54.19	NA	1.94	0.7	1.29	NA	100	745	31.07	-64.17	NA	NA	marine photic zone
GCA_902541415.1	NA	NA	No	No	No	No	0.35	59.08	67.94	NA	0	0.9	1.33	NA	0	948	31.07	-64.17	NA	NA	marine photic zone
GCA_902541525.1	NA	NA	No	No	No	No	0.34	46.56	53.6	NA	0	0.53	1	NA	0	580	31.07	-64.17	NA	NA	marine photic zone
GCA_902541805.1	NA	NA	No	No	No	No	0.33	29.77	34.29	NA	0	0.4	1.18	NA	0	461	31.07	-64.17	NA	NA	marine photic zone
GCA_902541945.1	NA	NA	No	No	No	No	0.33	68.29	78.75	NA	0	1.02	1.29	NA	0	1060	31.07	-64.17	NA	NA	marine photic zone
GCA_902541955.1	NA	NA	No	No	No	No	0.35	26.78	30.43	NA	1.17	0.34	1.13	NA	85.71	396	31.07	-64.17	NA	NA	marine photic zone
GCA_902542005.1	NA	NA	No	No	No	No	0.36	59.54	67.08	NA	0	1.05	1.56	NA	0	1090	31.07	-64.17	NA	NA	marine photic zone
GCA_902542025.1	NA	NA	No	No	No	No	0.33	63.78	73.56	NA	0	0.96	1.31	NA	0	1034	31.07	-64.17	NA	NA	marine photic zone
GCA_902542075.1	NA	NA	No	No	No	No	0.35	56.54	65.05	NA	0	0.93	1.43	NA	0	961	31.07	-64.17	NA	NA	marine photic zone
GCA_902542105.1	NA	NA	No	No	No	No	0.34	65.99	75.91	NA	0	0.97	1.28	NA	0	1006	31.07	-64.17	NA	NA	marine photic zone
GCA_902542145.1	NA	NA	No	No	No	No	0.35	63.98	73.6	NA	0	0.97	1.32	NA	0	1016	31.07	-64.17	NA	NA	marine photic zone
GCA_902542335.1	NA	NA	No	No	No	No	0.35	56.17	64.57	NA	0	0.92	1.42	NA	0	941	31.07	-64.17	NA	NA	marine photic zone
GCA_902542585.1	NA	NA	No	No	No	No	0.32	56.23	64.57	NA	0	0.84	1.3	NA	0	933	31.07	-64.17	NA	NA	marine photic zone
GCA_902542675.1	NA	NA	No	No	No	No	0.34	61.35	70.48	NA	0	1.09	1.54	NA	0	1140	31.07	-64.17	NA	NA	marine photic zone
GCA_902543125.1	NA	NA	No	No	No	No	0.33	64.32	73.92	NA	0	0.91	1.24	NA	0	963	31.07	-64.17	NA	NA	marine photic zone
GCA_902543565.1	NA	NA	No	No	No	No	0.34	55.52	63.76	NA	0	0.89	1.39	NA	0	926	31.07	-64.17	NA	NA	marine photic zone
GCA_902543635.1	NA	NA	No	No	No	No	0.34	31.91	36.75	NA	0	0.48	1.3	NA	0	539	31.07	-64.17	NA	NA	marine photic zone
GCA_902543725.1	NA	NA	No	No	No	No	0.33	41.25	47.43	NA	0.65	0.61	1.29	NA	0	635	31.07	-64.17	NA	NA	marine photic zone
GCA_902543775.1	NA	NA	No	No	No	No	0.34	39.02	44.78	NA	0	0.57	1.27	NA	0	604	31.07	-64.17	NA	NA	marine photic zone
GCA_902543825.1	NA	NA	No	No	No	No	0.35	61.03	70.22	NA	0	0.91	1.29	NA	0	942	31.07	-64.17	NA	NA	marine photic zone
GCA_902544075.1	NA	NA	No	No	No	No	0.35	26.07	30.04	NA	1.94	0.51	1.71	NA	100	549	31.07	-64.17	NA	NA	marine photic zone
GCA_902544465.1	NA	NA	No	No	No	No	0.34	56.97	65.39	NA	1.29	0.86	1.32	NA	100	968	31.07	-64.17	NA	NA	marine photic zone
GCA_902544515.1	NA	NA	No	No	No	No	0.34	66.56	76.43	NA	0	0.92	1.2	NA	0	963	31.07	-64.17	NA	NA	marine photic zone
GCA_902544585.1	NA	NA	No	No	No	No	0.35	38.33	44.12	NA	0.65	0.46	1.04	NA	0	512	31.07	-64.17	NA	NA	marine photic zone
GCA_902544965.1	NA	NA	No	No	No	No	0.33	38.64	44.73	NA	0	0.62	1.38	NA	0	708	31.07	-64.17	NA	NA	marine photic zone
GCA_902545575.1	NA	NA	No	No	No	No	0.32	48.39	55.54	NA	0	0.68	1.22	NA	0	734	31.07	-64.17	NA	NA	marine photic zone
GCA_902546125.1	NA	NA	No	No	No	No	0.34	34.61	39.84	NA	0	0.5	1.25	NA	0	534	31.07	-64.17	NA	NA	marine photic zone
GCA_902546485.1	NA	NA	No	No	No	No	0.35	44.78	51.45	NA	0	0.57	1.11	NA	0	615	31.07	-64.17	NA	NA	marine photic zone
GCA_902546525.1	NA	NA	No	No	No	No	0.33	22.6	25.99	NA	0	0.5	1.92	NA	0	515	31.07	-64.17	NA	NA	marine photic zone
GCA_902546535.1	NA	NA	No	No	No	No	0.35	47.27	54.41	NA	0	0.8	1.47	NA	0	827	31.07	-64.17	NA	NA	marine photic zone
GCA_902547295.1	NA	NA	No	No	No	No	0.32	66.98	76.88	NA	0	1.05	1.37	NA	0	1102	31.07	-64.17	NA	NA	marine photic zone
GCA_902547425.1	NA	NA	No	No	No	No	0.34	27.77	31.92	NA	0.65	0.42	1.31	NA	100	430	31.07	-64.17	NA	NA	marine photic zone
GCA_902547485.1	NA	NA	No	No	No	No	0.31	44.48	51.08	NA	0	0.63	1.24	NA	0	677	31.07	-64.17	NA	NA	marine photic zone
GCA_902547615.1	NA	NA	No	No	No	No	0.35	30.58	35.22	NA	0	0.65	1.84	NA	0	682	31.07	-64.17	NA	NA	marine photic zone
GCA_902547695.1	NA	NA	No	No	No	No	0.32	63.44	72.85	NA	0	1.01	1.39	NA	0	1055	31.07	-64.17	NA	NA	marine photic zone
GCA_902548315.1	NA	NA	No	No	No	No	0.35	38.39	44.09	NA	0	0.71	1.61	NA	0	738	31.07	-64.17	NA	NA	marine photic zone
GCA_902548605.1	NA	NA	No	No	No	No	0.34	48.75	56.08	NA	0.65	0.74	1.32	NA	100	799	31.07	-64.17	NA	NA	marine photic zone
GCA_902549525.1	NA	NA	No	No	No	No	0.32	18.78	21.67	NA	0	0.43	1.99	NA	0	472	31.07	-64.17	NA	NA	marine photic zone
GCA_902549545.1	NA	NA	No	No	No	No	0.34	49.51	56.99	NA	0	0.75	1.32	NA	0	812	31.07	-64.17	NA	NA	marine photic zone
GCA_902549695.1	NA	NA	No	No	No	No	0.34	44.71	51.47	NA	0	0.63	1.22	NA	0	663	31.07	-64.17	NA	NA	marine photic zone
GCA_902550835.1	NA	NA	No	No	No	No	0.35	20.39	23.51	NA	1.94	0.32	1.35	NA	100	353	31.07	-64.17	NA	NA	marine photic zone
GCA_902551025.1	NA	NA	No	No	No	No	0.37	38.55	44.27	NA	0.65	0.6	1.36	NA	0	641	31.07	-64.17	NA	NA	marine photic zone
GCA_902551185.1	NA	NA	No	No	No	No	0.32	67.19	77.29	NA	0.65	0.92	1.19	NA	0	980	31.07	-64.17	NA	NA	marine photic zone
GCA_902552415.1	NA	NA	No	No	No	No	0.33	66.69	76.72	NA	0.65	0.96	1.25	NA	0	986	31.07	-64.17	NA	NA	marine photic zone
GCA_902552835.1	NA	NA	No	No	No	No	0.33	34.08	39.14	NA	0	0.62	1.58	NA	0	655	31.07	-64.17	NA	NA	marine photic zone
GCA_902553415.1	NA	NA	No	No	No	No	0.35	64.7	73.98	NA	0	1.19	1.61	NA	0	1248	31.07	-64.17	NA	NA	marine photic zone
GCA_902553885.1	NA	NA	No	No	No	No	0.33	55.59	63.87	NA	0.16	0.83	1.29	NA	0	868	31.07	-64.17	NA	NA	marine photic zone
GCA_902554345.1	NA	NA	No	No	No	No	0.35	69.19	79.58	NA	0	0.85	1.06	NA	0	899	31.07	-64.17	NA	NA	marine photic zone
GCA_902554355.1	NA	NA	No	No	No	No	0.36	57.77	65.99	NA	0	1.17	1.78	NA	0	1181	31.07	-64.17	NA	NA	marine photic zone
GCA_902554975.1	NA	NA	No	No	No	No	0.36	65.72	75.89	NA	0	1.36	1.79	NA	0	1375	36.2	-53.31	NA	NA	marine photic zone
GCA_902555165.1	NA	NA	No	No	No	No	0.33	44.67	50.72	NA	0	0.67	1.32	NA	0	700	36.2	-53.31	NA	NA	marine photic zone
GCA_902555225.1	NA	NA	No	No	No	No	0.34	69.48	79.92	NA	0	1.01	1.27	NA	0	1050	31.07	-64.17	NA	NA	marine photic zone
GCA_902555575.1	NA	NA	No	No	No	No	0.33	48.07	55.27	NA	0.65	0.6	1.09	NA	0	640	31.07	-64.17	NA	NA	marine photic zone
GCA_902555715.1	NA	NA	No	No	No	No	0.34	47.16	54.29	NA	0	0.67	1.23	NA	0	709	36.2	-53.31	NA	NA	marine photic zone
GCA_902556105.1	NA	NA	No	No	No	No	0.33	58.27	67.04	NA	0	1.01	1.51	NA	0	1053	36.2	-53.31	NA	NA	marine photic zone
GCA_902556115.1	NA	NA	No	No	No	No	0.33	58.92	67.8	NA	1.29	1.01	1.48	NA	0	1021	36.2	-53.31	NA	NA	marine photic zone
GCA_902556355.1	NA	NA	No	No	No	No	0.33	63.4	72.26	NA	0	1.07	1.49	NA	0	1127	36.2	-53.31	NA	NA	marine photic zone
GCA_902556565.1	NA	NA	No	No	No	No	0.33	59.34	67.59	NA	0	0.99	1.46	NA	0	1014	36.2	-53.31	NA	NA	marine photic zone
GCA_902556815.1	NA	NA	No	No	No	No	0.34	22.4	25.11	NA	0	0.4	1.59	NA	0	397	36.2	-53.31	NA	NA	marine photic zone
GCA_902557705.1	NA	NA	No	No	No	No	0.33	56.3	64.14	NA	0	1.05	1.64	NA	0	1110	36.2	-53.31	NA	NA	marine photic zone
GCA_902558095.1	NA	NA	No	No	No	No	0.32	68.23	78.39	NA	0	1.09	1.4	NA	0	1137	36.2	-53.31	NA	NA	marine photic zone
GCA_902558165.1	NA	NA	No	No	No	No	0.32	56	64.41	NA	0	0.83	1.3	NA	0	872	31.07	-64.17	NA	NA	marine photic zone
GCA_902558375.1	NA	NA	No	No	No	No	0.33	64.41	73.39	NA	0	1.01	1.37	NA	0	1058	36.2	-53.31	NA	NA	marine photic zone
GCA_902558455.1	NA	NA	No	No	No	No	0.34	24.77	28.48	NA	0	0.35	1.23	NA	0	394	31.07	-64.17	NA	NA	marine photic zone
GCA_902558645.1	NA	NA	No	No	No	No	0.33	58.29	66.94	NA	0	0.98	1.47	NA	0	998	36.2	-53.31	NA	NA	marine photic zone
GCA_902559155.1	NA	NA	No	No	No	No	0.35	58.56	67.38	NA	0	0.88	1.3	NA	0	927	31.07	-64.17	NA	NA	marine photic zone
GCA_902559295.1	NA	NA	No	No	No	No	0.32	45.34	52.1	NA	0	0.7	1.35	NA	0	763	36.2	-53.31	NA	NA	marine photic zone
GCA_902559345.1	NA	NA	No	No	No	No	0.32	57.03	65.5	NA	0	0.92	1.41	NA	0	971	36.2	-53.31	NA	NA	marine photic zone
GCA_902559475.1	NA	NA	No	No	No	No	0.33	64.84	73.82	NA	0	1.01	1.37	NA	0	1003	36.2	-53.31	NA	NA	marine photic zone
GCA_902559595.1	NA	NA	No	No	No	No	0.36	63.12	72.58	NA	0.65	1.27	1.75	NA	0	1290	36.2	-53.31	NA	NA	marine photic zone
GCA_902559775.1	NA	NA	No	No	No	No	0.34	62.2	71.43	NA	0.22	0.83	1.16	NA	0	882	31.07	-64.17	NA	NA	marine photic zone
GCA_902559835.1	NA	NA	No	No	No	No	0.34	30.86	35.54	NA	0	0.53	1.48	NA	0	576	31.07	-64.17	NA	NA	marine photic zone
GCA_902560085.1	NA	NA	No	No	No	No	0.34	67.8	77.96	NA	0	1	1.28	NA	0	1044	31.07	-64.17	NA	NA	marine photic zone
GCA_902560125.1	NA	NA	No	No	No	No	0.34	68.01	78.23	NA	0	0.94	1.2	NA	0	998	31.07	-64.17	NA	NA	marine photic zone
GCA_902560275.1	NA	NA	No	No	No	No	0.36	68.37	78.55	NA	0	1.1	1.41	NA	0	1129	31.07	-64.17	NA	NA	marine photic zone
GCA_902562025.1	NA	NA	No	No	No	No	0.32	49.16	56.45	NA	0	0.71	1.26	NA	0	783	23.75	-158	NA	NA	marine photic zone
GCA_902562085.1	NA	NA	No	No	No	No	0.31	58.51	67.26	NA	0.65	0.86	1.28	NA	0	919	31.07	-64.17	NA	NA	marine photic zone
GCA_902562135.1	NA	NA	No	No	No	No	0.33	66.58	76.59	NA	0	0.99	1.29	NA	0	1043	31.07	-64.17	NA	NA	marine photic zone
GCA_902562295.1	NA	NA	No	No	No	No	0.33	56.64	65.14	NA	0	0.73	1.12	NA	0	810	31.07	-64.17	NA	NA	marine photic zone
GCA_902562385.1	NA	NA	No	No	No	No	0.32	66.4	76.29	NA	0	1.04	1.37	NA	0	1092	31.07	-64.17	NA	NA	marine photic zone
GCA_902562515.1	NA	NA	No	No	No	No	0.35	13.32	15.29	NA	0	0.34	2.23	NA	0	414	23.75	-158	NA	NA	marine photic zone
GCA_902563175.1	NA	NA	No	No	No	No	0.35	58.74	67.55	NA	0	0.83	1.23	NA	0	856	31.07	-64.17	NA	NA	marine photic zone
GCA_902563585.1	NA	NA	No	No	No	No	0.31	60.23	69.3	NA	0	0.76	1.09	NA	0	810	31.07	-64.17	NA	NA	marine photic zone
GCA_902563625.1	NA	NA	No	No	No	No	0.34	60.19	69.25	NA	0	0.85	1.22	NA	0	884	31.07	-64.17	NA	NA	marine photic zone
GCA_902563835.1	NA	NA	No	No	No	No	0.32	66.41	76.36	NA	0.65	0.99	1.3	NA	0	1055	23.75	-158	NA	NA	marine photic zone
GCA_902563885.1	NA	NA	No	No	No	No	0.33	63.4	72.9	NA	0.32	0.95	1.3	NA	0	973	31.07	-64.17	NA	NA	marine photic zone
GCA_902564795.1	NA	NA	No	No	No	No	0.35	66.93	76.99	NA	0	1.07	1.4	NA	0	1108	31.07	-64.17	NA	NA	marine photic zone
GCA_902565475.1	NA	NA	No	No	No	No	0.34	51.01	59.03	NA	0	0.77	1.31	NA	0	807	31.07	-64.17	NA	NA	marine photic zone
GCA_902565885.1	NA	NA	No	No	No	No	0.36	67.3	77.74	NA	0	1.33	1.71	NA	0	1344	9.55	-50.47	NA	NA	marine photic zone
GCA_902566305.1	NA	NA	No	No	No	No	0.36	62.09	71.4	NA	0	1.06	1.49	NA	0	1098	31.07	-64.17	NA	NA	marine photic zone
GCA_902566575.1	NA	NA	No	No	No	No	0.34	60.64	69.73	NA	0	0.9	1.29	NA	0	973	31.07	-64.17	NA	NA	marine photic zone
GCA_902566885.1	NA	NA	No	No	No	No	0.33	45.86	52.8	NA	0	0.74	1.41	NA	0	800	9.55	-50.47	NA	NA	marine photic zone
GCA_902566955.1	NA	NA	No	No	No	No	0.35	67.1	77.15	NA	0.65	1.03	1.33	NA	0	1066	31.07	-64.17	NA	NA	marine photic zone
GCA_902567465.1	NA	NA	No	No	No	No	0.35	62.66	71.99	NA	0.32	1.01	1.4	NA	0	1050	31.07	-64.17	NA	NA	marine photic zone
GCA_902567955.1	NA	NA	No	No	No	No	0.34	32.89	37.9	NA	0	0.41	1.08	NA	0	458	31.07	-64.17	NA	NA	marine photic zone
GCA_902568535.1	NA	NA	No	No	No	No	0.34	50.71	58.33	NA	0	0.67	1.16	NA	0	698	31.07	-64.17	NA	NA	marine photic zone
GCA_902568785.1	NA	NA	No	No	No	No	0.37	50.67	58.55	NA	0	1.07	1.82	NA	0	1140	24.71	-67.07	NA	NA	marine photic zone
GCA_902568795.1	NA	NA	No	No	No	No	0.34	39.28	45.11	NA	0	0.58	1.29	NA	0	614	31.07	-64.17	NA	NA	marine photic zone
GCA_902569375.1	NA	NA	No	No	No	No	0.32	42.72	49.13	NA	0	0.76	1.55	NA	0	798	31.07	-64.17	NA	NA	marine photic zone
GCA_902569795.1	NA	NA	No	No	No	No	0.35	52.18	60.02	NA	0	0.59	0.98	NA	0	624	31.07	-64.17	NA	NA	marine photic zone
GCA_902570225.1	NA	NA	No	No	No	No	0.36	65.62	75.81	NA	0	1.29	1.71	NA	0	1349	24.71	-67.07	NA	NA	marine photic zone
GCA_902570285.1	NA	NA	No	No	No	No	0.35	42.72	49.19	NA	1.94	0.66	1.35	NA	100	691	24.71	-67.07	NA	NA	marine photic zone
GCA_902570335.1	NA	NA	No	No	No	No	0.34	39.58	45.48	NA	0	0.66	1.46	NA	0	696	31.07	-64.17	NA	NA	marine photic zone
GCA_902570595.1	NA	NA	No	No	No	No	0.36	65.81	75.7	NA	0	0.96	1.26	NA	0	989	31.07	-64.17	NA	NA	marine photic zone
GCA_902570895.1	NA	NA	No	No	No	No	0.32	42.13	48.39	NA	0.65	0.72	1.48	NA	0	773	24	-22	NA	NA	marine photic zone
GCA_902571045.1	NA	NA	No	No	No	No	0.34	39.13	45.04	NA	0	0.5	1.1	NA	0	537	31.07	-64.17	NA	NA	marine photic zone
GCA_902571695.1	NA	NA	No	No	No	No	0.33	46.47	53.49	NA	0	0.88	1.64	NA	0	917	24	-22	NA	NA	marine photic zone
GCA_902571735.1	NA	NA	No	No	No	No	0.33	34.57	39.73	NA	0	0.55	1.39	NA	0	597	31.07	-64.17	NA	NA	marine photic zone
GCA_902573125.1	NA	NA	No	No	No	No	0.33	39.1	45	NA	0.65	0.5	1.12	NA	0	535	31.07	-64.17	NA	NA	marine photic zone
GCA_902573825.1	NA	NA	No	No	No	No	0.35	65.31	75.13	NA	0	0.94	1.25	NA	0	979	31.07	-64.17	NA	NA	marine photic zone
GCA_902574865.1	NA	NA	No	No	No	No	0.34	53.93	62.06	NA	0	0.79	1.27	NA	0	846	31.07	-64.17	NA	NA	marine photic zone
GCA_902575035.1	NA	NA	No	No	No	No	0.35	50.18	57.69	NA	0	0.69	1.19	NA	0	743	24	-22	NA	NA	marine photic zone
GCA_902575135.1	NA	NA	No	No	No	No	0.34	46.71	53.67	NA	0	0.7	1.3	NA	0	718	24	-22	NA	NA	marine photic zone
GCA_902575165.1	NA	NA	No	No	No	No	0.35	46.2	53.03	NA	0.65	0.74	1.4	NA	0	798	24	-22	NA	NA	marine photic zone
GCA_902575215.1	NA	NA	No	No	No	No	0.35	68.35	78.49	NA	0.65	1.09	1.38	NA	0	1130	31.07	-64.17	NA	NA	marine photic zone
GCA_902575565.1	NA	NA	No	No	No	No	0.36	61.01	70.52	NA	0	1.03	1.45	NA	0	1066	38.32	-68.87	NA	NA	marine photic zone
GCA_902575645.1	NA	NA	No	No	No	No	0.35	15.8	18.15	NA	0	0.32	1.78	NA	0	352	31.07	-64.17	NA	NA	marine photic zone
GCA_902576055.1	NA	NA	No	No	No	No	0.35	50.65	58.23	NA	0	0.77	1.31	NA	0	803	31.07	-64.17	NA	NA	marine photic zone
GCA_902576205.1	NA	NA	No	No	No	No	0.33	59.77	68.76	NA	0	0.84	1.22	NA	0	888	31.07	-64.17	NA	NA	marine photic zone
GCA_902577165.1	NA	NA	No	No	No	No	0.31	64.68	74.34	NA	0	1	1.35	NA	0	1068	31.07	-64.17	NA	NA	marine photic zone
GCA_902578095.1	NA	NA	No	No	No	No	0.33	43.27	49.78	NA	0	0.52	1.05	NA	0	568	38.32	-68.87	NA	NA	marine photic zone
GCA_902578705.1	NA	NA	No	No	No	No	0.33	63.6	73.17	NA	0.65	1.02	1.4	NA	0	1051	38.32	-68.87	NA	NA	marine photic zone
GCA_902579075.1	NA	NA	No	No	No	No	0.33	62.48	71.67	NA	0.65	0.91	1.27	NA	0	944	31.07	-64.17	NA	NA	marine photic zone
GCA_902579125.1	NA	NA	No	No	No	No	0.36	65.24	75.05	NA	0	0.9	1.2	NA	0	958	31.07	-64.17	NA	NA	marine photic zone
GCA_902579195.1	NA	NA	No	No	No	No	0.36	64.96	74.73	NA	0	0.88	1.17	NA	0	925	31.07	-64.17	NA	NA	marine photic zone
GCA_902579325.1	NA	NA	No	No	No	No	0.34	36.35	41.77	NA	0	0.58	1.39	NA	0	612	31.07	-64.17	NA	NA	marine photic zone
GCA_902579735.1	NA	NA	No	No	No	No	0.33	60.75	69.89	NA	0.65	0.87	1.24	NA	0	892	31.07	-64.17	NA	NA	marine photic zone
GCA_902579825.1	NA	NA	No	No	No	No	0.32	65.1	75.22	NA	0	1.09	1.44	NA	0	1119	26.14	-44.83	NA	NA	marine photic zone
GCA_902579885.1	NA	NA	No	No	No	No	0.35	59.49	68.44	NA	0	0.96	1.41	NA	0	994	31.07	-64.17	NA	NA	marine photic zone
GCA_902579995.1	NA	NA	No	No	No	No	0.35	65.46	75.27	NA	0	0.78	1.04	NA	0	832	31.07	-64.17	NA	NA	marine photic zone
GCA_902580405.1	NA	NA	No	No	No	No	0.34	62.31	71.56	NA	0	0.83	1.15	NA	0	872	31.07	-64.17	NA	NA	marine photic zone
GCA_902580625.1	NA	NA	No	No	No	No	0.32	44.98	51.68	NA	0	0.7	1.36	NA	0	751	26.14	-44.83	NA	NA	marine photic zone
GCA_902581115.1	NA	NA	No	No	No	No	0.32	52.04	59.76	NA	0.65	0.82	1.38	NA	0	841	31.07	-64.17	NA	NA	marine photic zone
GCA_902581485.1	NA	NA	No	No	No	No	0.33	49.83	57.26	NA	0	0.83	1.46	NA	0	856	31.07	-64.17	NA	NA	marine photic zone
GCA_902581555.1	NA	NA	No	No	No	No	0.36	56.82	65.38	NA	0	0.89	1.36	NA	0	911	31.07	-64.17	NA	NA	marine photic zone
GCA_902581665.1	NA	NA	No	No	No	No	0.35	65.99	75.91	NA	0	1.06	1.39	NA	0	1083	31.07	-64.17	NA	NA	marine photic zone
GCA_902582005.1	NA	NA	No	No	No	No	0.35	33.24	38.21	NA	0	0.39	1.02	NA	0	436	31.07	-64.17	NA	NA	marine photic zone
GCA_902582145.1	NA	NA	No	No	No	No	0.33	67.63	77.8	NA	0	1.06	1.36	NA	0	1114	26.14	-44.83	NA	NA	marine photic zone
GCA_902582355.1	NA	NA	No	No	No	No	0.31	62.97	72.31	NA	0	0.97	1.34	NA	0	977	31.07	-64.17	NA	NA	marine photic zone
GCA_902582825.1	NA	NA	No	No	No	No	0.35	46.4	53.39	NA	0	0.64	1.19	NA	0	672	31.07	-64.17	NA	NA	marine photic zone
GCA_902582855.1	NA	NA	No	No	No	No	0.35	38.08	43.76	NA	0	0.56	1.29	NA	0	604	26.14	-44.83	NA	NA	marine photic zone
GCA_902582865.1	NA	NA	No	No	No	No	0.33	45.12	51.88	NA	0	0.65	1.25	NA	0	702	31.07	-64.17	NA	NA	marine photic zone
GCA_902583215.1	NA	NA	No	No	No	No	0.32	25	28.71	NA	0	0.5	1.75	NA	0	537	26.14	-44.83	NA	NA	marine photic zone
GCA_902583405.1	NA	NA	No	No	No	No	0.33	49.19	56.56	NA	0	0.57	1	NA	0	597	31.07	-64.17	NA	NA	marine photic zone
GCA_902583545.1	NA	NA	No	No	No	No	0.35	38.75	44.62	NA	0	0.7	1.58	NA	0	751	31.07	-64.17	NA	NA	marine photic zone
GCA_902583665.1	NA	NA	No	No	No	No	0.35	60.81	69.19	NA	0	1.27	1.84	NA	0	1319	26.14	-44.83	NA	NA	marine photic zone
GCA_902583695.1	NA	NA	No	No	No	No	0.35	64.63	74.35	NA	0	0.97	1.31	NA	0	1003	31.07	-64.17	NA	NA	marine photic zone
GCA_902585195.1	NA	NA	No	No	No	No	0.36	57.39	66	NA	0	1.01	1.52	NA	0	1037	31.07	-64.17	NA	NA	marine photic zone
GCA_902585315.1	NA	NA	No	No	No	No	0.34	68.73	78.92	NA	0	0.84	1.07	NA	0	875	31.07	-64.17	NA	NA	marine photic zone
GCA_902585715.1	NA	NA	No	No	No	No	0.31	65.54	75.27	NA	0	0.96	1.27	NA	0	1009	31.07	-64.17	NA	NA	marine photic zone
GCA_902585745.1	NA	NA	No	No	No	No	0.35	57.08	65.65	NA	0	0.83	1.26	NA	0	868	31.07	-64.17	NA	NA	marine photic zone
GCA_902586865.1	NA	NA	No	No	No	No	0.31	58.61	67.31	NA	0	0.99	1.46	NA	0	1037	31.07	-64.17	NA	NA	marine photic zone
GCA_902587075.1	NA	NA	No	No	No	No	0.36	46.88	53.23	NA	0	1.03	1.94	NA	0	1075	22.33	-35.87	NA	NA	marine photic zone
GCA_902587265.1	NA	NA	No	No	No	No	0.35	65.2	75	NA	0	0.94	1.25	NA	0	968	31.07	-64.17	NA	NA	marine photic zone
GCA_902587635.1	NA	NA	No	No	No	No	0.32	60.25	69.19	NA	0	1.02	1.47	NA	0	1049	31.07	-64.17	NA	NA	marine photic zone
GCA_902587865.1	NA	NA	No	No	No	No	0.33	55.93	64.35	NA	0.65	0.77	1.19	NA	0	807	31.07	-64.17	NA	NA	marine photic zone
GCA_902588175.1	NA	NA	No	No	No	No	0.32	68.59	78.76	NA	0	0.94	1.2	NA	0	981	31.07	-64.17	NA	NA	marine photic zone
GCA_902588565.1	NA	NA	No	No	No	No	0.36	48.26	55.55	NA	0	0.7	1.27	NA	0	747	31.07	-64.17	NA	NA	marine photic zone
GCA_902589045.1	NA	NA	No	No	No	No	0.34	63.51	73.06	NA	0	0.96	1.31	NA	0	995	31.07	-64.17	NA	NA	marine photic zone
GCA_902589075.1	NA	NA	No	No	No	No	0.34	61.99	71.29	NA	0.68	0.84	1.17	NA	0	896	31.07	-64.17	NA	NA	marine photic zone
GCA_902589465.1	NA	NA	No	No	No	No	0.32	51.5	59.18	NA	0	0.78	1.32	NA	0	852	31.07	-64.17	NA	NA	marine photic zone
GCA_902589515.1	NA	NA	No	No	No	No	0.34	48.23	55.52	NA	0.65	0.83	1.5	NA	0	863	31.07	-64.17	NA	NA	marine photic zone
GCA_902589585.1	NA	NA	No	No	No	No	0.32	19.52	22.42	NA	0	0.46	2.05	NA	0	492	17.4	-24.5	NA	NA	marine photic zone
GCA_902591145.1	NA	NA	No	No	No	No	0.36	59.75	68.91	NA	0	1.02	1.47	NA	0	1055	17.4	-24.5	NA	NA	marine photic zone
GCA_902591545.1	NA	NA	No	No	No	No	0.32	61.79	71.09	NA	0	1.05	1.47	NA	0	1093	31.07	-64.17	NA	NA	marine photic zone
GCA_902592045.1	NA	NA	No	No	No	No	0.33	41.12	47.26	NA	0	0.62	1.3	NA	0	648	31.07	-64.17	NA	NA	marine photic zone
GCA_902592055.1	NA	NA	No	No	No	No	0.36	64.77	74.8	NA	0	1.19	1.59	NA	0	1261	-34.98	16.02	NA	NA	marine photic zone
GCA_902592385.1	NA	NA	No	No	No	No	0.34	51.57	59.35	NA	0	0.66	1.11	NA	0	701	31.07	-64.17	NA	NA	marine photic zone
GCA_902592425.1	NA	NA	No	No	No	No	0.37	64.63	74.35	NA	0.65	1.23	1.66	NA	0	1297	-34.98	16.02	NA	NA	marine photic zone
GCA_902593265.1	NA	NA	No	No	No	No	0.34	63.48	73.25	NA	0.65	1.05	1.44	NA	0	1103	-34.98	16.02	NA	NA	marine photic zone
GCA_902593715.1	NA	NA	No	No	No	No	0.34	64.17	73.82	NA	0	0.93	1.26	NA	0	958	-34.98	16.02	NA	NA	marine photic zone
GCA_902593805.1	NA	NA	No	No	No	No	0.35	61.31	70.54	NA	0	0.84	1.18	NA	0	870	31.07	-64.17	NA	NA	marine photic zone
GCA_902593835.1	NA	NA	No	No	No	No	0.36	38.91	44.78	NA	0.65	0.73	1.62	NA	0	753	-34.98	16.02	NA	NA	marine photic zone
GCA_902593995.1	NA	NA	No	No	No	No	0.36	67.41	77.86	NA	0	1.24	1.6	NA	0	1270	-34.98	16.02	NA	NA	marine photic zone
GCA_902594005.1	NA	NA	No	No	No	No	0.34	60.7	69.84	NA	0	0.99	1.42	NA	0	1012	-34.98	16.02	NA	NA	marine photic zone
GCA_902594085.1	NA	NA	No	No	No	No	0.36	55.92	64.64	NA	0.65	0.91	1.41	NA	0	912	-34.98	16.02	NA	NA	marine photic zone
GCA_902594105.1	NA	NA	No	No	No	No	0.35	62.13	71.34	NA	0	0.96	1.35	NA	0	1020	31.07	-64.17	NA	NA	marine photic zone
GCA_902594355.1	NA	NA	No	No	No	No	0.35	29.29	33.67	NA	0.04	0.5	1.49	NA	0	529	31.07	-64.17	NA	NA	marine photic zone
GCA_902594365.1	NA	NA	No	No	No	No	0.34	45.38	52.15	NA	0	0.54	1.04	NA	0	575	-34.98	16.02	NA	NA	marine photic zone
GCA_902594545.1	NA	NA	No	No	No	No	0.37	68.15	78.62	NA	0	1.34	1.71	NA	0	1383	-34.98	16.02	NA	NA	marine photic zone
GCA_902594685.1	NA	NA	No	No	No	No	0.34	57.33	65.93	NA	0.65	0.81	1.23	NA	0	859	31.07	-64.17	NA	NA	marine photic zone
GCA_902594765.1	NA	NA	No	No	No	No	0.34	50.49	57.44	NA	0	0.69	1.19	NA	0	738	-34.98	16.02	NA	NA	marine photic zone
GCA_902595295.1	NA	NA	No	No	No	No	0.34	65.56	75.65	NA	0	1.1	1.45	NA	0	1136	31.07	-64.17	NA	NA	marine photic zone
GCA_902596095.1	NA	NA	No	No	No	No	0.36	63.52	72.37	NA	0	1.18	1.63	NA	0	1202	-34.98	16.02	NA	NA	marine photic zone
GCA_902597165.1	NA	NA	No	No	No	No	0.36	31.68	36.7	NA	0.65	0.63	1.73	NA	0	676	-30	156	NA	NA	marine photic zone
GCA_902597415.1	NA	NA	No	No	No	No	0.36	48.3	55.59	NA	0	0.95	1.71	NA	0	987	-30	156	NA	NA	marine photic zone
GCA_902597465.1	NA	NA	No	No	No	No	0.34	60.19	69.25	NA	0	0.88	1.27	NA	0	910	31.07	-64.17	NA	NA	marine photic zone
GCA_902597625.1	NA	NA	No	No	No	No	0.34	58.25	67.03	NA	0	0.82	1.23	NA	0	889	-30	156	NA	NA	marine photic zone
GCA_902598005.1	NA	NA	No	No	No	No	0.34	62.85	72.2	NA	0	1.01	1.4	NA	0	1046	31.07	-64.17	NA	NA	marine photic zone
GCA_902598165.1	NA	NA	No	No	No	No	0.33	53.59	61.67	NA	0.65	0.82	1.34	NA	0	840	31.07	-64.17	NA	NA	marine photic zone
GCA_902598435.1	NA	NA	No	No	No	No	0.35	32.04	36.83	NA	0	0.51	1.38	NA	0	526	31.07	-64.17	NA	NA	marine photic zone
GCA_902598555.1	NA	NA	No	No	No	No	0.34	64.12	73.76	NA	0	0.98	1.32	NA	0	1037	31.07	-64.17	NA	NA	marine photic zone
GCA_902598685.1	NA	NA	No	No	No	No	0.34	62.98	72.74	NA	0	0.93	1.28	NA	0	958	31.07	-64.17	NA	NA	marine photic zone
GCA_902598915.1	NA	NA	No	No	No	No	0.35	58.88	67.74	NA	0	1.06	1.56	NA	0	1095	31.07	-64.17	NA	NA	marine photic zone
GCA_902599385.1	NA	NA	No	No	No	No	0.35	23.71	27.26	NA	0	0.36	1.33	NA	0	373	-30	156	NA	NA	marine photic zone
GCA_902599565.1	NA	NA	No	No	No	No	0.34	61.08	70.27	NA	0	0.85	1.21	NA	0	886	-30	156	NA	NA	marine photic zone
GCA_902599945.1	NA	NA	No	No	No	No	0.34	67.46	77.47	NA	0	0.99	1.28	NA	0	1050	31.07	-64.17	NA	NA	marine photic zone
GCA_902600365.1	NA	NA	No	No	No	No	0.34	52.41	60.22	NA	0.65	0.81	1.34	NA	0	843	-30	156	NA	NA	marine photic zone
GCA_902600865.1	NA	NA	No	No	No	No	0.35	56.62	65.05	NA	0	1.03	1.58	NA	0	1057	31.07	-64.17	NA	NA	marine photic zone
GCA_902601105.1	NA	NA	No	No	No	No	0.36	50.7	58.35	NA	0	1.02	1.75	NA	0	1085	-30	156	NA	NA	marine photic zone
GCA_902601165.1	NA	NA	No	No	No	No	0.36	49.13	56.45	NA	0	1.15	2.03	NA	0	1157	-30	156	NA	NA	marine photic zone
GCA_902601395.1	NA	NA	No	No	No	No	0.32	43.6	50.07	NA	0	0.75	1.5	NA	0	835	-30	174	NA	NA	marine photic zone
GCA_902601635.1	NA	NA	No	No	No	No	0.33	55.67	64.03	NA	0	0.79	1.23	NA	0	828	-30	174	NA	NA	marine photic zone
GCA_902601965.1	NA	NA	No	No	No	No	0.32	60.25	69.19	NA	0	0.76	1.1	NA	0	824	-30	174	NA	NA	marine photic zone
GCA_902602185.1	NA	NA	No	No	No	No	0.35	68.66	78.98	NA	0	1.09	1.38	NA	0	1121	31.07	-64.17	NA	NA	marine photic zone
GCA_902602225.1	NA	NA	No	No	No	No	0.32	60.35	69.3	NA	0.65	0.87	1.26	NA	0	918	-30	174	NA	NA	marine photic zone
GCA_902602555.1	NA	NA	No	No	No	No	0.34	46.57	53.48	NA	0.04	0.68	1.28	NA	0	731	-30	174	NA	NA	marine photic zone
GCA_902602775.1	NA	NA	No	No	No	No	0.33	49.15	56.51	NA	0	0.68	1.2	NA	0	735	-30	174	NA	NA	marine photic zone
GCA_902603005.1	NA	NA	No	No	No	No	0.34	62.98	72.74	NA	0.65	0.97	1.34	NA	0	1027	-30	174	NA	NA	marine photic zone
GCA_902603345.1	NA	NA	No	No	No	No	0.33	29.64	34.14	NA	0	0.41	1.21	NA	0	431	-30	174	NA	NA	marine photic zone
GCA_902604105.1	NA	NA	No	No	No	No	0.33	30.92	35.54	NA	0	0.63	1.77	NA	0	668	-30	174	NA	NA	marine photic zone
GCA_902604145.1	NA	NA	No	No	No	No	0.33	63.1	72.53	NA	0	0.78	1.08	NA	0	819	-30	174	NA	NA	marine photic zone
GCA_902604345.1	NA	NA	No	No	No	No	0.34	60.57	69.62	NA	0	0.74	1.06	NA	0	813	-30	174	NA	NA	marine photic zone
GCA_902604445.1	NA	NA	No	No	No	No	0.33	48.89	56.27	NA	0	0.6	1.07	NA	0	676	-32.5	-170	NA	NA	marine photic zone
GCA_902604535.1	NA	NA	No	No	No	No	0.35	66.93	76.99	NA	0	1.05	1.36	NA	0	1094	-32.5	-170	NA	NA	marine photic zone
GCA_902604595.1	NA	NA	No	No	No	No	0.35	65.31	75.32	NA	0.65	1	1.33	NA	0	1060	-32.5	-170	NA	NA	marine photic zone
GCA_902604655.1	NA	NA	No	No	No	No	0.36	55.76	64.35	NA	0	1.06	1.64	NA	0	1081	-32.5	-170	NA	NA	marine photic zone
GCA_902604985.1	NA	NA	No	No	No	No	0.36	13.07	15.11	NA	1.29	0.31	2.07	NA	100	352	-32.5	-170	NA	NA	marine photic zone
GCA_902605935.1	NA	NA	No	No	No	No	0.36	51.18	58.87	NA	0	0.85	1.45	NA	0	884	-32.5	-170	NA	NA	marine photic zone
GCA_902606245.1	NA	NA	No	No	No	No	0.34	58.5	67.63	NA	0	0.84	1.24	NA	0	889	-32.5	-170	NA	NA	marine photic zone
GCA_902606365.1	NA	NA	No	No	No	No	0.34	63.6	73.06	NA	0	0.8	1.1	NA	0	861	-32.5	-170	NA	NA	marine photic zone
GCA_902606765.1	NA	NA	No	No	No	No	0.37	44.04	50.54	NA	0.65	0.74	1.46	NA	0	779	-32.5	-170	NA	NA	marine photic zone
GCA_902607555.1	NA	NA	No	No	No	No	0.37	28.28	31.83	NA	0	0.65	2.03	NA	0	664	-32.5	-170	NA	NA	marine photic zone
GCA_902608115.1	NA	NA	No	No	No	No	0.34	67.7	77.1	NA	0.65	1.25	1.62	NA	0	1305	-32.5	-170	NA	NA	marine photic zone
GCA_902608535.1	NA	NA	No	No	No	No	0.34	59.7	68.69	NA	0	0.91	1.33	NA	0	960	-32.5	-154	NA	NA	marine photic zone
GCA_902608885.1	NA	NA	No	No	No	No	0.33	22.38	25.7	NA	0	0.36	1.4	NA	0	407	-32.5	-154	NA	NA	marine photic zone
GCA_902609625.1	NA	NA	No	No	No	No	0.34	68.6	78.91	NA	0.65	1.01	1.28	NA	100	1039	31.07	-64.17	NA	NA	marine photic zone
GCA_902610065.1	NA	NA	No	No	No	No	0.36	67.96	78.17	NA	0	1.25	1.6	NA	0	1285	-32.5	-154	NA	NA	marine photic zone
GCA_902610135.1	NA	NA	No	No	No	No	0.32	68.19	78.44	NA	0	1.06	1.35	NA	0	1113	31.07	-64.17	NA	NA	marine photic zone
GCA_902610215.1	NA	NA	No	No	No	No	0.36	33.09	38.32	NA	0	0.51	1.33	NA	0	539	-32.5	-154	NA	NA	marine photic zone
GCA_902610325.1	NA	NA	No	No	No	No	0.35	34.85	40.05	NA	0	0.63	1.58	NA	0	696	31.07	-64.17	NA	NA	marine photic zone
GCA_902610425.1	NA	NA	No	No	No	No	0.33	66.83	76.87	NA	0	1.06	1.38	NA	0	1090	31.07	-64.17	NA	NA	marine photic zone
GCA_902610905.1	NA	NA	No	No	No	No	0.33	67.26	76.72	NA	0	1.02	1.34	NA	0	1067	31.07	-64.17	NA	NA	marine photic zone
GCA_902610995.1	NA	NA	No	No	No	No	0.35	66.69	76.72	NA	0	0.86	1.12	NA	0	910	31.07	-64.17	NA	NA	marine photic zone
GCA_902611425.1	NA	NA	No	No	No	No	0.35	48.88	56.2	NA	0.04	0.62	1.1	NA	0	671	31.07	-64.17	NA	NA	marine photic zone
GCA_902611655.1	NA	NA	No	No	No	No	0.34	69.34	79.73	NA	0	1.05	1.31	NA	0	1124	31.07	-64.17	NA	NA	marine photic zone
GCA_902611865.1	NA	NA	No	No	No	No	0.32	50.55	58.12	NA	0	0.66	1.13	NA	0	695	31.07	-64.17	NA	NA	marine photic zone
GCA_902611875.1	NA	NA	No	No	No	No	0.34	63.77	73.33	NA	0	0.93	1.27	NA	0	961	31.07	-64.17	NA	NA	marine photic zone
GCA_902612295.1	NA	NA	No	No	No	No	0.36	63.67	72.47	NA	0	0.96	1.33	NA	0	1018	31.07	-64.17	NA	NA	marine photic zone
GCA_902612505.1	NA	NA	No	No	No	No	0.34	65.71	75.59	NA	0	0.93	1.22	NA	0	970	31.07	-64.17	NA	NA	marine photic zone
GCA_902612545.1	NA	NA	No	No	No	No	0.33	46.14	53.12	NA	0	0.89	1.68	NA	0	916	31.07	-64.17	NA	NA	marine photic zone
GCA_902612565.1	NA	NA	No	No	No	No	0.34	26.5	30.43	NA	0	0.47	1.55	NA	0	483	31.07	-64.17	NA	NA	marine photic zone
GCA_902612695.1	NA	NA	No	No	No	No	0.32	54.36	62.53	NA	0	0.76	1.21	NA	0	813	-32.5	-170	NA	NA	marine photic zone
GCA_902612775.1	NA	NA	No	No	No	No	0.36	31.85	36.61	NA	0	0.64	1.75	NA	0	663	31.07	-64.17	NA	NA	marine photic zone
GCA_902612855.1	NA	NA	No	No	No	No	0.33	68.52	79.01	NA	0	1.08	1.37	NA	0	1142	31.07	-64.17	NA	NA	marine photic zone
GCA_902613685.1	NA	NA	No	No	No	No	0.35	68.9	79.25	NA	0	1.05	1.33	NA	0	1115	31.07	-64.17	NA	NA	marine photic zone
GCA_902614115.1	NA	NA	No	No	No	No	0.34	56.74	65.16	NA	0	0.93	1.42	NA	0	952	31.07	-64.17	NA	NA	marine photic zone
GCA_902614295.1	NA	NA	No	No	No	No	0.35	62.31	71.56	NA	0	0.88	1.23	NA	0	921	31.07	-64.17	NA	NA	marine photic zone
GCA_902614575.1	NA	NA	No	No	No	No	0.34	52.66	60.48	NA	0	0.93	1.54	NA	0	950	31.07	-64.17	NA	NA	marine photic zone
GCA_902614875.1	NA	NA	No	No	No	No	0.36	63.46	73.01	NA	0	0.75	1.03	NA	0	784	31.07	-64.17	NA	NA	marine photic zone
GCA_902615355.1	NA	NA	No	No	No	No	0.34	64.88	74.57	NA	0	0.87	1.17	NA	0	914	31.07	-64.17	NA	NA	marine photic zone
GCA_902615705.1	NA	NA	No	No	No	No	0.35	52.07	59.89	NA	0	0.9	1.5	NA	0	941	31.07	-64.17	NA	NA	marine photic zone
GCA_902616305.1	NA	NA	No	No	No	No	0.32	57.56	66.2	NA	0	0.76	1.14	NA	0	827	31.07	-64.17	NA	NA	marine photic zone
GCA_902616395.1	NA	NA	No	No	No	No	0.32	40.39	46.45	NA	0	0.65	1.4	NA	0	679	31.07	-64.17	NA	NA	marine photic zone
GCA_902616415.1	NA	NA	No	No	No	No	0.34	60.96	70	NA	0	1.03	1.47	NA	0	1077	31.07	-64.17	NA	NA	marine photic zone
GCA_902616665.1	NA	NA	No	No	No	No	0.34	55.9	64.32	NA	0	0.79	1.23	NA	0	841	31.07	-64.17	NA	NA	marine photic zone
GCA_902617135.1	NA	NA	No	No	No	No	0.32	66.84	76.88	NA	0	1.05	1.36	NA	0	1091	31.07	-64.17	NA	NA	marine photic zone
GCA_902617145.1	NA	NA	No	No	No	No	0.36	27.84	32.1	NA	0	0.59	1.82	NA	0	606	31.07	-64.17	NA	NA	marine photic zone
GCA_902617385.1	NA	NA	No	No	No	No	0.35	60.88	69.95	NA	0	0.99	1.42	NA	0	1020	31.07	-64.17	NA	NA	marine photic zone
GCA_902617475.1	NA	NA	No	No	No	No	0.32	68.59	78.76	NA	0.65	0.94	1.19	NA	0	1007	31.07	-64.17	NA	NA	marine photic zone
GCA_902617555.1	NA	NA	No	No	No	No	0.33	59.05	67.94	NA	0.65	0.8	1.18	NA	0	870	31.07	-64.17	NA	NA	marine photic zone
GCA_902617745.1	NA	NA	No	No	No	No	0.32	51.83	59.52	NA	0.65	0.78	1.32	NA	0	817	31.07	-64.17	NA	NA	marine photic zone
GCA_902617955.1	NA	NA	No	No	No	No	0.36	55.96	63.59	NA	0	0.91	1.43	NA	0	976	31.07	-64.17	NA	NA	marine photic zone
GCA_902618095.1	NA	NA	No	No	No	No	0.33	36.72	42.2	NA	0	0.48	1.13	NA	0	538	31.07	-64.17	NA	NA	marine photic zone
GCA_902618495.1	NA	NA	No	No	No	No	0.34	47.95	55.04	NA	0	0.77	1.39	NA	0	815	31.07	-64.17	NA	NA	marine photic zone
GCA_902618825.1	NA	NA	No	No	No	No	0.32	69.01	79.25	NA	0.65	0.95	1.2	NA	0	995	31.07	-64.17	NA	NA	marine photic zone
GCA_902619245.1	NA	NA	No	No	No	No	0.34	68.91	79.26	NA	0	1.03	1.3	NA	0	1079	31.07	-64.17	NA	NA	marine photic zone
GCA_902619705.1	NA	NA	No	No	No	No	0.32	58.3	67.04	NA	1.29	0.89	1.33	NA	0	930	31.07	-64.17	NA	NA	marine photic zone
GCA_902619955.1	NA	NA	No	No	No	No	0.33	45.33	51.94	NA	1.29	0.68	1.31	NA	100	722	31.07	-64.17	NA	NA	marine photic zone
GCA_902620035.1	NA	NA	No	No	No	No	0.31	57.47	65.88	NA	0	0.83	1.26	NA	0	864	31.07	-64.17	NA	NA	marine photic zone
GCA_902620225.1	NA	NA	No	No	No	No	0.36	49.33	56.77	NA	0	0.96	1.69	NA	0	967	31.07	-64.17	NA	NA	marine photic zone
GCA_902620775.1	NA	NA	No	No	No	No	0.34	69.27	79.68	NA	0	0.99	1.24	NA	0	1028	31.07	-64.17	NA	NA	marine photic zone
GCA_902620815.1	NA	NA	No	No	No	No	0.32	43.66	50.27	NA	0	0.67	1.33	NA	0	720	31.07	-64.17	NA	NA	marine photic zone
GCA_902620865.1	NA	NA	No	No	No	No	0.35	68.97	79.3	NA	0	1.15	1.45	NA	0	1172	31.07	-64.17	NA	NA	marine photic zone
GCA_902620925.1	NA	NA	No	No	No	No	0.33	38.68	44.52	NA	0.65	0.53	1.19	NA	0	585	31.07	-64.17	NA	NA	marine photic zone
GCA_902621055.1	NA	NA	No	No	No	No	0.32	27.91	31.67	NA	0	0.34	1.06	NA	0	365	31.07	-64.17	NA	NA	marine photic zone
GCA_902621085.1	NA	NA	No	No	No	No	0.33	59.13	68.03	NA	0.65	0.88	1.3	NA	0	926	31.07	-64.17	NA	NA	marine photic zone
GCA_902621425.1	NA	NA	No	No	No	No	0.35	66.35	76.29	NA	0.65	1.14	1.5	NA	0	1175	31.07	-64.17	NA	NA	marine photic zone
GCA_902621465.1	NA	NA	No	No	No	No	0.34	68.33	78.6	NA	0	1	1.27	NA	0	1052	31.07	-64.17	NA	NA	marine photic zone
GCA_902621805.1	NA	NA	No	No	No	No	0.35	31	35.7	NA	0.65	0.43	1.2	NA	100	469	31.07	-64.17	NA	NA	marine photic zone
GCA_902621985.1	NA	NA	No	No	No	No	0.34	60.61	69.64	NA	0.07	0.99	1.42	NA	0	1043	31.07	-64.17	NA	NA	marine photic zone
GCA_902621995.1	NA	NA	No	No	No	No	0.34	67.46	77.47	NA	0	0.88	1.14	NA	0	926	31.07	-64.17	NA	NA	marine photic zone
GCA_902623525.1	NA	NA	No	No	No	No	0.34	66.63	76.61	NA	0	0.89	1.16	NA	0	935	31.07	-64.17	NA	NA	marine photic zone
GCA_902623535.1	NA	NA	No	No	No	No	0.36	68.22	77.18	NA	0	1.2	1.55	NA	0	1252	-3.04	-166.01	NA	NA	marine photic zone
GCA_902624135.1	NA	NA	No	No	No	No	0.33	62.73	72.16	NA	0	1	1.38	NA	0	1030	31.07	-64.17	NA	NA	marine photic zone
GCA_902624205.1	NA	NA	No	No	No	No	0.33	25.25	29.03	NA	0	0.39	1.35	NA	0	429	31.07	-64.17	NA	NA	marine photic zone
GCA_902624425.1	NA	NA	No	No	No	No	0.34	63.79	73.39	NA	0	0.96	1.31	NA	0	983	-3.04	-166.01	NA	NA	marine photic zone
GCA_902624505.1	NA	NA	No	No	No	No	0.34	34.97	40.29	NA	0	0.48	1.19	NA	0	509	-3.04	-166.01	NA	NA	marine photic zone
GCA_902624765.1	NA	NA	No	No	No	No	0.35	63.16	72.63	NA	0	0.97	1.34	NA	0	1000	-3.04	-166.01	NA	NA	marine photic zone
GCA_902624895.1	NA	NA	No	No	No	No	0.33	26.35	30.29	NA	0	0.35	1.16	NA	0	369	-3.04	-166.01	NA	NA	marine photic zone
GCA_902625595.1	NA	NA	No	No	No	No	0.33	26.45	30.41	NA	0	0.34	1.13	NA	0	374	-3.04	-166.01	NA	NA	marine photic zone
GCA_902625665.1	NA	NA	No	No	No	No	0.33	41.89	48.17	NA	0	0.6	1.24	NA	0	609	-3.04	-166.01	NA	NA	marine photic zone
GCA_902626225.1	NA	NA	No	No	No	No	0.36	31.09	35.7	NA	0	0.45	1.25	NA	0	512	5.08	-161.97	NA	NA	marine photic zone
GCA_902628375.1	NA	NA	No	No	No	No	0.35	68	78.09	NA	0.11	1.13	1.44	NA	0	1161	-3.04	-166.01	NA	NA	marine photic zone
GCA_902628935.1	NA	NA	No	No	No	No	0.33	69.25	79.62	NA	0	1.05	1.32	NA	0	1109	-3.04	-166.01	NA	NA	marine photic zone
GCA_902629205.1	NA	NA	No	No	No	No	0.34	50.68	58.33	NA	0	0.79	1.35	NA	0	815	-3.04	-166.01	NA	NA	marine photic zone
GCA_902629465.1	NA	NA	No	No	No	No	0.35	59.27	68.1	NA	0	0.94	1.39	NA	0	1005	-3.04	-166.01	NA	NA	marine photic zone
GCA_902630125.1	NA	NA	No	No	No	No	0.33	51.68	59.45	NA	0	0.63	1.07	NA	0	702	-3.04	-166.01	NA	NA	marine photic zone
GCA_902630455.1	NA	NA	No	No	No	No	0.35	24.06	27.63	NA	0	0.38	1.36	NA	0	393	5.08	-161.97	NA	NA	marine photic zone
GCA_902630715.1	NA	NA	No	No	No	No	0.37	67.96	78.49	NA	0	1.26	1.61	NA	0	1260	5.08	-161.97	NA	NA	marine photic zone
GCA_902631625.1	NA	NA	No	No	No	No	0.35	48	55.22	NA	0	0.7	1.27	NA	0	726	5.08	-161.97	NA	NA	marine photic zone
GCA_902631785.1	NA	NA	No	No	No	No	0.32	66.4	76.29	NA	0	1.03	1.35	NA	0	1084	5.08	-161.97	NA	NA	marine photic zone
GCA_902632555.1	NA	NA	No	No	No	No	0.33	69.46	79.89	NA	0	1.04	1.3	NA	0	1079	5.08	-161.97	NA	NA	marine photic zone
GCA_902633215.1	NA	NA	No	No	No	No	0.34	65.2	75	NA	0.65	0.94	1.25	NA	0	985	31.07	-64.17	NA	NA	marine photic zone
GCA_902633275.1	NA	NA	No	No	No	No	0.34	31.13	35.84	NA	0	0.41	1.14	NA	0	442	31.07	-64.17	NA	NA	marine photic zone
GCA_902633725.1	NA	NA	No	No	No	No	0.35	63	72.47	NA	0	0.92	1.27	NA	0	966	38.32	-68.87	NA	NA	marine photic zone
GCA_902634065.1	NA	NA	No	No	No	No	0.36	55.55	63.85	NA	0.81	0.96	1.5	NA	0	1015	22.33	-35.87	NA	NA	marine photic zone
GCA_902634755.1	NA	NA	No	No	No	No	0.34	38.32	43.98	NA	0	0.57	1.3	NA	0	620	31.07	-64.17	NA	NA	marine photic zone
GCA_902635115.1	NA	NA	No	No	No	No	0.33	69.94	79.8	NA	0	1.06	1.33	NA	0	1110	-34.98	16.02	NA	NA	marine photic zone
GCA_902635615.1	NA	NA	No	No	No	No	0.36	44.52	51.48	NA	0	0.89	1.73	NA	0	920	-34.98	16.02	NA	NA	marine photic zone
GCA_902635625.1	NA	NA	No	No	No	No	0.34	34.68	39.89	NA	0	0.44	1.1	NA	0	498	-34.98	16.02	NA	NA	marine photic zone
GCA_902635645.1	NA	NA	No	No	No	No	0.33	63.12	71.94	NA	0	0.89	1.23	NA	0	936	-34.98	16.02	NA	NA	marine photic zone
GCA_902636065.1	NA	NA	No	No	No	No	0.34	65.15	75.27	NA	0	1.06	1.41	NA	0	1103	-30	156	NA	NA	marine photic zone
GCA_902636175.1	NA	NA	No	No	No	No	0.36	63.5	72.96	NA	0	1.05	1.44	NA	0	1097	31.07	-64.17	NA	NA	marine photic zone
