# Supplementary material for: Isolate-anchored comparisons reveal evolutionary and functional differentiation across SAR86 marine bacteria
Source: ISME J. 2024 Nov 9;18(1):wrae227. doi: 10.1093/ismejo/wrae227 (PMC11582366; doi:10.1093/ismejo/wrae227)
Supplement: ramfelt_supplementary_table_3_wrae227 [file ramfelt_supplementary_table_3_wrae227.xlsx]

## Sheet: Supplementary_Table_6
Genome	Domain	Phylum	Class	Order	Family	Genus	Species
GCF_000297215.2	d__Bacteria	p__Proteobacteria	c__Gammaproteobacteria	o__Piscirickettsiales	f__Piscirickettsiaceae	g__Piscirickettsia	s__Piscirickettsia salmonis
GCA_001437835.1	d__Bacteria	p__Proteobacteria	c__Gammaproteobacteria	o__SAR86	f__D2472	g__D2472	s__D2472 sp002358345
GCA_903869725.1	d__Bacteria	p__Proteobacteria	c__Alphaproteobacteria	o__Pelagibacterales	f__Pelagibacteraceae	g__Fonsibacter	s__Fonsibacter sp903869725
GCA_903937405.1	d__Bacteria	p__Proteobacteria	c__Alphaproteobacteria	o__Rickettsiales	f__UBA1997	g__UBA2645	s__UBA2645 sp903937405
GCA_000252525.1	d__Bacteria	p__Proteobacteria	c__Gammaproteobacteria	o__SAR86	f__D2472	g__SAR86A	s__SAR86A sp000252525
GCA_002168225.1	d__Bacteria	p__Proteobacteria	c__Alphaproteobacteria	o__Micavibrionales_C	f__TMED2	g__TMED2	s__TMED2 sp002168225
GCA_002293155.1	d__Bacteria	p__Proteobacteria	c__Gammaproteobacteria	o__Burkholderiales	f__Burkholderiaceae	g__UBA954	s__UBA954 sp002293155
GCA_903893805.1	d__Bacteria	p__Proteobacteria	c__Alphaproteobacteria	o__Paracaedibacterales	f__UBA11393	g__CAITNM01	s__CAITNM01 sp903893805
GCF_000378305.1	d__Bacteria	p__Proteobacteria	c__Gammaproteobacteria	o__Ectothiorhodospirales	f__Thioalkalivibrionaceae	g__Thioalkalivibrio	s__Thioalkalivibrio sp000378305
GCA_902588135.1	d__Bacteria	p__Proteobacteria	c__Gammaproteobacteria	o__SAR86	f__AG-339-G14	g__AG-339-G14	s__AG-339-G14 sp003282105
GCA_902520785.1	d__Bacteria	p__Proteobacteria	c__Gammaproteobacteria	o__SAR86	f__D2472	g__SAR86A	s__SAR86A sp902612915
GCA_902600705.1	d__Bacteria	p__Proteobacteria	c__Gammaproteobacteria	o__SAR86	f__D2472	g__MED-G82	s__MED-G82 sp902600705
GCA_903942465.1	d__Bacteria	p__Proteobacteria	c__Gammaproteobacteria	o__Xanthomonadales	f__Xanthomonadaceae	g__Arenimonas	s__Arenimonas sp903942465
GCA_902529055.1	d__Bacteria	p__Proteobacteria	c__Gammaproteobacteria	o__SAR86	f__TMED112	g__TMED112	s__TMED112 sp902529055
GCA_902622845.1	d__Bacteria	p__Proteobacteria	c__Gammaproteobacteria	o__SAR86	f__D2472	g__CACNXK01	s__CACNXK01 sp902622845
GCA_002365175.1	d__Bacteria	p__Proteobacteria	c__Alphaproteobacteria	o__Rhizobiales	f__UBA4765	g__UBA4765	s__UBA4765 sp002365175
GCA_902616715.1	d__Bacteria	p__Proteobacteria	c__Gammaproteobacteria	o__SAR86	f__AG-339-G14	g__AG-339-G14	s__AG-339-G14 sp902616715
GCA_002420425.1	d__Bacteria	p__Proteobacteria	c__Gammaproteobacteria	o__Arenicellales	f__UBA5680	g__UBA5680	s__UBA5680 sp002420425
GCA_902596665.1	d__Bacteria	p__Proteobacteria	c__Gammaproteobacteria	o__SAR86	f__AG-339-G14	g__CACNYO01	s__CACNYO01 sp902596665
GCF_000175575.2	d__Bacteria	p__Proteobacteria	c__Gammaproteobacteria	o__Acidithiobacillales	f__Acidithiobacillaceae	g__Acidithiobacillus_A	s__Acidithiobacillus_A caldus
GCA_902535365.1	d__Bacteria	p__Proteobacteria	c__Gammaproteobacteria	o__SAR86	f__TMED112	g__TMED112	s__TMED112 sp902535365
GCA_902619265.1	d__Bacteria	p__Proteobacteria	c__Gammaproteobacteria	o__SAR86	f__TMED112	g__TMED112	s__TMED112 sp902619265
GCA_902620785.1	d__Bacteria	p__Proteobacteria	c__Gammaproteobacteria	o__SAR86	f__SAR86	g__GCA-2707915	s__GCA-2707915 sp902620785
GCA_902523765.1	d__Bacteria	p__Proteobacteria	c__Gammaproteobacteria	o__SAR86	f__D2472	g__CACKPV01	s__CACKPV01 sp902602185
GCA_009927815.1	d__Bacteria	p__Proteobacteria	c__Gammaproteobacteria	o__Burkholderiales	f__UBA3065	g__UBA3065	s__UBA3065 sp002367415
GCA_002281095.1	d__Bacteria	p__Proteobacteria	c__Gammaproteobacteria	o__Thiomicrospirales	f__Thiomicrospiraceae	g__GCA-002282575	s__GCA-002282575 sp002281095
GCF_004571195.1	d__Bacteria	p__Proteobacteria	c__Gammaproteobacteria	o__Legionellales	f__Legionellaceae	g__Legionella_B	s__Legionella_B geestiana
GCA_002470275.1	d__Bacteria	p__Proteobacteria	c__Gammaproteobacteria	o__Pseudomonadales	f__HTCC2089	g__UBA4421	s__UBA4421 sp002470275
GCA_002897635.1	d__Bacteria	p__Proteobacteria	c__Gammaproteobacteria	o__Arenicellales	f__BMS3Bbin11	g__BMS3Bbin11	s__BMS3Bbin11 sp002897635
GCA_902612975.1	d__Bacteria	p__Proteobacteria	c__Gammaproteobacteria	o__SAR86	f__D2472	g__MED-G85	s__MED-G85 sp003331505
GCA_002937455.1	d__Bacteria	p__Proteobacteria	c__Alphaproteobacteria	o__MPNO01	f__MPNO01	g__UBA830	s__UBA830 sp002937455
GCA_011523655.1	d__Bacteria	p__Proteobacteria	c__Alphaproteobacteria	o__Bin65	f__Bin65	g__Bin65	s__Bin65 sp011523655
GCF_000264455.2	d__Bacteria	p__Proteobacteria	c__Alphaproteobacteria	o__Tistrellales	f__Tistrellaceae	g__Tistrella	s__Tistrella mobilis
GCA_903913965.1	d__Bacteria	p__Proteobacteria	c__Gammaproteobacteria	o__Burkholderiales	f__SG8-41	g__PALSA-1004	s__PALSA-1004 sp903913965
GCA_001801425.1	d__Bacteria	p__Proteobacteria	c__Gammaproteobacteria	o__Coxiellales	f__Coxiellaceae	g__2-02-FULL-42-43	s__2-02-FULL-42-43 sp001801425
GCA_002396625.1	d__Bacteria	p__Proteobacteria	c__Gammaproteobacteria	o__Pseudomonadales	f__UBA5518	g__UBA5518	s__UBA5518 sp002396625
GCA_002451085.1	d__Bacteria	p__Proteobacteria	c__Gammaproteobacteria	o__Acidiferrobacterales	f__Sulfurifustaceae	g__UBA6901	s__UBA6901 sp002451085
GCA_001767855.1	d__Bacteria	p__Proteobacteria	c__Alphaproteobacteria	o__UBA7879	f__UBA5542	g__2-01-FULL-41-14	s__2-01-FULL-41-14 sp001767855
GCA_002686685.1	d__Bacteria	p__Proteobacteria	c__Alphaproteobacteria	o__Puniceispirillales	f__Puniceispirillaceae	g__UBA8309	s__UBA8309 sp002686685
GCA_002712065.1	d__Bacteria	p__Proteobacteria	c__Alphaproteobacteria	o__UBA8558	f__UBA8558	g__UBA8558	s__UBA8558 sp002712065
GCA_903828515.1	d__Bacteria	p__Proteobacteria	c__Alphaproteobacteria	o__ATCC43930	f__Stellaceae	g__CAIKMD01	s__CAIKMD01 sp903828515
GCA_902555425.1	d__Bacteria	p__Proteobacteria	c__Gammaproteobacteria	o__SAR86	f__D2472	g__MED-G78	s__MED-G78 sp902558645
GCA_903831455.1	d__Bacteria	p__Proteobacteria	c__Gammaproteobacteria	o__Burkholderiales	f__CAIKXV01	g__CAIKXV01	s__CAIKXV01 sp903831455
GCA_013349825.1	d__Bacteria	p__Proteobacteria	c__Gammaproteobacteria	o__GCF-002020875	f__GCF-002020875	g__NIOZ-UU100	s__NIOZ-UU100 sp013349825
GCA_902563105.1	d__Bacteria	p__Proteobacteria	c__Gammaproteobacteria	o__SAR86	f__AG-339-G14	g__MEDG-81	s__MEDG-81 sp902563105
GCA_002727775.1	d__Bacteria	p__Proteobacteria	c__Gammaproteobacteria	o__Pseudomonadales	f__HTCC2089	g__UBA4421	s__UBA4421 sp002727775
GCA_902635045.1	d__Bacteria	p__Proteobacteria	c__Gammaproteobacteria	o__SAR86	f__AG-339-G14	g__AG-339-G14	s__AG-339-G14 sp902635045
GCA_007136145.1	d__Bacteria	p__Proteobacteria	c__Gammaproteobacteria	o__Ectothiorhodospirales	f__Thioalkalivibrionaceae	g__Thioalkalivibrio_B	s__Thioalkalivibrio_B sp007136145
GCA_902602285.1	d__Bacteria	p__Proteobacteria	c__Gammaproteobacteria	o__SAR86	f__D2472	g__SAR86A	s__SAR86A sp002169625
GCA_002436405.1	d__Bacteria	p__Proteobacteria	c__Alphaproteobacteria	o__UBA1280	f__UBA6503	g__UBA6503	s__UBA6503 sp002436405
GCA_002469805.1	d__Bacteria	p__Proteobacteria	c__Alphaproteobacteria	o__Parvibaculales	f__RS24	g__UBA7378	s__UBA7378 sp002469805
GCA_002359735.1	d__Bacteria	p__Proteobacteria	c__Alphaproteobacteria	o__Micavibrionales	f__Micavibrionaceae	g__UBA2638	s__UBA2638 sp002359735
GCA_903844665.1	d__Bacteria	p__Proteobacteria	c__Gammaproteobacteria	o__Competibacterales	f__Competibacteraceae	g__CAIMUS01	s__CAIMUS01 sp903844665
GCA_003137095.1	d__Bacteria	p__Proteobacteria	c__Gammaproteobacteria	o__Steroidobacterales	f__Steroidobacteraceae	g__Bog-1198	s__Bog-1198 sp003137095
GCA_902595065.1	d__Bacteria	p__Proteobacteria	c__Gammaproteobacteria	o__SAR86	f__D2472	g__D2472	s__D2472 sp902595065
GCA_003280605.1	d__Bacteria	p__Proteobacteria	c__Alphaproteobacteria	o__Thalassobaculales	f__TMED26	g__TMED26	s__TMED26 sp003280605
GCA_902582615.1	d__Bacteria	p__Proteobacteria	c__Gammaproteobacteria	o__SAR86	f__SAR86	g__GCA-2707915	s__GCA-2707915 sp002707915
GCA_902826935.1	d__Bacteria	p__Proteobacteria	c__Alphaproteobacteria	o__Geminicoccales	f__Geminicoccaceae	g__CADEGR01	s__CADEGR01 sp902826935
GCA_903938575.1	d__Bacteria	p__Proteobacteria	c__Gammaproteobacteria	o__Pseudomonadales	f__UBA5518	g__UBA5518	s__UBA5518 sp903938575
GCA_007120095.1	d__Bacteria	p__Proteobacteria	c__Gammaproteobacteria	o__Competibacterales	f__SKOM01	g__SKOM01	s__SKOM01 sp007120095
GCF_001431705.1	d__Bacteria	p__Proteobacteria	c__Gammaproteobacteria	o__Burkholderiales	f__Ferrovaceae	g__PN-J185	s__PN-J185 sp001431705
GCA_004293935.1	d__Bacteria	p__Proteobacteria	c__Alphaproteobacteria	o__Rickettsiales	f__UBA998	g__RDZH01	s__RDZH01 sp004293935
GCA_903824965.1	d__Bacteria	p__Proteobacteria	c__Gammaproteobacteria	o__CAIRSR01	f__CAIRSR01	g__CAIRSR01	s__CAIRSR01 sp903824965
GCA_001801745.1	d__Bacteria	p__Proteobacteria	c__Gammaproteobacteria	o__CAISUE01	f__CAISUE01	g__HIGHO2-12-38-15	s__HIGHO2-12-38-15 sp001801745
GCA_001628005.1	d__Bacteria	p__Proteobacteria	c__Gammaproteobacteria	o__SAR86	f__SAR86	g__AEGEAN-183	s__AEGEAN-183 sp001628005
GCA_903911305.1	d__Bacteria	p__Proteobacteria	c__Gammaproteobacteria	o__Methylococcales	f__Methylococcaceae	g__Methyloumidiphilus	s__Methyloumidiphilus sp903911305
GCA_002403455.1	d__Bacteria	p__Proteobacteria	c__Alphaproteobacteria	o__Caulobacterales	f__Hyphomonadaceae	g__UBA4763	s__UBA4763 sp002403455
GCA_902591925.1	d__Bacteria	p__Proteobacteria	c__Gammaproteobacteria	o__SAR86	f__D2472	g__SAR86A	s__SAR86A sp902591925
GCA_903870015.1	d__Bacteria	p__Proteobacteria	c__Gammaproteobacteria	o__CAIQBE01	f__CAIQBE01	g__CAIQBE01	s__CAIQBE01 sp903870015
GCA_002702235.1	d__Bacteria	p__Proteobacteria	c__Gammaproteobacteria	o__GCA-002705445	f__GCA-002705445	g__GCA-2702235	s__GCA-2702235 sp002702235
GCF_012848855.1	d__Bacteria	p__Proteobacteria	c__Alphaproteobacteria	o__Parvibaculales	f__Phaeomarinobacteraceae	g__Pyruvatibacter	s__Pyruvatibacter mobilis
GCA_900553035.1	d__Bacteria	p__Proteobacteria	c__Alphaproteobacteria	o__RF32	f__CAG-977	g__CAG-977	s__CAG-977 sp900553035
GCA_003331635.1	d__Bacteria	p__Proteobacteria	c__Gammaproteobacteria	o__SAR86	f__TMED112	g__TMED112	s__TMED112 sp902563885
GCA_007134775.1	d__Bacteria	p__Proteobacteria	c__Gammaproteobacteria	o__XJ16	f__Halofilaceae	g__SLKC01	s__SLKC01 sp007134775
GCF_004343305.1	d__Bacteria	p__Proteobacteria	c__Gammaproteobacteria	o__Xanthomonadales	f__UBA2363	g__Pseudofulvimonas	s__Pseudofulvimonas gallinarii
GCF_000620105.1	d__Bacteria	p__Proteobacteria	c__Gammaproteobacteria	o__Burkholderiales	f__Aquaspirillaceae	g__Microvirgula	s__Microvirgula aerodenitrificans
GCF_004362745.1	d__Bacteria	p__Proteobacteria	c__Alphaproteobacteria	o__Rhizobiales	f__Pleomorphomonadaceae	g__Oharaeibacter	s__Oharaeibacter diazotrophicus
GCA_902557965.1	d__Bacteria	p__Proteobacteria	c__Gammaproteobacteria	o__SAR86	f__D2472	g__SAR86A	s__SAR86A sp902557965
GCA_902540125.1	d__Bacteria	p__Proteobacteria	c__Gammaproteobacteria	o__SAR86	f__AG-339-G14	g__AG-339-G14	s__AG-339-G14 sp902536295
GCA_902606175.1	d__Bacteria	p__Proteobacteria	c__Gammaproteobacteria	o__SAR86	f__SAR86	g__GCA-2707915	s__GCA-2707915 sp902606175
GCF_004336975.1	d__Bacteria	p__Proteobacteria	c__Gammaproteobacteria	o__Enterobacterales	f__Neiellaceae	g__Corallincola	s__Corallincola luteus
GCA_002328405.1	d__Bacteria	p__Proteobacteria	c__Alphaproteobacteria	o__UBA1280	f__UBA2136	g__UBA2136	s__UBA2136 sp002328405
GCA_012965975.1	d__Bacteria	p__Proteobacteria	c__Gammaproteobacteria	o__DTRM01	f__DTRM01	g__DTRM01	s__DTRM01 sp012965975
GCA_013289605.1	d__Bacteria	p__Proteobacteria	c__Gammaproteobacteria	o__JABCZS01	f__JABCZS01	g__JABCZS01	s__JABCZS01 sp013289605
GCA_002897735.1	d__Bacteria	p__Proteobacteria	c__Gammaproteobacteria	o__21-64-14	f__21-64-14	g__BMS3Abin12	s__BMS3Abin12 sp002897735
GCF_002924445.1	d__Bacteria	p__Proteobacteria	c__Alphaproteobacteria	o__Minwuiales	f__Minwuiaceae	g__Minwuia	s__Minwuia thermotolerans
GCF_000143625.1	d__Bacteria	p__Proteobacteria	c__Gammaproteobacteria	o__Enterobacterales	f__Enterobacteriaceae	g__Regiella	s__Regiella insecticola
GCA_902544525.1	d__Bacteria	p__Proteobacteria	c__Alphaproteobacteria	o__Pelagibacterales	f__AG-422-B15	g__CACCCN01	s__CACCCN01 sp902544525
GCA_002708995.1	d__Bacteria	p__Proteobacteria	c__Alphaproteobacteria	o__UBA7985	f__UBA7985	g__UBA7985	s__UBA7985 sp002708995
GCA_002348365.1	d__Bacteria	p__Proteobacteria	c__Alphaproteobacteria	o__UBA2966	f__UBA2966	g__UBA2966	s__UBA2966 sp002348365
GCA_002715765.1	d__Bacteria	p__Proteobacteria	c__Alphaproteobacteria	o__Parvibaculales	f__Parvibaculaceae	g__Mf105b01	s__Mf105b01 sp002715765
GCA_002694065.1	d__Bacteria	p__Proteobacteria	c__Gammaproteobacteria	o__Arenicellales	f__UBA868	g__UBA868	s__UBA868 sp002694065
GCA_009842505.1	d__Bacteria	p__Proteobacteria	c__Gammaproteobacteria	o__Arenicellales	f__LS-SOB	g__VYFG01	s__VYFG01 sp009842505
GCF_011602085.1	d__Bacteria	p__Proteobacteria	c__Gammaproteobacteria	o__Pseudomonadales	f__Cellvibrionaceae	g__Pseudoteredinibacter	s__Pseudoteredinibacter isoporae
GCA_902574745.1	d__Bacteria	p__Proteobacteria	c__Gammaproteobacteria	o__SAR86	f__D2472	g__SAR86A	s__SAR86A sp003213495
GCA_902594515.1	d__Bacteria	p__Proteobacteria	c__Gammaproteobacteria	o__SAR86	f__D2472	g__MED-G82	s__MED-G82 sp902594515
GCA_903863255.1	d__Bacteria	p__Proteobacteria	c__Gammaproteobacteria	o__Burkholderiales	f__Methylophilaceae	g__CAIPBJ01	s__CAIPBJ01 sp903863255
GCA_012965425.1	d__Bacteria	p__Proteobacteria	c__Gammaproteobacteria	o__Methylococcales	f__Methylomonadaceae	g__OPU3-GD-OMZ	s__OPU3-GD-OMZ sp012965425
GCA_902599315.1	d__Bacteria	p__Proteobacteria	c__Gammaproteobacteria	o__SAR86	f__D2472	g__D2472	s__D2472 sp902599315
GCA_002278935.1	d__Bacteria	p__Proteobacteria	c__Gammaproteobacteria	o__Burkholderiales	f__Gallionellaceae	g__39-52-133	s__39-52-133 sp002278935
GCA_001643475.1	d__Bacteria	p__Proteobacteria	c__Gammaproteobacteria	o__Acidiferrobacterales	f__SPGG2	g__SPGG2	s__SPGG2 sp001643475
GCF_900114245.1	d__Bacteria	p__Proteobacteria	c__Alphaproteobacteria	o__Rhizobiales	f__Stappiaceae	g__Pseudovibrio	s__Pseudovibrio ascidiaceicola
GCA_902572975.1	d__Bacteria	p__Proteobacteria	c__Gammaproteobacteria	o__SAR86	f__SAR86	g__GCA-2707915	s__GCA-2707915 sp004214065
GCA_002716745.1	d__Bacteria	p__Proteobacteria	c__Gammaproteobacteria	o__SAR86	f__TMED112	g__TMED112	s__TMED112 sp002716745
GCA_002715785.1	d__Bacteria	p__Proteobacteria	c__Gammaproteobacteria	o__Pseudomonadales	f__HTCC2089	g__UBA11889	s__UBA11889 sp002715785
GCA_013349695.1	d__Bacteria	p__Proteobacteria	c__Alphaproteobacteria	o__Rhodospirillales	f__2-02-FULL-58-16	g__GCA-2686765	s__GCA-2686765 sp013349695
GCA_002282715.1	d__Bacteria	p__Proteobacteria	c__Gammaproteobacteria	o__Halothiobacillales	f__Halothiobacillaceae	g__Halothiobacillus	s__Halothiobacillus sp002282715
GCA_903824505.1	d__Bacteria	p__Proteobacteria	c__Alphaproteobacteria	o__Micavibrionales_A	f__UBA9219	g__JABDFY01	s__JABDFY01 sp903824505
GCF_003664325.1	d__Bacteria	p__Proteobacteria	c__Gammaproteobacteria	o__Nitrococcales	f__Halorhodospiraceae	g__Alkalilimnicola	s__Alkalilimnicola mobilis
GCA_003520285.1	d__Bacteria	p__Proteobacteria	c__Gammaproteobacteria	o__Pseudomonadales	f__Halieaceae	g__IMCC3088	s__IMCC3088 sp003520285
GCF_001690985.1	d__Bacteria	p__Proteobacteria	c__Gammaproteobacteria	o__Enterobacterales	f__Vibrionaceae	g__Aliivibrio	s__Aliivibrio sp001690985
GCA_003331625.1	d__Bacteria	p__Proteobacteria	c__Gammaproteobacteria	o__SAR86	f__AG-339-G14	g__MEDG-81	s__MEDG-81 sp003331625
GCF_003311635.1	d__Bacteria	p__Proteobacteria	c__Alphaproteobacteria	o__Acetobacterales	f__Acetobacteraceae	g__Komagataeibacter	s__Komagataeibacter cocois
GCA_007127165.1	d__Bacteria	p__Proteobacteria	c__Alphaproteobacteria	o__Kiloniellales	f__Rhodovibrionaceae	g__SKZV01	s__SKZV01 sp007127165
GCA_002712045.1	d__Bacteria	p__Proteobacteria	c__Alphaproteobacteria	o__Rhodobacterales	f__Rhodobacteraceae	g__GCA-002712045	s__GCA-002712045 sp002712045
GCA_002432635.1	d__Bacteria	p__Proteobacteria	c__Gammaproteobacteria	o__Granulosicoccales	f__Granulosicoccaceae	g__UBA5861	s__UBA5861 sp002432635
GCA_007127715.1	d__Bacteria	p__Proteobacteria	c__Gammaproteobacteria	o__PWYM01	f__PWYM01	g__SKYU01	s__SKYU01 sp007127715
GCF_900215605.1	d__Bacteria	p__Proteobacteria	c__Alphaproteobacteria	o__Rhizobiales	f__Cohaesibacteraceae	g__Cohaesibacter	s__Cohaesibacter gelatinilyticus
GCA_008501635.1	d__Bacteria	p__Proteobacteria	c__Gammaproteobacteria	o__DSM-100275	f__DSM-100275	g__QQUJ01	s__QQUJ01 sp008501635
GCA_903951595.1	d__Bacteria	p__Proteobacteria	c__Alphaproteobacteria	o__Rhizobiales	f__Aestuariivirgaceae	g__CABJBCQ01	s__CABJBCQ01 sp903951595
GCA_003562535.1	d__Bacteria	p__Proteobacteria	c__Gammaproteobacteria	o__Competibacterales	f__SKOM01	g__SKOM01	s__SKOM01 sp003562535
GCA_003213595.1	d__Bacteria	p__Proteobacteria	c__Gammaproteobacteria	o__SAR86	f__AG-339-G14	g__MEDG-81	s__MEDG-81 sp003213595
GCA_009841725.1	d__Bacteria	p__Proteobacteria	c__Gammaproteobacteria	o__Arenicellales	f__LS-SOB	g__VYGS01	s__VYGS01 sp009841725
GCF_004346685.1	d__Bacteria	p__Proteobacteria	c__Gammaproteobacteria	o__Burkholderiales	f__Sulfuricellaceae	g__Sulfurirhabdus	s__Sulfurirhabdus autotrophica
GCA_903891375.1	d__Bacteria	p__Proteobacteria	c__Gammaproteobacteria	o__Burkholderiales	f__UBA11063	g__UBA11063	s__UBA11063 sp903891375
GCA_008080915.1	d__Bacteria	p__Proteobacteria	c__Gammaproteobacteria	o__PS1	f__Thioglobaceae	g__VMDI01	s__VMDI01 sp008080915
GCA_001447805.1	d__Bacteria	p__Proteobacteria	c__Gammaproteobacteria	o__Tenderiales	f__Tenderiaceae	g__Tenderia	s__Tenderia electrophaga
GCA_006218035.1	d__Bacteria	p__Proteobacteria	c__Gammaproteobacteria	o__VBWC01	f__VBWC01	g__VBWC01	s__VBWC01 sp006218035
GCA_902561325.1	d__Bacteria	p__Proteobacteria	c__Gammaproteobacteria	o__SAR86	f__AG-339-G14	g__MEDG-81	s__MEDG-81 sp902561325
GCA_012103455.1	d__Bacteria	p__Proteobacteria	c__Gammaproteobacteria	o__HK1	f__HK1	g__WLWT01	s__WLWT01 sp012103455
GCA_902525735.1	d__Bacteria	p__Proteobacteria	c__Gammaproteobacteria	o__SAR86	f__AG-339-G14	g__AG-339-G14	s__AG-339-G14 sp902525735
GCA_002712165.1	d__Bacteria	p__Proteobacteria	c__Alphaproteobacteria	o__Rhodospirillales	f__Rhodospirillaceae	g__UBA11612	s__UBA11612 sp002712165
GCA_007570945.1	d__Bacteria	p__Proteobacteria	c__Gammaproteobacteria	o__Arenicellales	f__RKSH01	g__RKSH01	s__RKSH01 sp007570945
GCA_002299915.1	d__Bacteria	p__Proteobacteria	c__Gammaproteobacteria	o__Nitrosococcales	f__Methylophagaceae	g__UBA652	s__UBA652 sp002299915
GCA_902627595.1	d__Bacteria	p__Proteobacteria	c__Gammaproteobacteria	o__SAR86	f__AG-339-G14	g__MEDG-81	s__MEDG-81 sp902627595
GCA_007571115.1	d__Bacteria	p__Proteobacteria	c__Gammaproteobacteria	o__Pseudomonadales	f__Pseudohongiellaceae	g__RKSA01	s__RKSA01 sp007571115
GCA_002420085.1	d__Bacteria	p__Proteobacteria	c__Gammaproteobacteria	o__Xanthomonadales	f__Xanthomonadaceae	g__UBA11164	s__UBA11164 sp002420085
GCA_002704385.2	d__Bacteria	p__Proteobacteria	c__Alphaproteobacteria	o__Rhodobacterales	f__Rhodobacteraceae	g__CACKLF01	s__CACKLF01 sp002704385
GCA_903860855.1	d__Bacteria	p__Proteobacteria	c__Alphaproteobacteria	o__Rickettsiales	f__Midichloriaceae	g__CAIOSF01	s__CAIOSF01 sp903860855
GCA_013003425.1	d__Bacteria	p__Proteobacteria	c__Gammaproteobacteria	o__SZUA-146	f__SZUA-146	g__JABDJB01	s__JABDJB01 sp013003425
GCA_002938315.1	d__Bacteria	p__Proteobacteria	c__Alphaproteobacteria	o__Rhodospirillales	f__Casp-alpha2	g__Casp-alpha2	s__Casp-alpha2 sp002938315
GCA_013001575.1	d__Bacteria	p__Proteobacteria	c__Gammaproteobacteria	o__JABDMI01	f__JABDMI01	g__JABDMI01	s__JABDMI01 sp013001575
GCF_003258835.1	d__Bacteria	p__Proteobacteria	c__Alphaproteobacteria	o__Rhizobiales	f__Rhodobiaceae	g__Rhodobium	s__Rhodobium orientis
GCA_002689905.1	d__Bacteria	p__Proteobacteria	c__Alphaproteobacteria	o__TMED109	f__TMED131	g__TMED131	s__TMED131 sp002689905
GCA_903889985.1	d__Bacteria	p__Proteobacteria	c__Alphaproteobacteria	o__Rhizobiales	f__Beijerinckiaceae	g__28-YEA-48	s__28-YEA-48 sp903889985
GCF_000815025.1	d__Bacteria	p__Proteobacteria	c__Gammaproteobacteria	o__Coxiellales	f__Coxiellaceae	g__Coxiella	s__Coxiella sp000815025
GCA_002344355.1	d__Bacteria	p__Proteobacteria	c__Gammaproteobacteria	o__Xanthomonadales	f__UBA2363	g__Pseudofulvimonas	s__Pseudofulvimonas sp002344355
GCA_004357385.1	d__Bacteria	p__Proteobacteria	c__Gammaproteobacteria	o__Pseudomonadales	f__HTCC2089	g__SMWF01	s__SMWF01 sp004357385
GCF_900102465.1	d__Bacteria	p__Proteobacteria	c__Alphaproteobacteria	o__Thalassobaculales	f__Thalassobaculaceae	g__Thalassobaculum	s__Thalassobaculum litoreum
GCF_001399755.1	d__Bacteria	p__Proteobacteria	c__Gammaproteobacteria	o__Thiohalorhabdales	f__Thiohalorhabdaceae	g__Thiohalorhabdus	s__Thiohalorhabdus denitrificans
GCF_000633935.1	d__Bacteria	p__Proteobacteria	c__Gammaproteobacteria	o__Ectothiorhodospirales	f__Ectothiorhodospiraceae	g__Ectothiorhodospira	s__Ectothiorhodospira haloalkaliphila
GCA_001513435.1	d__Bacteria	p__Proteobacteria	c__Gammaproteobacteria	o__Pseudomonadales	f__Pseudomonadaceae	g__Thiopseudomonas	s__Thiopseudomonas sp001513435
GCA_003251795.1	d__Bacteria	p__Proteobacteria	c__Gammaproteobacteria	o__Acidiferrobacterales	f__SPGG2	g__SZUA-472	s__SZUA-472 sp003251795
GCA_903881315.1	d__Bacteria	p__Proteobacteria	c__Gammaproteobacteria	o__CAIRSR01	f__CAIRSR01	g__CAIRSR01	s__CAIRSR01 sp903881315
GCF_004341375.1	d__Bacteria	p__Proteobacteria	c__Alphaproteobacteria	o__Sphingomonadales	f__Rhodothalassiaceae	g__Rhodothalassium	s__Rhodothalassium salexigens
GCF_009295635.1	d__Bacteria	p__Proteobacteria	c__Gammaproteobacteria	o__Nitrococcales	f__AK92	g__S0819	s__S0819 sp009295635
GCA_002440235.1	d__Bacteria	p__Proteobacteria	c__Alphaproteobacteria	o__RF32	f__CAG-977	g__UBA11549	s__UBA11549 sp002440235
GCA_903868285.1	d__Bacteria	p__Proteobacteria	c__Gammaproteobacteria	o__Burkholderiales	f__SG8-39	g__CAIPUP01	s__CAIPUP01 sp903868285
GCA_002937855.1	d__Bacteria	p__Proteobacteria	c__Alphaproteobacteria	o__HIMB59	f__GCA-002718135	g__MarineAlpha5-Bin12	s__MarineAlpha5-Bin12 sp002937855
GCF_000583135.1	d__Bacteria	p__Proteobacteria	c__Gammaproteobacteria	o__HK1	f__HK1	g__HK1	s__HK1 sp000583135
GCA_002796245.1	d__Bacteria	p__Proteobacteria	c__Gammaproteobacteria	o__UBA12402	f__UBA12402	g__1-14-0-20-46-22	s__1-14-0-20-46-22 sp002796245
GCA_902623005.1	d__Bacteria	p__Proteobacteria	c__Gammaproteobacteria	o__Coxiellales	f__Coxiellaceae	g__UBA9148	s__UBA9148 sp902623005
GCA_002708265.1	d__Bacteria	p__Proteobacteria	c__Gammaproteobacteria	o__Berkiellales	f__Berkiellaceae	g__GCA-2708265	s__GCA-2708265 sp002708265
GCA_002753735.1	d__Bacteria	p__Proteobacteria	c__Magnetococcia	o__Magnetococcales	f__UBA8363	g__UBA8363	s__UBA8363 sp002753735
GCF_003574215.1	d__Bacteria	p__Proteobacteria	c__Gammaproteobacteria	o__Burkholderiales	f__Rhodocyclaceae	g__Hydrogenophilus	s__Hydrogenophilus thermoluteolus
GCA_902594145.1	d__Bacteria	p__Proteobacteria	c__Alphaproteobacteria	o__HIMB59	f__HIMB59	g__HIMB59	s__HIMB59 sp902594145
GCA_002726445.1	d__Bacteria	p__Proteobacteria	c__Gammaproteobacteria	o__Pseudomonadales	f__UBA7434	g__UBA7434	s__UBA7434 sp002726445
GCA_903899945.1	d__Bacteria	p__Proteobacteria	c__Alphaproteobacteria	o__Paracaedibacterales	f__UBA11393	g__CAIULA01	s__CAIULA01 sp903899945
GCF_002165625.1	d__Bacteria	p__Proteobacteria	c__Gammaproteobacteria	o__Enterobacterales	f__Neiellaceae	g__Neiella	s__Neiella marina
GCF_002251735.1	d__Bacteria	p__Proteobacteria	c__Alphaproteobacteria	o__Elsterales	f__Elsteraceae	g__Elstera	s__Elstera cyanobacteriorum
GCA_002689455.1	d__Bacteria	p__Proteobacteria	c__Alphaproteobacteria	o__UBA1280	f__UBA2136	g__UBA2136	s__UBA2136 sp002689455
GCF_002915595.1	d__Bacteria	p__Proteobacteria	c__Gammaproteobacteria	o__Pseudomonadales	f__Spongiibacteraceae	g__Marortus	s__Marortus luteolus
GCF_003967275.1	d__Bacteria	p__Proteobacteria	c__Gammaproteobacteria	o__Burkholderiales	f__Thiobacillaceae	g__Sulfuritortus	s__Sulfuritortus calidifontis
GCA_002470515.1	d__Bacteria	p__Proteobacteria	c__Gammaproteobacteria	o__Arenicellales	f__Arenicellaceae	g__Arenicella	s__Arenicella sp002470515
GCF_006738645.1	d__Bacteria	p__Proteobacteria	c__Alphaproteobacteria	o__ATCC43930	f__Stellaceae	g__Stella	s__Stella humosa
GCF_003194385.1	d__Bacteria	p__Proteobacteria	c__Gammaproteobacteria	o__Pseudomonadales	f__Nitrincolaceae	g__Balneatrix	s__Balneatrix plantistimulans
GCA_002689605.1	d__Bacteria	p__Proteobacteria	c__Alphaproteobacteria	o__Rhizobiales	f__Hyphomicrobiaceae	g__GCA-2689605	s__GCA-2689605 sp002689605
GCF_003151135.1	d__Bacteria	p__Proteobacteria	c__Gammaproteobacteria	o__Nevskiales	f__Oceanococcaceae	g__Abyssibacter	s__Abyssibacter profundi
GCA_902617815.1	d__Bacteria	p__Proteobacteria	c__Gammaproteobacteria	o__SAR86	f__D2472	g__SAR86A	s__SAR86A sp902516285
GCA_003645395.1	d__Bacteria	p__Proteobacteria	c__Gammaproteobacteria	o__Immundisolibacterales	f__Immundisolibacteraceae	g__QNFC01	s__QNFC01 sp003645395
GCA_012965075.1	d__Bacteria	p__Proteobacteria	c__Gammaproteobacteria	o__SAR86	f__SAR86	g__AEGEAN-183	s__AEGEAN-183 sp012965075
GCA_007125455.1	d__Bacteria	p__Proteobacteria	c__Gammaproteobacteria	o__Thiohalomonadales	f__Thiohalomonadaceae	g__SLDE01	s__SLDE01 sp007125455
GCF_001305515.1	d__Bacteria	p__Proteobacteria	c__Alphaproteobacteria	o__Rhizobiales	f__Ancalomicrobiaceae	g__Prosthecomicrobium_A	s__Prosthecomicrobium_A hirschii
GCA_902558395.1	d__Bacteria	p__Proteobacteria	c__Gammaproteobacteria	o__SAR86	f__D2472	g__SCGC-AAA076-P13	s__SCGC-AAA076-P13 sp902558395
GCF_005818865.1	d__Bacteria	p__Proteobacteria	c__Zetaproteobacteria	o__Mariprofundales	f__Mariprofundaceae	g__Mariprofundus	s__Mariprofundus erugo
GCF_000482725.1	d__Bacteria	p__Proteobacteria	c__Gammaproteobacteria	o__Enterobacterales	f__Psychromonadaceae	g__Psychromonas	s__Psychromonas arctica
GCF_000364725.1	d__Bacteria	p__Proteobacteria	c__Gammaproteobacteria	o__Enterobacterales	f__Enterobacteriaceae	g__Moranella	s__Moranella endobia
GCF_004345725.1	d__Bacteria	p__Proteobacteria	c__Gammaproteobacteria	o__Burkholderiales	f__Chromobacteriaceae	g__Crenobacter	s__Crenobacter luteus
GCF_000936425.1	d__Bacteria	p__Proteobacteria	c__Alphaproteobacteria	o__Azospirillales	f__Azospirillaceae	g__Skermanella	s__Skermanella aerolata
GCA_902605165.1	d__Bacteria	p__Proteobacteria	c__Gammaproteobacteria	o__SAR86	f__D2472	g__CACNXK01	s__CACNXK01 sp902605165
GCA_013373545.1	d__Bacteria	p__Proteobacteria	c__Gammaproteobacteria	o__Enterobacterales	f__Kangiellaceae	g__Pleionea	s__Pleionea sp013373545
GCF_003991975.1	d__Bacteria	p__Proteobacteria	c__Gammaproteobacteria	o__Pseudomonadales	f__Pseudomonadaceae	g__Entomomonas	s__Entomomonas moraniae
GCA_002700865.1	d__Bacteria	p__Proteobacteria	c__Alphaproteobacteria	o__UBA7985	f__UBA7985	g__UBA7985	s__UBA7985 sp002700865
GCA_002469975.1	d__Bacteria	p__Proteobacteria	c__Gammaproteobacteria	o__SAR86	f__D2472	g__D2472	s__D2472 sp002469975
GCF_900167095.1	d__Bacteria	p__Proteobacteria	c__Gammaproteobacteria	o__Pseudomonadales	f__Halomonadaceae	g__Oceanospirillum	s__Oceanospirillum multiglobuliferum
GCF_001457815.1	d__Bacteria	p__Proteobacteria	c__Gammaproteobacteria	o__Burkholderiales	f__Neisseriaceae	g__Vitreoscilla	s__Vitreoscilla massiliensis
GCA_002429315.1	d__Bacteria	p__Proteobacteria	c__Alphaproteobacteria	o__Micropepsales	f__Micropepsaceae	g__Rhizomicrobium	s__Rhizomicrobium sp002429315
GCA_002937775.1	d__Bacteria	p__Proteobacteria	c__Alphaproteobacteria	o__GCA-002720895	f__GCA-002720895	g__GCA-002720895	s__GCA-002720895 sp002937775
GCA_002715265.1	d__Bacteria	p__Proteobacteria	c__Alphaproteobacteria	o__TMED109	f__TMED109	g__GCA-002727615	s__GCA-002727615 sp002715265
GCA_903888615.1	d__Bacteria	p__Proteobacteria	c__Gammaproteobacteria	o__CAISUE01	f__CAISUE01	g__CAISUE01	s__CAISUE01 sp903888615
GCA_002311315.1	d__Bacteria	p__Proteobacteria	c__Gammaproteobacteria	o__Methylococcales	f__UBA2778	g__UBA1147	s__UBA1147 sp002311315
GCA_902560315.1	d__Bacteria	p__Proteobacteria	c__Gammaproteobacteria	o__SAR86	f__D2472	g__SAR86A	s__SAR86A sp902560315
GCA_002408105.1	d__Bacteria	p__Proteobacteria	c__Gammaproteobacteria	o__Pseudomonadales	f__UBA5862	g__UBA5862	s__UBA5862 sp002408105
GCF_003864255.1	d__Bacteria	p__Proteobacteria	c__Gammaproteobacteria	o__Pseudomonadales	f__Aestuariirhabdaceae	g__Aestuariirhabdus	s__Aestuariirhabdus litorea
GCF_900100485.1	d__Bacteria	p__Proteobacteria	c__Gammaproteobacteria	o__Burkholderiales	f__Nitrosomonadaceae	g__Nitrosomonas	s__Nitrosomonas sp900100485
GCF_003667445.1	d__Bacteria	p__Proteobacteria	c__Alphaproteobacteria	o__Rhizobiales	f__Xanthobacteraceae	g__Xanthobacter	s__Xanthobacter tagetidis
GCA_903912365.1	d__Bacteria	p__Proteobacteria	c__Alphaproteobacteria	o__UBA7879	f__UBA5542	g__CAIWGV01	s__CAIWGV01 sp903912365
GCA_001768735.1	d__Bacteria	p__Proteobacteria	c__Alphaproteobacteria	o__Micavibrionales_B	f__UBA1247	g__UBA12471	s__UBA12471 sp001768735
GCF_000011745.1	d__Bacteria	p__Proteobacteria	c__Gammaproteobacteria	o__Enterobacterales	f__Enterobacteriaceae	g__Blochmannia	s__Blochmannia pennsylvanicus_A
GCA_903861255.1	d__Bacteria	p__Proteobacteria	c__Alphaproteobacteria	o__Paracaedibacterales	f__UBA11393	g__CAIOTO01	s__CAIOTO01 sp903861255
GCF_001597735.1	d__Bacteria	p__Proteobacteria	c__Gammaproteobacteria	o__Pseudomonadales	f__Nitrincolaceae	g__Neptuniibacter	s__Neptuniibacter pectenicola
GCA_002348385.1	d__Bacteria	p__Proteobacteria	c__Gammaproteobacteria	o__Pseudomonadales	f__HTCC2089	g__UBA2965	s__UBA2965 sp002348385
GCF_002198715.1	d__Bacteria	p__Proteobacteria	c__Alphaproteobacteria	o__Rhizobiales	f__Rhodomicrobiaceae	g__R-RK-3	s__R-RK-3 sp002198715
GCF_003333315.1	d__Bacteria	p__Proteobacteria	c__Gammaproteobacteria	o__Acidiferrobacterales	f__Acidiferrobacteraceae	g__Acidiferrobacter	s__Acidiferrobacter thiooxydans
GCF_000278275.1	d__Bacteria	p__Proteobacteria	c__Alphaproteobacteria	o__Rhizobiales_A	f__Rhizobiaceae_A	g__Bartonella	s__Bartonella tamiae
GCF_002088235.1	d__Bacteria	p__Proteobacteria	c__Gammaproteobacteria	o__Nevskiales	f__Oceanococcaceae	g__Oceanococcus	s__Oceanococcus atlanticus
GCA_902612965.1	d__Bacteria	p__Proteobacteria	c__Alphaproteobacteria	o__Puniceispirillales	f__GCA-002684695	g__GCA-002684695	s__GCA-002684695 sp902612965
GCA_002500565.1	d__Bacteria	p__Proteobacteria	c__Alphaproteobacteria	o__UBA7879	f__UBA7879	g__UBA7879	s__UBA7879 sp002500565
GCA_002708475.1	d__Bacteria	p__Proteobacteria	c__Gammaproteobacteria	o__Pseudomonadales	f__Saccharospirillaceae	g__Oleispira	s__Oleispira sp002708475
GCA_002731375.1	d__Bacteria	p__Proteobacteria	c__Alphaproteobacteria	o__GCA-2731375	f__GCA-2731375	g__GCA-2731375	s__GCA-2731375 sp002731375
GCA_001830425.1	d__Bacteria	p__Proteobacteria	c__Alphaproteobacteria	o__Rhodospirillales	f__2-02-FULL-58-16	g__2-02-FULL-58-16	s__2-02-FULL-58-16 sp001830425
GCA_902559765.1	d__Bacteria	p__Proteobacteria	c__Gammaproteobacteria	o__SAR86	f__AG-339-G14	g__MEDG-81	s__MEDG-81 sp003279605
GCA_000385055.1	d__Bacteria	p__Proteobacteria	c__Gammaproteobacteria	o__SAR86	f__D2472	g__SCGC-AAA076-P13	s__SCGC-AAA076-P13 sp000385055
GCA_003332035.1	d__Bacteria	p__Proteobacteria	c__Alphaproteobacteria	o__Rhodobacterales	f__Rhodobacteraceae	g__MED-G52	s__MED-G52 sp003332035
GCF_009756665.1	d__Bacteria	p__Proteobacteria	c__Gammaproteobacteria	o__Enterobacterales	f__DSM-103792	g__Permianibacter	s__Permianibacter aggregans
GCA_009993885.1	d__Bacteria	p__Proteobacteria	c__Alphaproteobacteria	o__Caedimonadales	f__UBA9215	g__UBA9215	s__UBA9215 sp009993885
GCA_903869345.1	d__Bacteria	p__Proteobacteria	c__Alphaproteobacteria	o__Micavibrionales_A	f__UBA9219	g__CAIPYM01	s__CAIPYM01 sp903869345
GCF_004360225.1	d__Bacteria	p__Proteobacteria	c__Gammaproteobacteria	o__Pseudomonadales	f__Alcanivoracaceae	g__Alcanivorax	s__Alcanivorax sp004360225
GCA_003558125.1	d__Bacteria	p__Proteobacteria	c__Gammaproteobacteria	o__SLND01	f__SLND01	g__SLPV01	s__SLPV01 sp003558125
GCF_002735695.1	d__Bacteria	p__Proteobacteria	c__Gammaproteobacteria	o__Burkholderiales	f__Chitinimonadaceae	g__Chitinimonas	s__Chitinimonas sp002735695
GCA_002937525.1	d__Bacteria	p__Proteobacteria	c__Alphaproteobacteria	o__UBA8366	f__GCA-2717185	g__MarineAlpha4-Bin1	s__MarineAlpha4-Bin1 sp002937525
GCA_002717285.1	d__Bacteria	p__Proteobacteria	c__Alphaproteobacteria	o__Rhodospirillales	f__2-02-FULL-58-16_A	g__GCA-2717285	s__GCA-2717285 sp002717285
GCF_001583435.1	d__Bacteria	p__Proteobacteria	c__Gammaproteobacteria	o__Pseudomonadales	f__Endozoicomonadaceae	g__Endozoicomonas	s__Endozoicomonas montiporae
GCF_000428585.1	d__Bacteria	p__Proteobacteria	c__Gammaproteobacteria	o__Pseudomonadales	f__Zooshikellaceae	g__Zooshikella	s__Zooshikella ganghwensis
GCA_007116755.1	d__Bacteria	p__Proteobacteria	c__Alphaproteobacteria	o__Micavibrionales	f__UBA2020	g__CSBR16-224	s__CSBR16-224 sp007116755
GCF_000412185.1	d__Bacteria	p__Proteobacteria	c__Alphaproteobacteria	o__Caulobacterales	f__Maricaulaceae	g__Euryhalocaulis	s__Euryhalocaulis caribicus
GCF_003399765.1	d__Bacteria	p__Proteobacteria	c__Gammaproteobacteria	o__Nitrococcales	f__AK92	g__AK92	s__AK92 sp003399765
GCA_902525635.1	d__Bacteria	p__Proteobacteria	c__Gammaproteobacteria	o__SAR86	f__D2472	g__SAR86A	s__SAR86A sp002690725
GCA_001602455.1	d__Bacteria	p__Proteobacteria	c__Gammaproteobacteria	o__Burkholderiales	f__UKL13-2	g__UKL13-2	s__UKL13-2 sp001602455
GCA_002333095.1	d__Bacteria	p__Proteobacteria	c__Gammaproteobacteria	o__Pseudomonadales	f__UBA7239	g__UBA7239	s__UBA7239 sp002333095
GCA_001801405.1	d__Bacteria	p__Proteobacteria	c__Gammaproteobacteria	o__UBA12402	f__UBA12402	g__O2-02-FULL-42-9	s__O2-02-FULL-42-9 sp001801405
GCA_902623685.1	d__Bacteria	p__Proteobacteria	c__Gammaproteobacteria	o__SAR86	f__D2472	g__D2472	s__D2472 sp902623685
GCF_900176075.1	d__Bacteria	p__Proteobacteria	c__Gammaproteobacteria	o__Enterobacterales	f__Pasteurellaceae	g__Chelonobacter	s__Chelonobacter testudinis
GCA_013287205.1	d__Bacteria	p__Proteobacteria	c__Alphaproteobacteria	o__UBA9655	f__UBA9655	g__JABDEE01	s__JABDEE01 sp013287205
GCA_903884125.1	d__Bacteria	p__Proteobacteria	c__Alphaproteobacteria	o__CAISDR01	f__CAISDR01	g__CAISDR01	s__CAISDR01 sp903884125
GCA_001566965.1	d__Bacteria	p__Proteobacteria	c__Gammaproteobacteria	o__Methylococcales	f__Methylothermaceae	g__Methylohalobius	s__Methylohalobius sp001566965
GCF_000441555.1	d__Bacteria	p__Proteobacteria	c__Gammaproteobacteria	o__Burkholderiales	f__Burkholderiaceae_A	g__Profftella	s__Profftella armatura
GCA_902586925.1	d__Bacteria	p__Proteobacteria	c__Gammaproteobacteria	o__SAR86	f__D2472	g__SAR86A	s__SAR86A sp902586925
GCF_013343005.1	d__Bacteria	p__Proteobacteria	c__Gammaproteobacteria	o__GCF-013343005	f__GCF-013343005	g__Reidiella	s__Reidiella endopervernicosa
GCF_005849285.1	d__Bacteria	p__Proteobacteria	c__Alphaproteobacteria	o__Sphingomonadales	f__Emcibacteraceae	g__Emcibacter	s__Emcibacter sp002380195
GCF_000319245.1	d__Bacteria	p__Proteobacteria	c__Gammaproteobacteria	o__Burkholderiales	f__Burkholderiaceae_A	g__Kinetoplastibacterium	s__Kinetoplastibacterium blastocrithidii
GCA_002167825.1	d__Bacteria	p__Proteobacteria	c__Alphaproteobacteria	o__TMED127	f__TMED127	g__TMED13	s__TMED13 sp002167825
GCA_002709565.1	d__Bacteria	p__Proteobacteria	c__Gammaproteobacteria	o__UBA1113	f__UBA1113	g__GCA-2709565	s__GCA-2709565 sp002709565
GCF_001661915.1	d__Bacteria	p__Proteobacteria	c__Alphaproteobacteria	o__Sphingomonadales	f__Sphingomonadaceae	g__Croceicoccus	s__Croceicoccus pelagius
GCA_009839635.1	d__Bacteria	p__Proteobacteria	c__Gammaproteobacteria	o__UBA4575	f__UBA4575	g__WTFY01	s__WTFY01 sp009839635
GCA_005792635.1	d__Bacteria	p__Proteobacteria	c__Alphaproteobacteria	o__Rickettsiales	f__SXRF01	g__SXRF01	s__SXRF01 sp005792635
GCF_014534705.1	d__Bacteria	p__Proteobacteria	c__Alphaproteobacteria	o__Rickettsiales	f__Anaplasmataceae	g__Wolbachia	s__Wolbachia sp003516275
GCA_007130745.1	d__Bacteria	p__Proteobacteria	c__Gammaproteobacteria	o__UBA5335	f__UBA5335	g__SLRW01	s__SLRW01 sp007130745
GCA_009773395.1	d__Bacteria	p__Proteobacteria	c__Alphaproteobacteria	o__Caulobacterales	f__Hyphomonadaceae	g__UBA1942	s__UBA1942 sp009773395
GCA_002480045.1	d__Bacteria	p__Proteobacteria	c__Gammaproteobacteria	o__Pseudomonadales	f__UBA7434	g__UBA7434	s__UBA7434 sp002480045
GCA_013823725.1	d__Bacteria	p__Proteobacteria	c__Alphaproteobacteria	o__Paracaedibacterales	f__UBA11393	g__PNMQ01	s__PNMQ01 sp013823725
GCA_903889655.1	d__Bacteria	p__Proteobacteria	c__Alphaproteobacteria	o__Parvibaculales	f__Parvibaculaceae	g__Parvibaculum	s__Parvibaculum sp903889655
GCA_002415485.1	d__Bacteria	p__Proteobacteria	c__Gammaproteobacteria	o__Tenderiales	f__Tenderiaceae	g__UBA5122	s__UBA5122 sp002415485
GCF_000819805.1	d__Bacteria	p__Proteobacteria	c__Gammaproteobacteria	o__Enterobacterales	f__Aeromonadaceae	g__Aeromonas	s__Aeromonas diversa
GCA_007128895.1	d__Bacteria	p__Proteobacteria	c__Gammaproteobacteria	o__Thiohalospirales	f__Thiohalospiraceae	g__SKWO01	s__SKWO01 sp007128895
GCA_013817245.1	d__Bacteria	p__Proteobacteria	c__Gammaproteobacteria	o__HTCC5015	f__HTCC5015	g__JACDDA01	s__JACDDA01 sp013817245
GCA_003577275.1	d__Bacteria	p__Proteobacteria	c__Alphaproteobacteria	o__Sphingomonadales	f__J090	g__PRO5	s__PRO5 sp003577275
GCA_002869105.1	d__Bacteria	p__Proteobacteria	c__Alphaproteobacteria	o__UBA7879	f__UBA7879	g__UBA7879	s__UBA7879 sp002869105
GCF_000373485.1	d__Bacteria	p__Proteobacteria	c__Gammaproteobacteria	o__Pseudomonadales	f__Spongiibacteraceae_A	g__Dasania	s__Dasania marina
GCF_012926505.1	d__Bacteria	p__Proteobacteria	c__Alphaproteobacteria	o__UBA8366	f__GCA-2696645	g__GCA-2696645	s__GCA-2696645 sp012926505
GCF_900460215.1	d__Bacteria	p__Proteobacteria	c__Gammaproteobacteria	o__Cardiobacteriales	f__Cardiobacteriaceae	g__Suttonella	s__Suttonella indologenes
GCA_011754225.1	d__Bacteria	p__Proteobacteria	c__Gammaproteobacteria	o__Enterobacterales	f__Enterobacteriaceae	g__Buchnera	s__Buchnera aphidicola_BA
GCA_002477185.1	d__Bacteria	p__Proteobacteria	c__Alphaproteobacteria	o__RF32	f__UBA3637	g__UBA7488	s__UBA7488 sp002477185
GCA_001801365.1	d__Bacteria	p__Proteobacteria	c__Gammaproteobacteria	o__Thiohalomonadales_A	f__RBG-16-57-12	g__RBG-16-57-12	s__RBG-16-57-12 sp001801365
GCA_004213955.1	d__Bacteria	p__Proteobacteria	c__Gammaproteobacteria	o__SAR86	f__AG-339-G14	g__AG-339-G14	s__AG-339-G14 sp004213955
GCF_008630065.1	d__Bacteria	p__Proteobacteria	c__Alphaproteobacteria	o__Rhizobiales	f__Xanthobacteraceae	g__Blastochloris	s__Blastochloris sulfoviridis
GCA_013289145.1	d__Bacteria	p__Proteobacteria	c__Alphaproteobacteria	o__UBA11073	f__UBA11073	g__UBA11073	s__UBA11073 sp013289145
GCA_002238565.1	d__Bacteria	p__Proteobacteria	c__Alphaproteobacteria	o__Rhodobacterales	f__Rhodobacteraceae	g__Bin36	s__Bin36 sp002238565
GCA_002796975.1	d__Bacteria	p__Proteobacteria	c__Alphaproteobacteria	o__Ferrovibrionales	f__Ferrovibrionaceae	g__Ferrovibrio	s__Ferrovibrio sp002796975
GCF_000380185.1	d__Bacteria	p__Proteobacteria	c__Gammaproteobacteria	o__Thiotrichales	f__Thiotrichaceae	g__Thiofilum	s__Thiofilum flexile
GCF_900231165.1	d__Bacteria	p__Proteobacteria	c__Alphaproteobacteria	o__Rhizobiales	f__Pleomorphomonadaceae	g__Hartmannibacter	s__Hartmannibacter diazotrophicus
GCA_013002595.1	d__Bacteria	p__Proteobacteria	c__Alphaproteobacteria	o__Rhizobiales	f__Aestuariivirgaceae	g__JABDJG01	s__JABDJG01 sp013002595
GCA_009377585.1	d__Bacteria	p__Proteobacteria	c__Gammaproteobacteria	o__Burkholderiales	f__WYBJ01	g__WYBJ01	s__WYBJ01 sp009377585
GCA_009784815.1	d__Bacteria	p__Proteobacteria	c__Alphaproteobacteria	o__Rs-D84	f__Rs-D84	g__WQXN01	s__WQXN01 sp009784815
GCA_013214705.1	d__Bacteria	p__Proteobacteria	c__Alphaproteobacteria	o__Rhizobiales	f__OSC116	g__OCS116	s__OCS116 sp013214705
GCA_902826695.1	d__Bacteria	p__Proteobacteria	c__Alphaproteobacteria	o__Micropepsales	f__Micropepsaceae	g__SZUA-430	s__SZUA-430 sp902826695
GCA_003646305.1	d__Bacteria	p__Proteobacteria	c__Gammaproteobacteria	o__Methylococcales	f__UBA2780	g__UBA2780	s__UBA2780 sp003646305
GCA_009693835.1	d__Bacteria	p__Proteobacteria	c__Alphaproteobacteria	o__UBA11222	f__UBA11222	g__UBA11222	s__UBA11222 sp009693835
GCF_000299915.1	d__Bacteria	p__Proteobacteria	c__Gammaproteobacteria	o__Enterobacterales	f__Gallaecimonadaceae	g__Gallaecimonas	s__Gallaecimonas xiamenensis
GCF_003752585.1	d__Bacteria	p__Proteobacteria	c__Gammaproteobacteria	o__Pseudomonadales	f__DSM-100316	g__Sinobacterium	s__Sinobacterium caligoides
GCF_000153025.1	d__Bacteria	p__Proteobacteria	c__Gammaproteobacteria	o__Pseudomonadales	f__Marinomonadaceae	g__Marinomonas	s__Marinomonas sp000153025
GCF_000247565.1	d__Bacteria	p__Proteobacteria	c__Gammaproteobacteria	o__Enterobacterales	f__Enterobacteriaceae	g__Wigglesworthia	s__Wigglesworthia glossinidia_B
GCA_002721365.1	d__Bacteria	p__Proteobacteria	c__Alphaproteobacteria	o__UBA7887	f__GCA-2721365	g__GCA-2721365	s__GCA-2721365 sp002721365
GCA_902526045.1	d__Bacteria	p__Proteobacteria	c__Gammaproteobacteria	o__SAR86	f__AG-339-G14	g__CACNYO01	s__CACNYO01 sp902526045
GCA_002718015.1	d__Bacteria	p__Proteobacteria	c__Alphaproteobacteria	o__UBA8366	f__UBA8366	g__UBA8366	s__UBA8366 sp002718015
GCF_003367375.1	d__Bacteria	p__Proteobacteria	c__Gammaproteobacteria	o__Enterobacterales	f__Gallaecimonadaceae	g__Gallaecimonas	s__Gallaecimonas mangrovi
GCF_000374145.1	d__Bacteria	p__Proteobacteria	c__Alphaproteobacteria	o__Rhodobacterales	f__Rhodobacteraceae	g__Neomegalonema	s__Neomegalonema perideroedes
GCF_000327045.1	d__Bacteria	p__Proteobacteria	c__Gammaproteobacteria	o__Chromatiales	f__Chromatiaceae	g__Thioflavicoccus	s__Thioflavicoccus mobilis
GCA_014382695.1	d__Bacteria	p__Proteobacteria	c__Gammaproteobacteria	o__GCA-001735895	f__GCA-001735895	g__JACNJF01	s__JACNJF01 sp014382695
GCA_002869085.1	d__Bacteria	p__Proteobacteria	c__Alphaproteobacteria	o__Rhizobiales	f__BM303	g__BM303	s__BM303 sp002869085
GCF_902729435.1	d__Bacteria	p__Proteobacteria	c__Alphaproteobacteria	o__Rhodospirillales	f__Magnetospirillaceae	g__Magnetospirillum	s__Magnetospirillum sp902729435
GCA_902582715.1	d__Bacteria	p__Proteobacteria	c__Alphaproteobacteria	o__Pelagibacterales	f__AG-422-B15	g__CABYIR01	s__CABYIR01 sp902582715
GCA_902574355.1	d__Bacteria	p__Proteobacteria	c__Gammaproteobacteria	o__SAR86	f__SAR86	g__GCA-2707915	s__GCA-2707915 sp902574355
GCF_003184265.1	d__Bacteria	p__Proteobacteria	c__Gammaproteobacteria	o__Acidiferrobacterales	f__Acidiferrobacteraceae	g__Acidiferrobacter	s__Acidiferrobacter sp003184265
GCA_003455595.1	d__Bacteria	p__Proteobacteria	c__Gammaproteobacteria	o__Burkholderiales	f__Sulfuriferulaceae	g__Sulfuriferula	s__Sulfuriferula sp003455595
GCA_903834835.1	d__Bacteria	p__Proteobacteria	c__Gammaproteobacteria	o__Burkholderiales	f__SG8-39	g__CAILKO01	s__CAILKO01 sp903834835
GCA_002335845.1	d__Bacteria	p__Proteobacteria	c__Alphaproteobacteria	o__Rickettsiales	f__UBA1997	g__UBA1997	s__UBA1997 sp002335845
GCF_902506325.1	d__Bacteria	p__Proteobacteria	c__Gammaproteobacteria	o__Burkholderiales	f__Burkholderiaceae	g__Limnobacter	s__Limnobacter sp902506325
GCA_007135015.1	d__Bacteria	p__Proteobacteria	c__Gammaproteobacteria	o__Pseudomonadales	f__Alcanivoracaceae	g__SLJS01	s__SLJS01 sp007135015
GCA_902557575.1	d__Bacteria	p__Proteobacteria	c__Gammaproteobacteria	o__SAR86	f__D2472	g__CACNXK01	s__CACNXK01 sp902557575
GCA_013414725.1	d__Bacteria	p__Proteobacteria	c__Gammaproteobacteria	o__UBA6002	f__UBA6002	g__CCA-013414725	s__CCA-013414725 sp013414725
GCA_006227085.1	d__Bacteria	p__Proteobacteria	c__Gammaproteobacteria	o__Pseudomonadales	f__M0112	g__M0112	s__M0112 sp006227085
GCF_002933335.1	d__Bacteria	p__Proteobacteria	c__Gammaproteobacteria	o__Enterobacterales	f__Enterobacteriaceae	g__SoEE	s__SoEE sp002933335
GCA_002402225.1	d__Bacteria	p__Proteobacteria	c__Alphaproteobacteria	o__Sphingomonadales	f__Emcibacteraceae	g__Emcibacter_A	s__Emcibacter_A sp002402225
GCF_004339085.1	d__Bacteria	p__Proteobacteria	c__Gammaproteobacteria	o__Thiohalobacterales	f__DSM-19610	g__Thiogranum	s__Thiogranum longum
GCA_902632605.1	d__Bacteria	p__Proteobacteria	c__Gammaproteobacteria	o__SAR86	f__AG-339-G14	g__MEDG-81	s__MEDG-81 sp902632605
GCA_009773045.1	d__Bacteria	p__Proteobacteria	c__Alphaproteobacteria	o__Rhodospirillales	f__WOUV01	g__WOUV01	s__WOUV01 sp009773045
GCA_002372275.1	d__Bacteria	p__Proteobacteria	c__Alphaproteobacteria	o__RF32	f__CAG-239	g__UBA1254	s__UBA1254 sp002372275
GCA_002692205.1	d__Bacteria	p__Proteobacteria	c__Gammaproteobacteria	o__UBA4486	f__UBA4486	g__UBA11869	s__UBA11869 sp002692205
GCF_001618175.1	d__Bacteria	p__Proteobacteria	c__Alphaproteobacteria	o__Thalassobaculales	f__Oceanibaculaceae	g__Oceanibaculum	s__Oceanibaculum pacificum
GCF_003590945.1	d__Bacteria	p__Proteobacteria	c__Alphaproteobacteria	o__Zavarziniales	f__Zavarziniaceae	g__Zavarzinia	s__Zavarzinia sp003590945
GCA_012961935.1	d__Bacteria	p__Proteobacteria	c__Gammaproteobacteria	o__Thiotrichales	f__UWMA-0217	g__UWMA-0217	s__UWMA-0217 sp012961935
GCA_002746215.1	d__Bacteria	p__Proteobacteria	c__Gammaproteobacteria	o__Pseudomonadales	f__Pseudohongiellaceae	g__UBA5109	s__UBA5109 sp002746215
GCF_001652185.1	d__Bacteria	p__Proteobacteria	c__Gammaproteobacteria	o__Acidithiobacillales	f__Acidithiobacillaceae	g__Acidithiobacillus	s__Acidithiobacillus ferrooxidans_A
GCA_001830475.1	d__Bacteria	p__Proteobacteria	c__Alphaproteobacteria	o__Rhodospirillales	f__2-12-FULL-67-15	g__2-12-FULL-67-15	s__2-12-FULL-67-15 sp001830475
GCA_902523435.1	d__Bacteria	p__Proteobacteria	c__Alphaproteobacteria	o__Puniceispirillales	f__Puniceispirillaceae	g__HIMB100	s__HIMB100 sp902523435
GCA_002299125.1	d__Bacteria	p__Proteobacteria	c__Gammaproteobacteria	o__UBA7966	f__UBA7966	g__UBA7966	s__UBA7966 sp002299125
GCA_003485715.1	d__Bacteria	p__Proteobacteria	c__Gammaproteobacteria	o__UBA7966	f__UBA7966	g__UBA7966	s__UBA7966 sp003485715
GCF_006741185.1	d__Bacteria	p__Proteobacteria	c__Gammaproteobacteria	o__Enterobacterales	f__Enterobacteriaceae	g__Buchnera	s__Buchnera aphidicola_T
GCA_009694165.1	d__Bacteria	p__Proteobacteria	c__Alphaproteobacteria	o__SHVP01	f__SHVP01	g__SHVP01	s__SHVP01 sp009694165
GCF_009362845.1	d__Bacteria	p__Proteobacteria	c__Gammaproteobacteria	o__Cardiobacteriales	f__Cardiobacteriaceae	g__ML27	s__ML27 sp009362845
GCA_013286215.1	d__Bacteria	p__Proteobacteria	c__Gammaproteobacteria	o__DSM-16500	f__DSM-16500	g__JABDGC01	s__JABDGC01 sp013286215
GCA_003503995.1	d__Bacteria	p__Proteobacteria	c__Alphaproteobacteria	o__Caedimonadales	f__UBA9215	g__UBA9215	s__UBA9215 sp003503995
GCA_003526065.1	d__Bacteria	p__Proteobacteria	c__Gammaproteobacteria	o__Immundisolibacterales	f__Immundisolibacteraceae	g__Immundisolibacter	s__Immundisolibacter sp003526065
GCA_013298455.1	d__Bacteria	p__Proteobacteria	c__Gammaproteobacteria	o__Burkholderiales	f__Casimicrobiaceae	g__Casimicrobium	s__Casimicrobium sp013298455
GCA_001897445.1	d__Bacteria	p__Proteobacteria	c__Alphaproteobacteria	o__Rickettsiales	f__33-17	g__33-17	s__33-17 sp001897445
GCA_002707205.1	d__Bacteria	p__Proteobacteria	c__Gammaproteobacteria	o__UBA1113	f__UBA1113	g__GCA-2707205	s__GCA-2707205 sp002707205
GCA_013823855.1	d__Bacteria	p__Proteobacteria	c__Gammaproteobacteria	o__Nevskiales	f__Nevskiaceae	g__Nevskia	s__Nevskia sp013823855
GCA_008975185.1	d__Bacteria	p__Proteobacteria	c__Gammaproteobacteria	o__MnTg04	f__MnTg04	g__MnTg04	s__MnTg04 sp008975185
GCA_012267605.1	d__Bacteria	p__Proteobacteria	c__Alphaproteobacteria	o__JAAXGF01	f__JAAXGF01	g__JAAXGF01	s__JAAXGF01 sp012267605
GCA_002352635.1	d__Bacteria	p__Proteobacteria	c__Alphaproteobacteria	o__Rhizobiales	f__Methyloligellaceae	g__UBA2767	s__UBA2767 sp002352635
GCF_003585935.1	d__Bacteria	p__Proteobacteria	c__Gammaproteobacteria	o__Enterobacterales	f__Psittacicellaceae	g__Psittacicella	s__Psittacicella hinzii
GCA_013288625.1	d__Bacteria	p__Proteobacteria	c__Alphaproteobacteria	o__Rickettsiales	f__Midichloriaceae	g__JABDBN01	s__JABDBN01 sp013288625
GCA_902542925.1	d__Bacteria	p__Proteobacteria	c__Alphaproteobacteria	o__TMED127	f__TMED127	g__CACBWF01	s__CACBWF01 sp902542925
GCA_013288885.1	d__Bacteria	p__Proteobacteria	c__Gammaproteobacteria	o__Diplorickettsiales	f__Diplorickettsiaceae	g__JABDBA01	s__JABDBA01 sp013288885
GCF_000421465.1	d__Bacteria	p__Proteobacteria	c__Gammaproteobacteria	o__Methylococcales	f__Methylothermaceae	g__Methylohalobius	s__Methylohalobius crimeensis
GCA_902559885.1	d__Bacteria	p__Proteobacteria	c__Gammaproteobacteria	o__SAR86	f__D2472	g__CACEJU01	s__CACEJU01 sp902559885
GCF_004339545.1	d__Bacteria	p__Proteobacteria	c__Gammaproteobacteria	o__Enterobacterales	f__Celerinatantimonadaceae	g__Celerinatantimonas	s__Celerinatantimonas diazotrophica
GCF_002982075.1	d__Bacteria	p__Proteobacteria	c__Alphaproteobacteria	o__Rhizobiales	f__Labraceae	g__Labrys	s__Labrys okinawensis
GCA_012270595.1	d__Bacteria	p__Proteobacteria	c__Gammaproteobacteria	o__Xanthomonadales	f__Rhodanobacteraceae	g__Rhodanobacter	s__Rhodanobacter sp012270595
GCA_007571105.1	d__Bacteria	p__Proteobacteria	c__Gammaproteobacteria	o__Porisulfidales	f__Porisulfidaceae	g__RKRZ01	s__RKRZ01 sp007571105
GCA_013289085.1	d__Bacteria	p__Proteobacteria	c__Gammaproteobacteria	o__JABCZS01	f__JABCZS01	g__JABCZS01	s__JABCZS01 sp013289085
GCA_014132595.1	d__Bacteria	p__Proteobacteria	c__Gammaproteobacteria	o__DSM-16500	f__DSM-16500	g__UBA4722	s__UBA4722 sp014132595
GCF_000007725.1	d__Bacteria	p__Proteobacteria	c__Gammaproteobacteria	o__Enterobacterales	f__Enterobacteriaceae	g__Buchnera	s__Buchnera aphidicola_H
GCA_009691025.1	d__Bacteria	p__Proteobacteria	c__Alphaproteobacteria	o__UBA6615	f__UBA6615	g__SHWB01	s__SHWB01 sp009691025
GCF_000757605.1	d__Bacteria	p__Proteobacteria	c__Alphaproteobacteria	o__Paracaedibacterales	f__Paracaedibacteraceae	g__Paracaedibacter_A	s__Paracaedibacter_A symbiosus
GCA_903970575.1	d__Bacteria	p__Proteobacteria	c__Alphaproteobacteria	o__Azospirillales_A	f__BOG-932	g__BOG-932	s__BOG-932 sp903970575
GCA_005801485.1	d__Bacteria	p__Proteobacteria	c__Alphaproteobacteria	o__Pelagibacterales	f__Pelagibacteraceae	g__SYDM01	s__SYDM01 sp005801485
GCA_011390475.1	d__Bacteria	p__Proteobacteria	c__Alphaproteobacteria	o__Geminicoccales	f__Geminicoccaceae	g__SLRI01	s__SLRI01 sp011390475
GCA_005240015.1	d__Bacteria	p__Proteobacteria	c__Alphaproteobacteria	o__Bin65	f__Bin65	g__SBBV01	s__SBBV01 thessalonicensis_A
GCF_002000365.1	d__Bacteria	p__Proteobacteria	c__Gammaproteobacteria	o__Ectothiorhodospirales	f__Ectothiorhodospiraceae	g__Thioalkalivibrio_A	s__Thioalkalivibrio_A denitrificans
GCA_002683405.1	d__Bacteria	p__Proteobacteria	c__Gammaproteobacteria	o__Nevskiales	f__Salinisphaeraceae	g__GCA-2683405	s__GCA-2683405 sp002683405
GCF_003610775.1	d__Bacteria	p__Proteobacteria	c__Gammaproteobacteria	o__Enterobacterales	f__Celerinatantimonadaceae	g__Alginatibacterium	s__Alginatibacterium sediminis
GCA_014379045.1	d__Bacteria	p__Proteobacteria	c__Gammaproteobacteria	o__Burkholderiales	f__CAIKXV01	g__CAIKXV01	s__CAIKXV01 sp014379045
GCF_008014345.1	d__Bacteria	p__Proteobacteria	c__Gammaproteobacteria	o__Burkholderiales	f__UBA6910	g__SM250	s__SM250 sp008014345
GCA_003241285.1	d__Bacteria	p__Proteobacteria	c__Alphaproteobacteria	o__Micavibrionales	f__Micavibrionaceae	g__Micavibrio_B	s__Micavibrio_B aeruginosavorus_A
GCA_002691725.1	d__Bacteria	p__Proteobacteria	c__Alphaproteobacteria	o__Puniceispirillales	f__UBA1172	g__UBA12202	s__UBA12202 sp002691725
GCA_003153335.1	d__Bacteria	p__Proteobacteria	c__Gammaproteobacteria	o__Burkholderiales	f__Casimicrobiaceae	g__PALSA-1005	s__PALSA-1005 sp003153335
GCF_005503445.1	d__Bacteria	p__Proteobacteria	c__Gammaproteobacteria	o__Burkholderiales	f__SCOH01	g__Chitinivorax	s__Chitinivorax sp005503445
GCF_001880225.1	d__Bacteria	p__Proteobacteria	c__Gammaproteobacteria	o__Francisellales	f__Francisellaceae	g__Pseudofrancisella	s__Pseudofrancisella frigiditurris
GCA_002937495.1	d__Bacteria	p__Proteobacteria	c__Alphaproteobacteria	o__UBA1280	f__UBA12223	g__UBA12223	s__UBA12223 sp002937495
GCA_009929265.1	d__Bacteria	p__Proteobacteria	c__Alphaproteobacteria	o__RF32	f__SAAU01	g__SAAU01	s__SAAU01 sp009929265
GCA_014238325.1	d__Bacteria	p__Proteobacteria	c__Gammaproteobacteria	o__Coxiellales	f__Coxiellaceae	g__JABABH01	s__JABABH01 sp014238325
GCA_002340345.1	d__Bacteria	p__Proteobacteria	c__Alphaproteobacteria	o__UBA2562	f__UBA2562	g__UBA2562	s__UBA2562 sp002340345
GCA_903885665.1	d__Bacteria	p__Proteobacteria	c__Gammaproteobacteria	o__Burkholderiales	f__SG8-41	g__Ga0077527	s__Ga0077527 sp903885665
GCF_009937995.1	d__Bacteria	p__Proteobacteria	c__Gammaproteobacteria	o__Burkholderiales	f__Sulfuriferulaceae	g__Sulfuriferula_A	s__Sulfuriferula_A nivalis
GCF_003688555.1	d__Bacteria	p__Proteobacteria	c__Alphaproteobacteria	o__Sphingomonadales	f__Kordiimonadaceae	g__Eilatimonas	s__Eilatimonas milleporae
GCA_001804735.1	d__Bacteria	p__Proteobacteria	c__Gammaproteobacteria	o__Legionellales	f__Legionellaceae	g__2-12-FULL-37-14	s__2-12-FULL-37-14 sp001804735
GCF_002115745.1	d__Bacteria	p__Proteobacteria	c__Alphaproteobacteria	o__Rhodospirillales	f__Thalassospiraceae	g__Thalassospira	s__Thalassospira alkalitolerans
GCA_001304425.1	d__Bacteria	p__Proteobacteria	c__Gammaproteobacteria	o__Burkholderiales	f__SG8-40	g__SG8-40	s__SG8-40 sp001304425
GCA_902626385.1	d__Bacteria	p__Proteobacteria	c__Gammaproteobacteria	o__SAR86	f__D2472	g__SAR86A	s__SAR86A sp902626385
GCF_013266695.1	d__Bacteria	p__Proteobacteria	c__Alphaproteobacteria	o__Rhizobiales	f__Stappiaceae	g__GBMRC-2046	s__GBMRC-2046 sp013266695
GCF_003385955.1	d__Bacteria	p__Proteobacteria	c__Alphaproteobacteria	o__UBA8366	f__GCA-2696645	g__Aestuariispira	s__Aestuariispira insulae
GCA_003485905.1	d__Bacteria	p__Proteobacteria	c__Gammaproteobacteria	o__Arenicellales	f__Arenicellaceae	g__UBA10349	s__UBA10349 sp003485905
GCA_002432095.1	d__Bacteria	p__Proteobacteria	c__Gammaproteobacteria	o__Pseudomonadales	f__Cellvibrionaceae	g__UBA5868	s__UBA5868 sp002432095
GCF_009671245.1	d__Bacteria	p__Proteobacteria	c__Gammaproteobacteria	o__Xanthomonadales	f__Marinicellaceae	g__Marinicella	s__Marinicella rhabdoformis
GCA_009691045.1	d__Bacteria	p__Proteobacteria	c__Alphaproteobacteria	o__UBA828	f__UBA828	g__SHWC01	s__SHWC01 sp009691045
GCA_003542655.1	d__Bacteria	p__Proteobacteria	c__Alphaproteobacteria	o__Paracaedibacterales	f__UBA11393	g__UBA11393	s__UBA11393 sp003542655
GCA_002398405.1	d__Bacteria	p__Proteobacteria	c__Alphaproteobacteria	o__Caulobacterales	f__Caulobacteraceae	g__UBA5005	s__UBA5005 sp002398405
GCA_902614945.1	d__Bacteria	p__Proteobacteria	c__Alphaproteobacteria	o__Rhodobacterales	f__Rhodobacteraceae	g__CACIIZ01	s__CACIIZ01 sp902614945
GCA_009924985.1	d__Bacteria	p__Proteobacteria	c__Gammaproteobacteria	o__Burkholderiales	f__Burkholderiaceae	g__Polynucleobacter	s__Polynucleobacter sp009924985
GCA_014384675.1	d__Bacteria	p__Proteobacteria	c__Gammaproteobacteria	o__GCF-002020875	f__GCF-002020875	g__NIOZ-UU100	s__NIOZ-UU100 sp014384675
GCA_002938115.1	d__Bacteria	p__Proteobacteria	c__Alphaproteobacteria	o__UBA7887	f__UBA7887	g__MarineAlpha9-Bin7	s__MarineAlpha9-Bin7 sp002938115
GCA_012963665.1	d__Bacteria	p__Proteobacteria	c__Alphaproteobacteria	o__Rhodospirillales	f__UBA2165	g__GCA-2712665	s__GCA-2712665 sp012963665
GCA_902522415.1	d__Bacteria	p__Proteobacteria	c__Alphaproteobacteria	o__Puniceispirillales	f__GCA-002684695	g__GCA-002684695	s__GCA-002684695 sp902522415
GCA_002338525.1	d__Bacteria	p__Proteobacteria	c__Alphaproteobacteria	o__Micavibrionales	f__Micavibrionaceae	g__UBA1850	s__UBA1850 sp002338525
GCA_007134055.1	d__Bacteria	p__Proteobacteria	c__Gammaproteobacteria	o__Nitrococcales	f__Aquisalimonadaceae	g__SLLM01	s__SLLM01 sp007134055
GCA_013204045.1	d__Bacteria	p__Proteobacteria	c__Alphaproteobacteria	o__Rhodospirillales	f__2-02-FULL-58-16_A	g__JABMOQ01	s__JABMOQ01 sp013204045
GCA_004356985.1	d__Bacteria	p__Proteobacteria	c__Alphaproteobacteria	o__SMXQ01	f__SMXQ01	g__SMXQ01	s__SMXQ01 sp004356985
GCA_002434595.1	d__Bacteria	p__Proteobacteria	c__Alphaproteobacteria	o__UBA8366	f__UBA8366	g__UBA6544	s__UBA6544 sp002434595
GCA_013043915.1	d__Bacteria	p__Proteobacteria	c__Gammaproteobacteria	o__Pseudomonadales	f__Moraxellaceae	g__JABEVH01	s__JABEVH01 sp013043915
GCA_003536545.1	d__Bacteria	p__Proteobacteria	c__Alphaproteobacteria	o__UBA11073	f__UBA11073	g__UBA11073	s__UBA11073 sp003536545
GCA_004295055.1	d__Bacteria	p__Proteobacteria	c__Alphaproteobacteria	o__SHNJ01	f__SHNJ01	g__SHNJ01	s__SHNJ01 sp004295055
GCF_014196425.1	d__Bacteria	p__Proteobacteria	c__Alphaproteobacteria	o__Rhizobiales	f__Methylopilaceae	g__Hansschlegelia	s__Hansschlegelia beijingensis
GCF_002744715.1	d__Bacteria	p__Proteobacteria	c__Gammaproteobacteria	o__Pseudomonadales	f__Oleiphilaceae	g__Marinobacter	s__Marinobacter profundi
GCA_011525945.1	d__Bacteria	p__Proteobacteria	c__Gammaproteobacteria	o__Burkholderiales	f__WYBJ01	g__WYBJ01	s__WYBJ01 sp011525945
GCA_002732805.1	d__Bacteria	p__Proteobacteria	c__Gammaproteobacteria	o__Coxiellales	f__Coxiellaceae	g__GCA-2732805	s__GCA-2732805 sp002732805
GCA_001801285.1	d__Bacteria	p__Proteobacteria	c__Gammaproteobacteria	o__UBA9339	f__UBA9339	g__GWE2-37-16	s__GWE2-37-16 sp001801285
GCA_003972845.1	d__Bacteria	p__Proteobacteria	c__Gammaproteobacteria	o__Arenicellales	f__QOAV01	g__QOAV01	s__QOAV01 sp003972845
GCA_002690215.1	d__Bacteria	p__Proteobacteria	c__Alphaproteobacteria	o__UBA2966	f__UBA2966	g__GCA-2690215	s__GCA-2690215 sp002690215
GCA_902583575.1	d__Bacteria	p__Proteobacteria	c__Gammaproteobacteria	o__SAR86	f__D2472	g__SAR86A	s__SAR86A sp902583575
GCF_005080765.1	d__Bacteria	p__Proteobacteria	c__Gammaproteobacteria	o__Enterobacterales	f__Enterobacteriaceae	g__Buchnera	s__Buchnera aphidicola_AB
GCA_902522825.1	d__Bacteria	p__Proteobacteria	c__Gammaproteobacteria	o__SAR86	f__AG-339-G14	g__AG-339-G14	s__AG-339-G14 sp902522825
GCA_902602595.1	d__Bacteria	p__Proteobacteria	c__Gammaproteobacteria	o__SAR86	f__D2472	g__D2472	s__D2472 sp902602595
GCA_009693245.1	d__Bacteria	p__Proteobacteria	c__Gammaproteobacteria	o__Burkholderiales	f__SHXO01	g__SHXO01	s__SHXO01 sp009693245
GCA_013285445.1	d__Bacteria	p__Proteobacteria	c__Gammaproteobacteria	o__Xanthomonadales	f__Wenzhouxiangellaceae	g__Wenzhouxiangella	s__Wenzhouxiangella sp013285445
GCA_002405525.1	d__Bacteria	p__Proteobacteria	c__Gammaproteobacteria	o__Xanthomonadales	f__Ahniellaceae	g__UBA4656	s__UBA4656 sp002405525
GCF_001746755.1	d__Bacteria	p__Proteobacteria	c__Alphaproteobacteria	o__Rhodospirillales	f__Magnetovibrionaceae	g__Magnetovibrio	s__Magnetovibrio blakemorei
GCA_013152545.1	d__Bacteria	p__Proteobacteria	c__Gammaproteobacteria	o__Thiohalomonadales_A	f__SZUA-152	g__JAADGF01	s__JAADGF01 sp013152545
GCA_001770235.1	d__Bacteria	p__Proteobacteria	c__Gammaproteobacteria	o__Burkholderiales	f__RBG-16-58-11	g__RBG-16-58-11	s__RBG-16-58-11 sp001770235
GCA_009785175.1	d__Bacteria	p__Proteobacteria	c__Alphaproteobacteria	o__Rs-D84	f__CACZYB01	g__WQWV01	s__WQWV01 sp009785175
GCA_003450915.1	d__Bacteria	p__Proteobacteria	c__Alphaproteobacteria	o__UBA1280	f__UBA12223	g__UBA12223	s__UBA12223 sp003450915
GCF_002355415.1	d__Bacteria	p__Proteobacteria	c__Gammaproteobacteria	o__Acidiferrobacterales	f__Sulfurifustaceae	g__Sulfurifustis	s__Sulfurifustis variabilis
GCA_902520495.1	d__Bacteria	p__Proteobacteria	c__Gammaproteobacteria	o__SAR86	f__D2472	g__SAR86A	s__SAR86A sp902520495
GCA_003155415.1	d__Bacteria	p__Proteobacteria	c__Gammaproteobacteria	o__UBA6522	f__UBA6522	g__FEN-1219	s__FEN-1219 sp003155415
GCF_002109495.1	d__Bacteria	p__Proteobacteria	c__Magnetococcia	o__Magnetococcales	f__Magnetococcaceae	g__Magnetofaba	s__Magnetofaba australis
GCA_002366835.1	d__Bacteria	p__Proteobacteria	c__Gammaproteobacteria	o__Pseudomonadales	f__UBA3067	g__UBA3067	s__UBA3067 sp002366835
GCA_009927055.1	d__Bacteria	p__Proteobacteria	c__Alphaproteobacteria	o__Micavibrionales_A	f__RFNS01	g__RFNS01	s__RFNS01 sp009927055
GCA_002753565.1	d__Bacteria	p__Proteobacteria	c__Magnetococcia	o__Magnetococcales	f__UBA8363	g__GCA-2753565	s__GCA-2753565 sp002753565
GCF_000828815.1	d__Bacteria	p__Proteobacteria	c__Gammaproteobacteria	o__Enterobacterales	f__Enterobacteriaceae	g__Tachikawaea	s__Tachikawaea gelatinosa
GCA_903907895.1	d__Bacteria	p__Proteobacteria	c__Alphaproteobacteria	o__CAIVPW01	f__CAIVPW01	g__CAIVPW01	s__CAIVPW01 sp903907895
GCA_002338615.1	d__Bacteria	p__Proteobacteria	c__Gammaproteobacteria	o__Woeseiales	f__Woeseiaceae	g__UBA1844	s__UBA1844 sp002338615
GCA_002346425.1	d__Bacteria	p__Proteobacteria	c__Alphaproteobacteria	o__Rickettsiales	f__UBA3002	g__UBA3002	s__UBA3002 sp002346425
GCA_002937815.1	d__Bacteria	p__Proteobacteria	c__Alphaproteobacteria	o__GCA-002720895	f__GCA-002720895	g__PTKQ01	s__PTKQ01 sp002937815
GCF_000733125.1	d__Bacteria	p__Proteobacteria	c__Alphaproteobacteria	o__Caulobacterales	f__Parvularculaceae	g__Parvularcula	s__Parvularcula oceani
GCA_013003675.1	d__Bacteria	p__Proteobacteria	c__Alphaproteobacteria	o__DSM-16000	f__Inquilinaceae	g__JABDIP01	s__JABDIP01 sp013003675
GCA_903821695.1	d__Bacteria	p__Proteobacteria	c__Alphaproteobacteria	o__Rickettsiales	f__CAIJLX01	g__CAIJLX01	s__CAIJLX01 sp903821695
GCA_002705045.2	d__Bacteria	p__Proteobacteria	c__Alphaproteobacteria	o__Rhodobacterales	f__Rhodobacteraceae	g__GCA-002705045	s__GCA-002705045 sp002705045
GCA_002343265.1	d__Bacteria	p__Proteobacteria	c__Alphaproteobacteria	o__UBA2400	f__UBA2400	g__UBA2400	s__UBA2400 sp002343265
GCA_002238585.1	d__Bacteria	p__Proteobacteria	c__Gammaproteobacteria	o__Pseudomonadales	f__Endozoicomonadaceae	g__Kistimonas	s__Kistimonas sp002238585
GCF_000276805.1	d__Bacteria	p__Proteobacteria	c__Gammaproteobacteria	o__Enterobacterales	f__Moritellaceae	g__Moritella	s__Moritella dasanensis
GCA_013214965.1	d__Bacteria	p__Proteobacteria	c__Gammaproteobacteria	o__Enterobacterales	f__Psychrobiaceae	g__Psychrobium	s__Psychrobium sp013214965
GCA_001483205.1	d__Bacteria	p__Proteobacteria	c__Alphaproteobacteria	o__Rhodobacterales	f__Rhodobacteraceae	g__3107	s__3107 sp001483205
GCA_002432655.1	d__Bacteria	p__Proteobacteria	c__Gammaproteobacteria	o__UBA5859	f__UBA5859	g__UBA5859	s__UBA5859 sp002432655
GCF_000374005.1	d__Bacteria	p__Proteobacteria	c__Alphaproteobacteria	o__Kiloniellales	f__Kiloniellaceae	g__Kiloniella	s__Kiloniella laminariae
GCA_011389995.1	d__Bacteria	p__Proteobacteria	c__Gammaproteobacteria	o__JAABTG01	f__JAABTG01	g__JAABTG01	s__JAABTG01 sp011389995
GCA_002401635.1	d__Bacteria	p__Proteobacteria	c__Zetaproteobacteria	o__Mariprofundales	f__Mariprofundaceae	g__GCA-2401635	s__GCA-2401635 sp002401635
GCA_013697705.1	d__Bacteria	p__Proteobacteria	c__Gammaproteobacteria	o__UBA6002	f__UBA6002	g__UBA6002	s__UBA6002 sp013697705
GCF_002002905.1	d__Bacteria	p__Proteobacteria	c__Gammaproteobacteria	o__Burkholderiales	f__Aquaspirillaceae	g__Rivicola	s__Rivicola sp002002905
GCF_000426505.1	d__Bacteria	p__Proteobacteria	c__Alphaproteobacteria	o__Thalassobaculales	f__Nisaeaceae	g__Nisaea	s__Nisaea denitrificans
GCA_013288565.1	d__Bacteria	p__Proteobacteria	c__Alphaproteobacteria	o__Rickettsiales	f__JABDBP01	g__JABDBP01	s__JABDBP01 sp013288565
GCA_013815465.1	d__Bacteria	p__Proteobacteria	c__Alphaproteobacteria	o__UBA9655	f__UBA9655	g__UBA9655	s__UBA9655 sp013815465
GCA_013695435.1	d__Bacteria	p__Proteobacteria	c__Gammaproteobacteria	o__Burkholderiales	f__JACMKV01	g__JACMKV01	s__JACMKV01 sp013695435
GCF_007474605.1	d__Bacteria	p__Proteobacteria	c__Alphaproteobacteria	o__Rhizobiales	f__Im1	g__Rhodoligotrophos	s__Rhodoligotrophos appendicifer
GCA_006226415.1	d__Bacteria	p__Proteobacteria	c__Alphaproteobacteria	o__SMXP01	f__SMXP01	g__M2410	s__M2410 sp006226415
GCA_003695085.1	d__Bacteria	p__Proteobacteria	c__Gammaproteobacteria	o__Pseudomonadales	f__Oleiphilaceae	g__J085	s__J085 sp003695085
GCA_009694125.1	d__Bacteria	p__Proteobacteria	c__Alphaproteobacteria	o__SHVT01	f__SHVT01	g__SHVT01	s__SHVT01 sp009694125
GCF_001614315.2	d__Bacteria	p__Proteobacteria	c__Gammaproteobacteria	o__XJ16	f__Halofilaceae	g__Halofilum	s__Halofilum ochraceum
GCF_003585965.1	d__Bacteria	p__Proteobacteria	c__Gammaproteobacteria	o__Enterobacterales	f__Psittacicellaceae	g__Psittacicella	s__Psittacicella gerlachiana
GCF_003596335.1	d__Bacteria	p__Proteobacteria	c__Gammaproteobacteria	o__Enterobacterales	f__Psychromonadaceae	g__Motilimonas	s__Motilimonas sp003596335
GCA_007118805.1	d__Bacteria	p__Proteobacteria	c__Alphaproteobacteria	o__Rhizobiales	f__Tepidamorphaceae	g__SKQW01	s__SKQW01 sp007118805
GCA_009694085.1	d__Bacteria	p__Proteobacteria	c__Alphaproteobacteria	o__SHVW01	f__SHVW01	g__SHVW01	s__SHVW01 sp009694085
GCA_007133205.1	d__Bacteria	p__Proteobacteria	c__Gammaproteobacteria	o__SLND01	f__SLND01	g__SLND01	s__SLND01 sp007133205
GCA_002469885.1	d__Bacteria	p__Proteobacteria	c__Gammaproteobacteria	o__UBA7366	f__UBA7366	g__UBA7366	s__UBA7366 sp002469885
GCA_003482475.1	d__Bacteria	p__Proteobacteria	c__Gammaproteobacteria	o__Pseudomonadales	f__Pseudohongiellaceae	g__OM182	s__OM182 sp003482475
GCA_002296185.1	d__Bacteria	p__Proteobacteria	c__Alphaproteobacteria	o__UBA828	f__UBA828	g__UBA828	s__UBA828 sp002296185
GCA_006844605.1	d__Bacteria	p__Proteobacteria	c__Alphaproteobacteria	o__SPJN01	f__SPJN01	g__SPJN01	s__SPJN01 sp006844605
GCA_902796155.1	d__Bacteria	p__Proteobacteria	c__Alphaproteobacteria	o__UBA3830	f__UBA3830	g__CADBNZ01	s__CADBNZ01 sp902796155
GCA_002451065.1	d__Bacteria	p__Proteobacteria	c__Gammaproteobacteria	o__Burkholderiales	f__UBA6910	g__UBA6910	s__UBA6910 sp002451065
GCA_001593685.1	d__Bacteria	p__Proteobacteria	c__Gammaproteobacteria	o__Pseudomonadales	f__IMCC2047	g__IMCC2047	s__IMCC2047 sp001593685
GCA_014116815.1	d__Bacteria	p__Proteobacteria	c__Alphaproteobacteria	o__Rickettsiales	f__Midichloriaceae	g__Jidaibacter	s__Jidaibacter sp014116815
GCA_009692385.1	d__Bacteria	p__Proteobacteria	c__Gammaproteobacteria	o__JABDGN01	f__JABDGN01	g__SHZH01	s__SHZH01 sp009692385
GCF_900465055.1	d__Bacteria	p__Proteobacteria	c__Gammaproteobacteria	o__Enterobacterales	f__Moritellaceae	g__Moritella	s__Moritella yayanosii
GCA_903931835.1	d__Bacteria	p__Proteobacteria	c__Alphaproteobacteria	o__Elsterales	f__Elsteraceae	g__CAIZEE01	s__CAIZEE01 sp903931835
GCA_013152415.1	d__Bacteria	p__Proteobacteria	c__Gammaproteobacteria	o__Arenicellales	f__HyVt-429	g__HyVt-429	s__HyVt-429 sp013152415
GCF_000014865.1	d__Bacteria	p__Proteobacteria	c__Magnetococcia	o__Magnetococcales	f__Magnetococcaceae	g__Magnetococcus	s__Magnetococcus marinus
GCA_002410125.1	d__Bacteria	p__Proteobacteria	c__Alphaproteobacteria	o__RF32	f__UBA5343	g__UBA5343	s__UBA5343 sp002410125
GCA_002753135.1	d__Bacteria	p__Proteobacteria	c__Magnetococcia	o__Magnetococcales	f__Magnetaquicoccaceae	g__Magnetaquicoccus	s__Magnetaquicoccus sp002753135
GCA_013372965.1	d__Bacteria	p__Proteobacteria	c__Gammaproteobacteria	o__Pseudomonadales	f__DSM-25080	g__Umboniibacter	s__Umboniibacter sp013372965
GCA_002753495.1	d__Bacteria	p__Proteobacteria	c__Magnetococcia	o__Magnetococcales	f__DC0425bin3	g__HA3dbin3	s__HA3dbin3 sp002753495
GCA_002422795.1	d__Bacteria	p__Proteobacteria	c__Alphaproteobacteria	o__Rickettsiales	f__UBA6187	g__UBA6187	s__UBA6187 sp002422795
GCA_002694075.1	d__Bacteria	p__Proteobacteria	c__Alphaproteobacteria	o__Thalassobaculales	f__TMED26	g__TMED26	s__TMED26 sp002694075
GCA_008081395.1	d__Bacteria	p__Proteobacteria	c__Alphaproteobacteria	o__Bin95	f__Bin95	g__VMCJ01	s__VMCJ01 sp008081395
GCF_000428465.1	d__Bacteria	p__Proteobacteria	c__Gammaproteobacteria	o__Burkholderiales	f__Chitinimonadaceae	g__Chitinimonas	s__Chitinimonas koreensis
GCF_003097315.1	d__Bacteria	p__Proteobacteria	c__Gammaproteobacteria	o__HP12	f__HP12	g__Pelagibaculum	s__Pelagibaculum spongiae
GCA_005768725.1	d__Bacteria	p__Proteobacteria	c__Alphaproteobacteria	o__UBA1280	f__UBA6156	g__UBA6156	s__UBA6156 sp005768725
GCA_002720125.1	d__Bacteria	p__Proteobacteria	c__Alphaproteobacteria	o__TMED109	f__TMED131	g__GCA-2720125	s__GCA-2720125 sp002720125
GCA_009694025.1	d__Bacteria	p__Proteobacteria	c__Alphaproteobacteria	o__SHVZ01	f__SHVZ01	g__SHVZ01	s__SHVZ01 sp009694025
GCA_902593675.1	d__Bacteria	p__Proteobacteria	c__Gammaproteobacteria	o__SAR86	f__D2472	g__D2472	s__D2472 sp902593675
GCF_001753165.1	d__Bacteria	p__Proteobacteria	c__Gammaproteobacteria	o__Ectothiorhodospirales	f__Acidihalobacteraceae	g__Acidihalobacter	s__Acidihalobacter prosperus_B
GCF_900115225.1	d__Bacteria	p__Proteobacteria	c__Alphaproteobacteria	o__Rhizobiales	f__Cohaesibacteraceae	g__Cohaesibacter	s__Cohaesibacter marisflavi
GCF_000423185.1	d__Bacteria	p__Proteobacteria	c__Alphaproteobacteria	o__DSM-16000	f__Inquilinaceae	g__Inquilinus	s__Inquilinus limosus
GCA_002239065.1	d__Bacteria	p__Proteobacteria	c__Alphaproteobacteria	o__MPNO01	f__MPNO01	g__MPNO01	s__MPNO01 sp002239065
GCA_002400775.1	d__Bacteria	p__Proteobacteria	c__Gammaproteobacteria	o__GCA-2400775	f__GCA-2400775	g__GCA-2400775	s__GCA-2400775 sp002400775
GCF_014199915.1	d__Bacteria	p__Proteobacteria	c__Alphaproteobacteria	o__Rhizobiales	f__Kaistiaceae	g__Prosthecomicrobium	s__Prosthecomicrobium pneumaticum
GCF_000968135.1	d__Bacteria	p__Proteobacteria	c__Alphaproteobacteria	o__Rhodospirillales	f__Magnetospiraceae	g__Magnetospira	s__Magnetospira sp000968135
GCA_009694045.1	d__Bacteria	p__Proteobacteria	c__Alphaproteobacteria	o__SP197	f__SP197	g__SHVY01	s__SHVY01 sp009694045
GCA_002746645.1	d__Bacteria	p__Proteobacteria	c__Gammaproteobacteria	o__Granulosicoccales	f__Granulosicoccaceae	g__Granulosicoccus	s__Granulosicoccus sp002746645
GCA_004297265.1	d__Bacteria	p__Proteobacteria	c__Alphaproteobacteria	o__Reyranellales	f__Reyranellaceae	g__Reyranella	s__Reyranella sp004297265
GCA_009937625.1	d__Bacteria	p__Proteobacteria	c__Gammaproteobacteria	o__GCA-001735895	f__GCA-001735895	g__GCA-001735895	s__GCA-001735895 sp009937625
GCF_002117145.1	d__Bacteria	p__Proteobacteria	c__Alphaproteobacteria	o__Caedimonadales	f__Nucleicultricaceae	g__Nucleicultrix	s__Nucleicultrix amoebiphila
GCA_009694185.1	d__Bacteria	p__Proteobacteria	c__Alphaproteobacteria	o__SHVR01	f__SHVR01	g__SHVR01	s__SHVR01 sp009694185
GCA_013151045.1	d__Bacteria	p__Proteobacteria	c__Gammaproteobacteria	o__GCA-2400775	f__GCA-2400775	g__GCA-2400775	s__GCA-2400775 sp013151045
GCA_001464765.1	d__Bacteria	p__Proteobacteria	c__Gammaproteobacteria	o__Burkholderiales	f__Ga0077523	g__Ga0077526	s__Ga0077526 sp001464765
GCA_902524805.1	d__Bacteria	p__Proteobacteria	c__Gammaproteobacteria	o__SAR86	f__AG-339-G14	g__AG-339-G14	s__AG-339-G14 sp902524805
GCA_003696665.1	d__Bacteria	p__Proteobacteria	c__Gammaproteobacteria	o__Enterobacterales	f__GCA-002770795	g__J021	s__J021 sp003696665
GCF_003550175.1	d__Bacteria	p__Proteobacteria	c__Alphaproteobacteria	o__Rhizobiales	f__Rhodomicrobiaceae	g__Dichotomicrobium	s__Dichotomicrobium thermohalophilum
GCA_012959965.1	d__Bacteria	p__Proteobacteria	c__Gammaproteobacteria	o__PS1	f__Thioglobaceae	g__DUCF01	s__DUCF01 sp012959965
GCA_001457715.1	d__Bacteria	p__Proteobacteria	c__Gammaproteobacteria	o__Enterobacterales	f__Enterobacteriaceae	g__Providencia_A	s__Providencia_A siddallii
GCA_003232175.1	d__Bacteria	p__Proteobacteria	c__Alphaproteobacteria	o__Rhizobiales	f__SZUA-8	g__SZUA-8	s__SZUA-8 sp003232175
GCF_009866965.1	d__Bacteria	p__Proteobacteria	c__Alphaproteobacteria	o__Rhizobiales	f__Afifellaceae	g__A52C2	s__A52C2 sp009866965
GCF_002148795.1	d__Bacteria	p__Proteobacteria	c__Alphaproteobacteria	o__Thalassobaculales	f__Oceanibaculaceae	g__Oceanibaculum	s__Oceanibaculum nanhaiense
GCA_013002505.1	d__Bacteria	p__Proteobacteria	c__Gammaproteobacteria	o__Xanthomonadales	f__SZUA-36	g__JABDJL01	s__JABDJL01 sp013002505
GCA_001801625.1	d__Bacteria	p__Proteobacteria	c__Gammaproteobacteria	o__DSM-16500	f__DSM-16500	g__2-12-FULL-42-10	s__2-12-FULL-42-10 sp001801625
GCF_000153205.1	d__Bacteria	p__Proteobacteria	c__Gammaproteobacteria	o__Nitrococcales	f__Nitrococcaceae	g__Nitrococcus	s__Nitrococcus mobilis
GCA_014323865.1	d__Bacteria	p__Proteobacteria	c__Alphaproteobacteria	o__SP197	f__SP197	g__SP197	s__SP197 sp014323865
GCA_002327565.1	d__Bacteria	p__Proteobacteria	c__Alphaproteobacteria	o__Rhodospirillales	f__UBA2165	g__UBA2165	s__UBA2165 sp002327565
GCA_001898725.1	d__Bacteria	p__Proteobacteria	c__Alphaproteobacteria	o__Caedimonadales	f__Caedimonadaceae	g__Paracaedimonas	s__Paracaedimonas sp001898725
GCA_002789675.1	d__Bacteria	p__Proteobacteria	c__Alphaproteobacteria	o__Micavibrionales	f__Micavibrionaceae	g__UM-FILTER-47-13	s__UM-FILTER-47-13 sp002789675
GCA_902628925.1	d__Bacteria	p__Proteobacteria	c__Gammaproteobacteria	o__SAR86	f__D2472	g__MED-G82	s__MED-G82 sp902628925
GCA_903870185.1	d__Bacteria	p__Proteobacteria	c__Gammaproteobacteria	o__Coxiellales	f__Coxiellaceae	g__CAIQCE01	s__CAIQCE01 sp903870185
GCA_014324045.1	d__Bacteria	p__Proteobacteria	c__Alphaproteobacteria	o__Kiloniellales	f__JACOMY01	g__JACOMY01	s__JACOMY01 sp014324045
GCA_007695045.1	d__Bacteria	p__Proteobacteria	c__Alphaproteobacteria	o__Rhodospirillales	f__UXAT02	g__REEP01	s__REEP01 sp007695045
GCA_002714055.1	d__Bacteria	p__Proteobacteria	c__Alphaproteobacteria	o__TMED109	f__TMED109	g__GCA-2714055	s__GCA-2714055 sp002714055
GCA_004356955.1	d__Bacteria	p__Proteobacteria	c__Alphaproteobacteria	o__SMXS01	f__SMXS01	g__SMXS01	s__SMXS01 sp004356955
GCA_902530215.1	d__Bacteria	p__Proteobacteria	c__Alphaproteobacteria	o__Pelagibacterales	f__Pelagibacteraceae	g__CABZZR01	s__CABZZR01 sp902530215
GCA_002428935.1	d__Bacteria	p__Proteobacteria	c__Gammaproteobacteria	o__Pseudomonadales	f__Halieaceae	g__Congregibacter	s__Congregibacter sp002428935
GCF_000374525.1	d__Bacteria	p__Proteobacteria	c__Alphaproteobacteria	o__Rhizobiales	f__Amorphaceae	g__Amorphus	s__Amorphus coralli
GCA_013288575.1	d__Bacteria	p__Proteobacteria	c__Alphaproteobacteria	o__Rickettsiales	f__21-14-0-20-44-7	g__JABDBO01	s__JABDBO01 sp013288575
GCA_002710725.1	d__Bacteria	p__Proteobacteria	c__Gammaproteobacteria	o__Pseudomonadales	f__Spongiibacteraceae	g__Litorivivens	s__Litorivivens sp002710725
GCA_014656395.1	d__Bacteria	p__Proteobacteria	c__Alphaproteobacteria	o__Sphingomonadales	f__Kordiimonadaceae	g__Kordiimonas	s__Kordiimonas sediminis
GCA_012103295.1	d__Bacteria	p__Proteobacteria	c__Alphaproteobacteria	o__Rhodospirillales	f__Rhodospirillaceae	g__WLXB01	s__WLXB01 sp012103295
GCF_900141795.1	d__Bacteria	p__Proteobacteria	c__Gammaproteobacteria	o__Thiomicrospirales	f__Thiomicrospiraceae	g__Sulfurivirga	s__Sulfurivirga caldicuralii
GCA_002402175.1	d__Bacteria	p__Proteobacteria	c__Gammaproteobacteria	o__Pseudomonadales	f__Pseudohongiellaceae	g__UBA9145	s__UBA9145 sp002402175
GCA_902591565.1	d__Bacteria	p__Proteobacteria	c__Gammaproteobacteria	o__SAR86	f__D2472	g__SCGC-AAA076-P13	s__SCGC-AAA076-P13 sp902591565
GCF_002216855.1	d__Bacteria	p__Proteobacteria	c__Gammaproteobacteria	o__Enterobacterales	f__Vibrionaceae	g__Paraphotobacterium	s__Paraphotobacterium marinum
GCF_900454895.1	d__Bacteria	p__Proteobacteria	c__Gammaproteobacteria	o__Enterobacterales	f__Pasteurellaceae	g__Phocoenobacter	s__Phocoenobacter uteri
GCA_001801865.1	d__Bacteria	p__Proteobacteria	c__Gammaproteobacteria	o__UBA4486	f__UBA4486	g__2-02-FULL-61-13	s__2-02-FULL-61-13 sp001801865
GCF_005160265.1	d__Bacteria	p__Proteobacteria	c__Alphaproteobacteria	o__Rhizobiales	f__Phreatobacteraceae	g__Phreatobacter	s__Phreatobacter sp005160265
GCA_002450895.1	d__Bacteria	p__Proteobacteria	c__Gammaproteobacteria	o__Thiohalomonadales_A	f__SG8-11	g__UBA6921	s__UBA6921 sp002450895
GCA_002868855.1	d__Bacteria	p__Proteobacteria	c__Gammaproteobacteria	o__BM003	f__BM003	g__BM003	s__BM003 sp002868855
GCA_013289445.1	d__Bacteria	p__Proteobacteria	c__Alphaproteobacteria	o__Rickettsiales	f__SXRF01	g__JABCZZ01	s__JABCZZ01 sp013289445
GCA_002423155.1	d__Bacteria	p__Proteobacteria	c__Alphaproteobacteria	o__Rickettsiales	f__UBA998	g__UBA6149	s__UBA6149 sp002423155
GCF_002149925.1	d__Bacteria	p__Proteobacteria	c__Gammaproteobacteria	o__Beggiatoales	f__Beggiatoaceae	g__Thioflexothrix	s__Thioflexothrix psekupsii
GCA_003552625.1	d__Bacteria	p__Proteobacteria	c__Gammaproteobacteria	o__Nitrococcales	f__Halorhodospiraceae	g__Halorhodospira	s__Halorhodospira sp003552625
GCA_013389105.1	d__Bacteria	p__Proteobacteria	c__Alphaproteobacteria	o__Caulobacterales	f__Parvularculaceae	g__JACADZ01	s__JACADZ01 sp013389105
GCA_902625415.1	d__Bacteria	p__Proteobacteria	c__Gammaproteobacteria	o__SAR86	f__AG-339-G14	g__MEDG-81	s__MEDG-81 sp902625415
GCF_000496075.1	d__Bacteria	p__Proteobacteria	c__Alphaproteobacteria	o__Rhizobiales	f__Tepidamorphaceae	g__Lutibaculum	s__Lutibaculum baratangense
GCA_003232965.1	d__Bacteria	p__Proteobacteria	c__Gammaproteobacteria	o__Xanthomonadales	f__SZUA-36	g__SZUA-51	s__SZUA-51 sp003232965
GCF_002252155.1	d__Bacteria	p__Proteobacteria	c__Gammaproteobacteria	o__Cardiobacteriales	f__Wohlfahrtiimonadaceae	g__Wohlfahrtiimonas	s__Wohlfahrtiimonas sp002252155
GCF_011683915.1	d__Bacteria	p__Proteobacteria	c__Alphaproteobacteria	o__Kiloniellales	f__Kiloniellaceae	g__Pelagibius	s__Pelagibius litoralis
GCA_003694425.1	d__Bacteria	p__Proteobacteria	c__Gammaproteobacteria	o__J113	f__J113	g__J113	s__J113 sp003694425
GCA_003696465.1	d__Bacteria	p__Proteobacteria	c__Gammaproteobacteria	o__J044	f__J044	g__J044	s__J044 sp003696465
GCA_001801345.1	d__Bacteria	p__Proteobacteria	c__Gammaproteobacteria	o__UBA9339	f__UBA9339	g__UBA9339	s__UBA9339 sp001801345
GCA_002746425.1	d__Bacteria	p__Proteobacteria	c__Alphaproteobacteria	o__Rhizobiales	f__GCA-2746425	g__GCA-2746425	s__GCA-2746425 sp002746425
GCA_003155565.1	d__Bacteria	p__Proteobacteria	c__Gammaproteobacteria	o__Methylococcales	f__Methylomonadaceae	g__Methyloglobulus	s__Methyloglobulus sp003155565
GCA_003695555.1	d__Bacteria	p__Proteobacteria	c__Alphaproteobacteria	o__Sphingomonadales	f__Rhodothalassiaceae	g__J084	s__J084 sp003695555
GCA_003230015.1	d__Bacteria	p__Proteobacteria	c__Alphaproteobacteria	o__UBA6615	f__UBA6615	g__SZUA-147	s__SZUA-147 sp003230015
GCF_005080825.1	d__Bacteria	p__Proteobacteria	c__Gammaproteobacteria	o__Enterobacterales	f__Enterobacteriaceae	g__Buchnera	s__Buchnera aphidicola_V
GCA_013139395.1	d__Bacteria	p__Proteobacteria	c__Gammaproteobacteria	o__GCF-002020875	f__GRL18	g__GRL18	s__GRL18 sp013139395
GCA_002705265.1	d__Bacteria	p__Proteobacteria	c__Alphaproteobacteria	o__HIMB59	f__HIMB59	g__HIMB59	s__HIMB59 sp002705265
GCA_007135395.1	d__Bacteria	p__Proteobacteria	c__Gammaproteobacteria	o__Xanthomonadales	f__Wenzhouxiangellaceae	g__SLIZ01	s__SLIZ01 sp007135395
GCA_001899235.1	d__Bacteria	p__Proteobacteria	c__Gammaproteobacteria	o__Burkholderiales	f__Nitrosomonadaceae	g__Nitrosospira	s__Nitrosospira sp001899235
GCF_007954585.1	d__Bacteria	p__Proteobacteria	c__Gammaproteobacteria	o__Pseudomonadales	f__Halomonadaceae	g__Pistricoccus	s__Pistricoccus aurantiacus
GCA_003228915.1	d__Bacteria	p__Proteobacteria	c__Gammaproteobacteria	o__Acidiferrobacterales	f__SZUA-150	g__SZUA-150	s__SZUA-150 sp003228915
GCA_013817465.1	d__Bacteria	p__Proteobacteria	c__Gammaproteobacteria	o__JACDCP01	f__JACDCP01	g__JACDCP01	s__JACDCP01 sp013817465
GCA_013150915.1	d__Bacteria	p__Proteobacteria	c__Gammaproteobacteria	o__Arenicellales	f__BMS3Bbin11	g__BMS3Bbin11	s__BMS3Bbin11 sp013150915
GCA_013152295.1	d__Bacteria	p__Proteobacteria	c__Gammaproteobacteria	o__JAADGQ01	f__JAADGQ01	g__JAADGQ01	s__JAADGQ01 sp013152295
GCA_011522975.1	d__Bacteria	p__Proteobacteria	c__Alphaproteobacteria	o__Puniceispirillales	f__UBA1172	g__UBA1172	s__UBA1172 sp011522975
GCA_014641495.1	d__Bacteria	p__Proteobacteria	c__Alphaproteobacteria	o__Rhodospirillales	f__Terasakiellaceae	g__Terasakiella	s__Terasakiella brassicae
GCA_002101225.1	d__Bacteria	p__Proteobacteria	c__Gammaproteobacteria	o__Methylococcales	f__Cycloclasticaceae	g__Cycloclasticus	s__Cycloclasticus sp002101225
GCA_002631715.1	d__Bacteria	p__Proteobacteria	c__Gammaproteobacteria	o__Porisulfidales	f__Porisulfidaceae	g__Porisulfidus	s__Porisulfidus sp002631715
GCA_012103495.1	d__Bacteria	p__Proteobacteria	c__Gammaproteobacteria	o__WLWR01	f__WLWR01	g__WLWR01	s__WLWR01 sp012103495
GCA_004356215.1	d__Bacteria	p__Proteobacteria	c__Alphaproteobacteria	o__Sphingomonadales	f__SMXR01	g__SMXR01	s__SMXR01 sp004356215
GCA_013289985.1	d__Bacteria	p__Proteobacteria	c__Gammaproteobacteria	o__Burkholderiales	f__Burkholderiaceae	g__CAIMXF01	s__CAIMXF01 sp013289985
GCA_902727985.1	d__Bacteria	p__Proteobacteria	c__Gammaproteobacteria	o__Thiotrichales	f__Thiotrichaceae	g__HyVt-477	s__HyVt-477 sp902727985
GCA_014238535.1	d__Bacteria	p__Proteobacteria	c__Alphaproteobacteria	o__JABSOH01	f__JABAAW01	g__JABAAW01	s__JABAAW01 sp014238535
GCF_003182275.1	d__Bacteria	p__Proteobacteria	c__Alphaproteobacteria	o__Rhizobiales	f__Rhizobiaceae	g__Hoeflea	s__Hoeflea marina
GCA_002728675.1	d__Bacteria	p__Proteobacteria	c__Gammaproteobacteria	o__Pseudomonadales	f__HTCC2089	g__GCA-002728675	s__GCA-002728675 sp002728675
GCA_013695765.1	d__Bacteria	p__Proteobacteria	c__Gammaproteobacteria	o__UBA4575	f__JACCYU01	g__JACCYU01	s__JACCYU01 sp013695765
GCF_001975725.1	d__Bacteria	p__Proteobacteria	c__Gammaproteobacteria	o__Ectothiorhodospirales	f__Acidihalobacteraceae	g__Acidihalobacter_A	s__Acidihalobacter_A ferrooxidans
GCA_003489505.1	d__Bacteria	p__Proteobacteria	c__Gammaproteobacteria	o__Legionellales	f__Legionellaceae	g__UBA2653	s__UBA2653 sp003489505
GCF_012641365.1	d__Bacteria	p__Proteobacteria	c__Gammaproteobacteria	o__Burkholderiales	f__Leeiaceae	g__Leeia	s__Leeia sp012641365
GCF_004001245.1	d__Bacteria	p__Proteobacteria	c__Gammaproteobacteria	o__Thiohalomonadales	f__Thiohalomonadaceae	g__Sulfurivermis	s__Sulfurivermis fontis
GCF_900172325.1	d__Bacteria	p__Proteobacteria	c__Alphaproteobacteria	o__Sneathiellales	f__Sneathiellaceae	g__Oceanibacterium	s__Oceanibacterium hippocampi
GCF_002892535.1	d__Bacteria	p__Proteobacteria	c__Gammaproteobacteria	o__Burkholderiales	f__UBA11063	g__UBA11063	s__UBA11063 sp002892535
GCA_003252195.1	d__Bacteria	p__Proteobacteria	c__Alphaproteobacteria	o__RF32	f__SZUA-500	g__SZUA-500	s__SZUA-500 sp003252195
GCF_005080705.1	d__Bacteria	p__Proteobacteria	c__Gammaproteobacteria	o__Enterobacterales	f__Enterobacteriaceae	g__Buchnera	s__Buchnera aphidicola_X
GCA_902553945.1	d__Bacteria	p__Proteobacteria	c__Alphaproteobacteria	o__HIMB59	f__GCA-002718135	g__AG-337-I02	s__AG-337-I02 sp902553945
GCF_003932505.1	d__Bacteria	p__Proteobacteria	c__Gammaproteobacteria	o__Thiohalobacterales	f__Thiohalobacteraceae	g__Thiohalobacter	s__Thiohalobacter thiocyanaticus
GCA_014622685.1	d__Bacteria	p__Proteobacteria	c__Gammaproteobacteria	o__Enterobacterales	f__Enterobacteriaceae	g__Buchnera	s__Buchnera aphidicola_BD
GCF_001720395.1	d__Bacteria	p__Proteobacteria	c__Gammaproteobacteria	o__Piscirickettsiales	f__Piscirickettsiaceae	g__Piscirickettsia	s__Piscirickettsia litoralis
GCF_009600605.1	d__Bacteria	p__Proteobacteria	c__Alphaproteobacteria	o__Rhizobiales	f__Pseudoxanthobacteraceae	g__Pseudoxanthobacter	s__Pseudoxanthobacter sp009600605
GCA_002746255.1	d__Bacteria	p__Proteobacteria	c__Alphaproteobacteria	o__GCA-2746255	f__GCA-2746255	g__GCA-2746255	s__GCA-2746255 sp002746255
GCA_009707705.1	d__Bacteria	p__Proteobacteria	c__Gammaproteobacteria	o__Burkholderiales	f__Chromobacteriaceae	g__WLYX01	s__WLYX01 sp009707705
GCA_004143945.1	d__Bacteria	p__Proteobacteria	c__Gammaproteobacteria	o__Xanthomonadales	f__Rhodanobacteraceae	g__Dokdonella_A	s__Dokdonella_A sp004143945
GCA_009885895.1	d__Bacteria	p__Proteobacteria	c__Gammaproteobacteria	o__UBA1113	f__UBA1113	g__VFKP01	s__VFKP01 sp009885895
GCA_013215905.1	d__Bacteria	p__Proteobacteria	c__Gammaproteobacteria	o__PIVX01	f__PIVX01	g__PIVX01	s__PIVX01 sp013215905
GCA_003232595.1	d__Bacteria	p__Proteobacteria	c__Alphaproteobacteria	o__Rhizobiales	f__Rhizobiaceae	g__SZUA-100	s__SZUA-100 sp003232595
GCA_013389015.1	d__Bacteria	p__Proteobacteria	c__Alphaproteobacteria	o__Caulobacterales	f__Hyphomonadaceae	g__CADEEL01	s__CADEEL01 sp013389015
GCA_013151575.1	d__Bacteria	p__Proteobacteria	c__Gammaproteobacteria	o__Thiohalomonadales_A	f__SZUA-152	g__JAADHZ01	s__JAADHZ01 sp013151575
GCA_002238645.1	d__Bacteria	p__Proteobacteria	c__Alphaproteobacteria	o__Thalassobaculales	f__Nisaeaceae	g__Bin52	s__Bin52 sp002238645
GCA_002390155.1	d__Bacteria	p__Proteobacteria	c__Alphaproteobacteria	o__Rhizobiales	f__Methyloligellaceae	g__Methyloceanibacter	s__Methyloceanibacter sp002390155
GCA_002686135.1	d__Bacteria	p__Proteobacteria	c__Alphaproteobacteria	o__UBA11136	f__UBA11136	g__UBA11136	s__UBA11136 sp002686135
GCA_013215805.1	d__Bacteria	p__Proteobacteria	c__Gammaproteobacteria	o__Nitrosococcales	f__Methylophagaceae	g__41-12-T18	s__41-12-T18 sp013215805
GCF_003967195.1	d__Bacteria	p__Proteobacteria	c__Gammaproteobacteria	o__AKS1	f__AKS1	g__Sulfuriflexus	s__Sulfuriflexus mobilis
GCA_002170245.2	d__Bacteria	p__Proteobacteria	c__Gammaproteobacteria	o__SAR86	f__TMED112	g__TMED112	s__TMED112 sp002170245
GCA_002701885.1	d__Bacteria	p__Proteobacteria	c__Alphaproteobacteria	o__GCA-2701885	f__GCA-2701885	g__GCA-2701885	s__GCA-2701885 sp002701885
GCA_003864535.1	d__Bacteria	p__Proteobacteria	c__Gammaproteobacteria	o__Cardiobacteriales	f__Wohlfahrtiimonadaceae	g__BHEQ01	s__BHEQ01 sp003864535
GCA_002753665.1	d__Bacteria	p__Proteobacteria	c__Magnetococcia	o__Magnetococcales	f__DC0425bin3	g__DC0425bin3	s__DC0425bin3 sp002753665
GCA_903882995.1	d__Bacteria	p__Proteobacteria	c__Gammaproteobacteria	o__Competibacterales	f__Competibacteraceae	g__Competibacter_A	s__Competibacter_A sp903882995
GCA_002172535.2	d__Bacteria	p__Proteobacteria	c__Gammaproteobacteria	o__SAR86	f__D2472	g__MED-G82	s__MED-G82 sp002172535
GCA_002007425.1	d__Bacteria	p__Proteobacteria	c__Gammaproteobacteria	o__JACCXJ01	f__JACCXJ01	g__USCg-Taylor	s__USCg-Taylor sp002007425
GCF_003337735.1	d__Bacteria	p__Proteobacteria	c__Gammaproteobacteria	o__DSM-26407	f__DSM-26407	g__Thioalbus	s__Thioalbus denitrificans
GCA_003695825.1	d__Bacteria	p__Proteobacteria	c__Gammaproteobacteria	o__Thiohalobacterales	f__Thiohalobacteraceae	g__J048	s__J048 sp003695825
GCA_013373015.1	d__Bacteria	p__Proteobacteria	c__Gammaproteobacteria	o__Enterobacterales	f__Kangiellaceae	g__Kangiella	s__Kangiella sp013373015
GCF_003258595.1	d__Bacteria	p__Proteobacteria	c__Alphaproteobacteria	o__Rhizobiales	f__Amorphaceae	g__Acuticoccus	s__Acuticoccus sediminis
GCA_014379915.1	d__Bacteria	p__Proteobacteria	c__Gammaproteobacteria	o__Burkholderiales	f__JACMKV01	g__JACMKV01	s__JACMKV01 sp014379915
GCA_902168255.1	d__Bacteria	p__Proteobacteria	c__Gammaproteobacteria	o__Legionellales	f__Legionellaceae	g__CABHON01	s__CABHON01 sp902168255
GCA_013285995.1	d__Bacteria	p__Proteobacteria	c__Gammaproteobacteria	o__JABDGN01	f__JABDGN01	g__JABDGN01	s__JABDGN01 sp013285995
GCA_009693995.1	d__Bacteria	p__Proteobacteria	c__Alphaproteobacteria	o__SHWA01	f__SHWA01	g__SHWA01	s__SHWA01 sp009693995
GCA_004796365.1	d__Bacteria	p__Proteobacteria	c__Gammaproteobacteria	o__QZLD01	f__QZLD01	g__QZLE01	s__QZLE01 sp004796365
GCA_902585415.1	d__Bacteria	p__Proteobacteria	c__Alphaproteobacteria	o__Pelagibacterales	f__Pelagibacteraceae	g__Pelagibacter	s__Pelagibacter sp902585415
GCA_013911655.1	d__Bacteria	p__Proteobacteria	c__Alphaproteobacteria	o__Caedimonadales	f__UBA1908	g__JACESU01	s__JACESU01 sp013911655
GCF_009728465.1	d__Bacteria	p__Proteobacteria	c__Gammaproteobacteria	o__Enterobacterales	f__Alteromonadaceae	g__Psychrosphaera	s__Psychrosphaera haliotis
GCA_013215025.1	d__Bacteria	p__Proteobacteria	c__Gammaproteobacteria	o__Pseudomonadales	f__DT-91	g__DT-91	s__DT-91 sp013215025
GCA_007570905.1	d__Bacteria	p__Proteobacteria	c__Gammaproteobacteria	o__Porisulfidales	f__SP5GCR1	g__RKSI01	s__RKSI01 sp007570905
GCF_003391335.1	d__Bacteria	p__Proteobacteria	c__Gammaproteobacteria	o__Enterobacterales	f__Enterobacteriaceae	g__Purcelliella	s__Purcelliella pentastirinorum
GCA_001464585.1	d__Bacteria	p__Proteobacteria	c__Gammaproteobacteria	o__Ga0077554	f__Ga007554	g__Ga0077554	s__Ga0077554 sp001464585
GCF_004328075.1	d__Bacteria	p__Proteobacteria	c__Alphaproteobacteria	o__Rhizobiales	f__Ancalomicrobiaceae	g__Siculibacillus	s__Siculibacillus lacustris
GCF_003173035.1	d__Bacteria	p__Proteobacteria	c__Alphaproteobacteria	o__Zavarziniales	f__Zavarziniaceae	g__Zavarzinia	s__Zavarzinia compransoris_A
GCA_004357005.1	d__Bacteria	p__Proteobacteria	c__Gammaproteobacteria	o__Xanthomonadales	f__SMWH01	g__SMWH01	s__SMWH01 sp004357005
GCA_002746155.1	d__Bacteria	p__Proteobacteria	c__Gammaproteobacteria	o__Enterobacterales	f__GCA-002770795	g__GCA-2746155	s__GCA-2746155 sp002746155
GCF_003072645.1	d__Bacteria	p__Proteobacteria	c__Gammaproteobacteria	o__Enterobacterales	f__Aeromonadaceae	g__Dongshaea	s__Dongshaea marina
GCA_005799745.1	d__Bacteria	p__Proteobacteria	c__Gammaproteobacteria	o__Pseudomonadales	f__HTCC2089	g__SYFY01	s__SYFY01 sp005799745
GCF_003932735.1	d__Bacteria	p__Proteobacteria	c__Alphaproteobacteria	o__Rickettsiales	f__33-17	g__RICK01	s__RICK01 sp003932735
GCA_003229115.1	d__Bacteria	p__Proteobacteria	c__Gammaproteobacteria	o__SZUA-229	f__SZUA-229	g__SZUA-116	s__SZUA-116 sp003229115
GCA_014444615.1	d__Bacteria	p__Proteobacteria	c__Alphaproteobacteria	o__CACIAM-22H2	f__CACIAM-22H2	g__Tagaea	s__Tagaea sp014444615
GCA_002732675.1	d__Bacteria	p__Proteobacteria	c__Alphaproteobacteria	o__Sneathiellales	f__Sneathiellaceae	g__Sneathiella	s__Sneathiella sp002732675
GCF_900148505.1	d__Bacteria	p__Proteobacteria	c__Alphaproteobacteria	o__Rhizobiales	f__Pseudoxanthobacteraceae	g__Pseudoxanthobacter	s__Pseudoxanthobacter soli
GCA_902624655.1	d__Bacteria	p__Proteobacteria	c__Gammaproteobacteria	o__GCA-002705445	f__GCA-002705445	g__GCA-2705445	s__GCA-2705445 sp902624655
GCA_002238885.1	d__Bacteria	p__Proteobacteria	c__Alphaproteobacteria	o__Bin95	f__Bin95	g__Bin95	s__Bin95 sp002238885
GCA_012103325.1	d__Bacteria	p__Proteobacteria	c__Alphaproteobacteria	o__UBA8366	f__GCA-2717185	g__GCA-2717185	s__GCA-2717185 sp012103325
GCF_000688515.1	d__Bacteria	p__Proteobacteria	c__Alphaproteobacteria	o__Rhizobiales	f__Afifellaceae	g__Afifella	s__Afifella pfennigii
GCA_014635245.1	d__Bacteria	p__Proteobacteria	c__Alphaproteobacteria	o__Rhizobiales	f__Methylopilaceae	g__Agaricicola	s__Agaricicola taiwanensis
GCF_003072465.1	d__Bacteria	p__Proteobacteria	c__Gammaproteobacteria	o__Burkholderiales	f__Burkholderiaceae_A	g__Kinetoplastibacterium	s__Kinetoplastibacterium sorsogonicusi
GCA_002937895.1	d__Bacteria	p__Proteobacteria	c__Alphaproteobacteria	o__HIMB59	f__GCA-002718135	g__PTKV01	s__PTKV01 sp002937895
GCA_001464695.1	d__Bacteria	p__Proteobacteria	c__Gammaproteobacteria	o__Burkholderiales	f__Ga0077523	g__Ga0077523	s__Ga0077523 sp001464695
GCA_902524845.1	d__Bacteria	p__Proteobacteria	c__Alphaproteobacteria	o__Rhodobacterales	f__Rhodobacteraceae	g__CACIJG01	s__CACIJG01 sp902524845
GCA_013151035.1	d__Bacteria	p__Proteobacteria	c__Gammaproteobacteria	o__Thiohalobacterales	f__JAADJB01	g__JAADJB01	s__JAADJB01 sp013151035
GCF_011764585.1	d__Bacteria	p__Proteobacteria	c__Gammaproteobacteria	o__Burkholderiales	f__Sulfuricellaceae	g__Sulfurimicrobium	s__Sulfurimicrobium lacus
GCA_902826775.1	d__Bacteria	p__Proteobacteria	c__Gammaproteobacteria	o__Burkholderiales	f__CADEHE01	g__CADEHE01	s__CADEHE01 sp902826775
GCA_002721105.1	d__Bacteria	p__Proteobacteria	c__Gammaproteobacteria	o__Arenicellales	f__UBA868	g__GCA-2721105	s__GCA-2721105 sp002721105
GCF_000689395.1	d__Bacteria	p__Proteobacteria	c__Alphaproteobacteria	o__Parvibaculales	f__Phaeomarinobacteraceae	g__Phaeomarinobacter	s__Phaeomarinobacter ectocarpi
GCA_014237925.1	d__Bacteria	p__Proteobacteria	c__Alphaproteobacteria	o__JABSOH01	f__JABAAW01	g__JABAAW01	s__JABAAW01 sp014237925
GCA_003228405.1	d__Bacteria	p__Proteobacteria	c__Gammaproteobacteria	o__SZUA-229	f__SZUA-229	g__SZUA-229	s__SZUA-229 sp003228405
GCA_011524605.1	d__Bacteria	p__Proteobacteria	c__Alphaproteobacteria	o__Rhizobiales	f__WTKA01	g__WTKA01	s__WTKA01 sp011524605
GCF_004768465.1	d__Bacteria	p__Proteobacteria	c__Gammaproteobacteria	o__Pseudomonadales	f__Saccharospirillaceae	g__Natronospirillum	s__Natronospirillum operosum
GCF_000964795.1	d__Bacteria	p__Proteobacteria	c__Alphaproteobacteria	o__Rickettsiales	f__Anaplasmataceae	g__Neoehrlichia	s__Neoehrlichia lotoris
GCA_002791805.1	d__Bacteria	p__Proteobacteria	c__Alphaproteobacteria	o__UBA1280	f__UBA6156	g__UM-FILTER-53-9	s__UM-FILTER-53-9 sp002791805
GCA_002753155.1	d__Bacteria	p__Proteobacteria	c__Alphaproteobacteria	o__Rhodospirillales	f__WMHbin7	g__WMHbin7	s__WMHbin7 sp002753155
GCA_902605525.1	d__Bacteria	p__Proteobacteria	c__Gammaproteobacteria	o__GCA-002705445	f__GCA-002716945	g__CACLCV01	s__CACLCV01 sp902605525
GCF_004421105.1	d__Bacteria	p__Proteobacteria	c__Gammaproteobacteria	o__Nitrosococcales	f__Nitrosococcaceae	g__Nitrosococcus	s__Nitrosococcus wardiae
GCA_902761715.1	d__Bacteria	p__Proteobacteria	c__Alphaproteobacteria	o__RF32	f__CAG-239	g__51-20	s__51-20 sp902761715
GCF_000376945.1	d__Bacteria	p__Proteobacteria	c__Gammaproteobacteria	o__Burkholderiales	f__Leeiaceae	g__Leeia	s__Leeia oryzae
GCA_003233535.1	d__Bacteria	p__Proteobacteria	c__Gammaproteobacteria	o__Xanthomonadales	f__SZUA-5	g__SZUA-5	s__SZUA-5 sp003233535
GCA_903860935.1	d__Bacteria	p__Proteobacteria	c__Alphaproteobacteria	o__CACIAM-22H2	f__CACIAM-22H2	g__CAIOSQ01	s__CAIOSQ01 sp903860935
GCA_002733495.1	d__Bacteria	p__Proteobacteria	c__Alphaproteobacteria	o__Caulobacterales	f__Maricaulaceae	g__Robiginitomaculum_B	s__Robiginitomaculum_B sp002733495
GCA_014332745.1	d__Bacteria	p__Proteobacteria	c__Alphaproteobacteria	o__GM7ARS4	f__GM7ARS4	g__GM7ARS4	s__GM7ARS4 sp014332745
GCA_003233095.1	d__Bacteria	p__Proteobacteria	c__Gammaproteobacteria	o__Xanthomonadales	f__SZUA-38	g__SZUA-38	s__SZUA-38 sp003233095
GCA_002352385.1	d__Bacteria	p__Proteobacteria	c__Gammaproteobacteria	o__Methylococcales	f__UBA2778	g__UBA2778	s__UBA2778 sp002352385
GCA_002450975.1	d__Bacteria	p__Proteobacteria	c__Gammaproteobacteria	o__Thiohalomonadales_A	f__UBA6915	g__UBA6915	s__UBA6915 sp002450975
GCF_008039615.1	d__Bacteria	p__Proteobacteria	c__Alphaproteobacteria	o__Reyranellales	f__Reyranellaceae	g__SYSU-D60007	s__SYSU-D60007 sp008039615
GCA_013288135.1	d__Bacteria	p__Proteobacteria	c__Gammaproteobacteria	o__UBA6186	f__UBA6186	g__JABDCL01	s__JABDCL01 sp013288135
GCA_014323835.1	d__Bacteria	p__Proteobacteria	c__Alphaproteobacteria	o__GM7ARS4	f__GM7ARS4	g__GM202ARS2	s__GM202ARS2 sp014323835
GCA_009923755.1	d__Bacteria	p__Proteobacteria	c__Gammaproteobacteria	o__Burkholderiales	f__UBA3065	g__UBA3065	s__UBA3065 sp009923755
GCA_002255365.1	d__Bacteria	p__Proteobacteria	c__Gammaproteobacteria	o__21-64-14	f__21-64-14	g__21-64-14	s__21-64-14 sp002255365
GCA_012960345.1	d__Bacteria	p__Proteobacteria	c__Gammaproteobacteria	o__Arenicellales	f__UBA868	g__UBA11791	s__UBA11791 sp012960345
GCA_004357505.1	d__Bacteria	p__Proteobacteria	c__Gammaproteobacteria	o__UBA6522	f__UBA6522	g__SMWC01	s__SMWC01 sp004357505
GCA_902806235.1	d__Bacteria	p__Proteobacteria	c__Alphaproteobacteria	o__Sphingomonadales	f__Sphingomonadaceae	g__CADCVW01	s__CADCVW01 sp902806235
GCA_902826485.1	d__Bacteria	p__Proteobacteria	c__Gammaproteobacteria	o__Berkiellales	f__Berkiellaceae	g__CADEEZ01	s__CADEEZ01 sp902826485
GCA_013373515.1	d__Bacteria	p__Proteobacteria	c__Gammaproteobacteria	o__Granulosicoccales	f__Granulosicoccaceae	g__JABXHR01	s__JABXHR01 sp013373515
GCA_002337055.1	d__Bacteria	p__Proteobacteria	c__Gammaproteobacteria	o__Burkholderiales	f__Rhodocyclaceae	g__UBA1934	s__UBA1934 sp002337055
GCF_003015185.1	d__Bacteria	p__Proteobacteria	c__Gammaproteobacteria	o__Xanthomonadales	f__Ahniellaceae	g__Ahniella	s__Ahniella affigens
GCA_010031735.1	d__Bacteria	p__Proteobacteria	c__Alphaproteobacteria	o__Rickettsiales	f__RGZB01	g__RGZB01	s__RGZB01 sp010031735
GCF_000495795.1	d__Bacteria	p__Proteobacteria	c__Alphaproteobacteria	o__Caulobacterales	f__Caulobacteraceae	g__Asticcacaulis	s__Asticcacaulis sp000495795
GCA_004356415.1	d__Bacteria	p__Proteobacteria	c__Gammaproteobacteria	o__UBA4486	f__UBA4486	g__SMWN01	s__SMWN01 sp004356415
GCA_003250865.1	d__Bacteria	p__Proteobacteria	c__Alphaproteobacteria	o__Micavibrionales	f__GCA-2720935	g__SZUA-601	s__SZUA-601 sp003250865
GCA_009777955.1	d__Bacteria	p__Proteobacteria	c__Alphaproteobacteria	o__Rs-D84	f__Rs-D84	g__WRCC01	s__WRCC01 sp009777955
GCF_000733765.1	d__Bacteria	p__Proteobacteria	c__Gammaproteobacteria	o__Nevskiales	f__Algiphilaceae	g__Algiphilus	s__Algiphilus aromaticivorans
GCA_003233075.1	d__Bacteria	p__Proteobacteria	c__Gammaproteobacteria	o__SZUA-21	f__SZUA-21	g__SZUA-41	s__SZUA-41 sp003233075
GCF_900112605.1	d__Bacteria	p__Proteobacteria	c__Gammaproteobacteria	o__Thiohalospirales	f__Thiohalospiraceae	g__Thiohalospira	s__Thiohalospira halophila
GCA_004298905.1	d__Bacteria	p__Proteobacteria	c__Gammaproteobacteria	o__Burkholderiales	f__Burkholderiaceae	g__SCTK01	s__SCTK01 sp004298905
GCF_000973545.1	d__Bacteria	p__Proteobacteria	c__Gammaproteobacteria	o__Enterobacterales	f__Enterobacteriaceae	g__Blochmannia	s__Blochmannia sp000973545
GCA_003230085.1	d__Bacteria	p__Proteobacteria	c__Gammaproteobacteria	o__SZUA-140	f__SZUA-140	g__SZUA-140	s__SZUA-140 sp003230085
GCF_014191775.1	d__Bacteria	p__Proteobacteria	c__Alphaproteobacteria	o__Kiloniellales	f__CECT-8803	g__Limibacillus	s__Limibacillus halophilus
GCA_903927615.1	d__Bacteria	p__Proteobacteria	c__Alphaproteobacteria	o__Azospirillales	f__Azospirillaceae	g__BOG-933	s__BOG-933 sp903927615
GCA_009694095.1	d__Bacteria	p__Proteobacteria	c__Alphaproteobacteria	o__SHVV01	f__SHVV01	g__SHVV01	s__SHVV01 sp009694095
GCA_003153235.1	d__Bacteria	p__Proteobacteria	c__Alphaproteobacteria	o__Micavibrionales	f__UBA2020	g__PALSA-926	s__PALSA-926 sp003153235
GCF_900104485.1	d__Bacteria	p__Proteobacteria	c__Alphaproteobacteria	o__Rhizobiales	f__Kaistiaceae	g__Bauldia	s__Bauldia litoralis
GCF_002075085.1	d__Bacteria	p__Proteobacteria	c__Gammaproteobacteria	o__Enterobacterales	f__Enterobacteriaceae	g__PRUG	s__PRUG sp002075085
GCA_008501575.1	d__Bacteria	p__Proteobacteria	c__Gammaproteobacteria	o__Xanthomonadales	f__Marinicellaceae	g__Marinicella	s__Marinicella sp008501575
GCF_013179735.1	d__Bacteria	p__Proteobacteria	c__Gammaproteobacteria	o__Enterobacterales	f__DSM-103792	g__Permianibacter	s__Permianibacter sp013179735
GCA_902595715.1	d__Bacteria	p__Proteobacteria	c__Gammaproteobacteria	o__SAR86	f__AG-339-G14	g__MEDG-81	s__MEDG-81 sp902595715
GCF_000973505.1	d__Bacteria	p__Proteobacteria	c__Gammaproteobacteria	o__Enterobacterales	f__Enterobacteriaceae	g__Blochmannia	s__Blochmannia sp000973505
GCA_011391405.1	d__Bacteria	p__Proteobacteria	c__Gammaproteobacteria	o__Steroidobacterales	f__Steroidobacteraceae	g__RPQJ01	s__RPQJ01 sp011391405
GCA_002724505.1	d__Bacteria	p__Proteobacteria	c__Alphaproteobacteria	o__MPNO01	f__UBA2964	g__GCA-2724505	s__GCA-2724505 sp002724505
GCA_003540955.1	d__Bacteria	p__Proteobacteria	c__Gammaproteobacteria	o__Ga0077536	f__Ga0077536	g__UBA11873	s__UBA11873 sp003540955
GCA_003165335.1	d__Bacteria	p__Proteobacteria	c__Alphaproteobacteria	o__Azospirillales_A	f__BOG-932	g__BOG-932	s__BOG-932 sp003165335
GCA_002707695.1	d__Bacteria	p__Proteobacteria	c__Gammaproteobacteria	o__UBA12402	f__UBA12402	g__GCA-2707695	s__GCA-2707695 sp002707695
GCA_902533695.1	d__Bacteria	p__Proteobacteria	c__Alphaproteobacteria	o__Puniceispirillales	f__AAA536-G10	g__AG-426-I14	s__AG-426-I14 sp902533695
GCA_003228965.1	d__Bacteria	p__Proteobacteria	c__Gammaproteobacteria	o__SZUA-146	f__SZUA-146	g__SZUA-146	s__SZUA-146 sp003228965
GCA_013289335.1	d__Bacteria	p__Proteobacteria	c__Alphaproteobacteria	o__Rickettsiales	f__Rickettsiaceae	g__JABDAD01	s__JABDAD01 sp013289335
GCF_000423825.1	d__Bacteria	p__Proteobacteria	c__Gammaproteobacteria	o__Acidithiobacillales	f__Thermithiobacillaceae	g__Thermithiobacillus	s__Thermithiobacillus tepidarius
GCA_902810445.1	d__Bacteria	p__Proteobacteria	c__Gammaproteobacteria	o__Nitrosococcales	f__Nitrosococcaceae	g__NSCAC1	s__NSCAC1 sp902810445
GCF_014202905.1	d__Bacteria	p__Proteobacteria	c__Gammaproteobacteria	o__Burkholderiales	f__SCOH01	g__Chitinivorax	s__Chitinivorax tropicus
GCA_002710775.1	d__Bacteria	p__Proteobacteria	c__Alphaproteobacteria	o__Micavibrionales	f__Micavibrionaceae	g__UBA9664	s__UBA9664 sp002710775
GCA_009909065.1	d__Bacteria	p__Proteobacteria	c__Alphaproteobacteria	o__Caulobacterales	f__Hyphomonadaceae	g__UBA5336	s__UBA5336 sp009909065
GCA_902784345.1	d__Bacteria	p__Proteobacteria	c__Alphaproteobacteria	o__Rs-D84	f__Rs-D84	g__Rs-D84	s__Rs-D84 sp902784345
GCA_013042035.1	d__Bacteria	p__Proteobacteria	c__Gammaproteobacteria	o__HK1	f__JABDQX01	g__JABDQX01	s__JABDQX01 sp013042035
GCA_003353785.1	d__Bacteria	p__Proteobacteria	c__Gammaproteobacteria	o__PIVX01	f__PIVX01	g__PIVX01	s__PIVX01 sp003353785
GCA_013389075.1	d__Bacteria	p__Proteobacteria	c__Alphaproteobacteria	o__JACAEB01	f__JACAEB01	g__JACAEB01	s__JACAEB01 sp013389075
GCA_002787635.1	d__Bacteria	p__Proteobacteria	c__Alphaproteobacteria	o__Rickettsiales	f__UBA6187	g__1-14-0-20-39-49	s__1-14-0-20-39-49 sp002787635
GCF_008728855.1	d__Bacteria	p__Proteobacteria	c__Alphaproteobacteria	o__Dongiales	f__Dongiaceae	g__Hypericibacter	s__Hypericibacter terrae
GCA_011620145.1	d__Bacteria	p__Proteobacteria	c__Gammaproteobacteria	o__UBA5335	f__UBA5335	g__Macondimonas	s__Macondimonas sp011620145
GCA_902630885.1	d__Bacteria	p__Proteobacteria	c__Gammaproteobacteria	o__SAR86	f__D2472	g__SAR86A	s__SAR86A sp902630885
GCA_004356335.1	d__Bacteria	p__Proteobacteria	c__Alphaproteobacteria	o__SMXP01	f__SMXP01	g__SMXP01	s__SMXP01 sp004356335
GCF_004341725.1	d__Bacteria	p__Proteobacteria	c__Alphaproteobacteria	o__Rhodospirillales	f__Magnetovibrionaceae	g__Varunaivibrio	s__Varunaivibrio sulfuroxidans
GCA_003599485.1	d__Bacteria	p__Proteobacteria	c__Gammaproteobacteria	o__SURF-13	f__SURF-13	g__SURF-13	s__SURF-13 sp003599485
GCA_003693905.1	d__Bacteria	p__Proteobacteria	c__Alphaproteobacteria	o__Kiloniellales	f__J153	g__J153	s__J153 sp003693905
GCA_902597385.1	d__Bacteria	p__Proteobacteria	c__Gammaproteobacteria	o__CACJXQ01	f__CACJXQ01	g__CACJXQ01	s__CACJXQ01 sp902597385
GCA_002732955.1	d__Bacteria	p__Proteobacteria	c__Alphaproteobacteria	o__Rhodobacterales	f__Rhodobacteraceae	g__NORP110	s__NORP110 sp002732955
GCA_009380075.1	d__Bacteria	p__Proteobacteria	c__Alphaproteobacteria	o__SMXQ01	f__SMXQ01	g__WHSO01	s__WHSO01 sp009380075
GCA_002401885.1	d__Bacteria	p__Proteobacteria	c__Gammaproteobacteria	o__Pseudomonadales	f__Pseudohongiellaceae	g__UBA9145	s__UBA9145 sp002401885
GCA_013695705.1	d__Bacteria	p__Proteobacteria	c__Gammaproteobacteria	o__Burkholderiales	f__Burkholderiaceae	g__JACCZX01	s__JACCZX01 sp013695705
GCA_002376965.1	d__Bacteria	p__Proteobacteria	c__Gammaproteobacteria	o__Enterobacterales	f__UBA3532	g__UBA3532	s__UBA3532 sp002376965
GCF_001431315.1	d__Bacteria	p__Proteobacteria	c__Gammaproteobacteria	o__Berkiellales	f__Berkiellaceae	g__Berkiella_A	s__Berkiella_A cookevillensis
GCA_002691185.1	d__Bacteria	p__Proteobacteria	c__Alphaproteobacteria	o__Puniceispirillales	f__AAA536-G10	g__AAA536-G10	s__AAA536-G10 sp002691185
GCA_009694195.1	d__Bacteria	p__Proteobacteria	c__Alphaproteobacteria	o__Rhodospirillales	f__2-12-FULL-67-15	g__SHVQ01	s__SHVQ01 sp009694195
GCA_002386945.1	d__Bacteria	p__Proteobacteria	c__Gammaproteobacteria	o__UBA4575	f__UBA4575	g__UBA4575	s__UBA4575 sp002386945
GCA_002401365.1	d__Bacteria	p__Proteobacteria	c__Gammaproteobacteria	o__Methylococcales	f__Cycloclasticaceae	g__Cycloclasticus	s__Cycloclasticus sp002401365
GCA_009919975.1	d__Bacteria	p__Proteobacteria	c__Gammaproteobacteria	o__Pseudomonadales	f__HTCC2089	g__RGAU01	s__RGAU01 sp009919975
GCA_002787615.1	d__Bacteria	p__Proteobacteria	c__Alphaproteobacteria	o__Rickettsiales	f__21-14-0-20-44-7	g__21-14-0-20-44-7	s__21-14-0-20-44-7 sp002787615
GCF_003336755.1	d__Bacteria	p__Proteobacteria	c__Alphaproteobacteria	o__Acetobacterales	f__Acetobacteraceae	g__Elioraea	s__Elioraea thermophila
GCA_002717685.1	d__Bacteria	p__Proteobacteria	c__Gammaproteobacteria	o__Woeseiales	f__Woeseiaceae	g__PBBK01	s__PBBK01 sp002717685
GCA_002928875.1	d__Bacteria	p__Proteobacteria	c__Alphaproteobacteria	o__Rhizobiales	f__Beijerinckiaceae	g__Rhabdaerophilum	s__Rhabdaerophilum sp002928875
GCA_002291845.1	d__Bacteria	p__Proteobacteria	c__Alphaproteobacteria	o__Rickettsiales	f__UBA998	g__UBA998	s__UBA998 sp002291845
GCF_003688415.1	d__Bacteria	p__Proteobacteria	c__Gammaproteobacteria	o__Pseudomonadales	f__DSM-25080	g__Umboniibacter	s__Umboniibacter marinipuniceus
GCF_000148645.1	d__Bacteria	p__Proteobacteria	c__Gammaproteobacteria	o__Enterobacterales	f__Shewanellaceae	g__Ferrimonas	s__Ferrimonas balearica
GCF_014199445.1	d__Bacteria	p__Proteobacteria	c__Alphaproteobacteria	o__Rhodobacterales	f__Rhodobacteraceae	g__Rubricella	s__Rubricella aquisinus
GCA_002423185.1	d__Bacteria	p__Proteobacteria	c__Alphaproteobacteria	o__Micavibrionales	f__Micavibrionaceae	g__UBA6147	s__UBA6147 sp002423185
GCF_010993985.1	d__Bacteria	p__Proteobacteria	c__Gammaproteobacteria	o__Enterobacterales	f__Shewanellaceae	g__SM1919	s__SM1919 sp010993985
GCA_002869065.1	d__Bacteria	p__Proteobacteria	c__Alphaproteobacteria	o__Rhizobiales	f__Rhodobiaceae	g__Rhodobium	s__Rhodobium sp002869065
GCA_013151345.1	d__Bacteria	p__Proteobacteria	c__Gammaproteobacteria	o__Thiohalomonadales_A	f__SG8-11	g__JAADIM01	s__JAADIM01 sp013151345
GCA_001276605.1	d__Bacteria	p__Proteobacteria	c__Gammaproteobacteria	o__Chromatiales	f__Chromatiaceae	g__WMS2	s__WMS2 sp001276605
GCA_002390205.1	d__Bacteria	p__Proteobacteria	c__Gammaproteobacteria	o__Ga0077536	f__Ga0077536	g__UBA4457	s__UBA4457 sp002390205
GCF_900093605.1	d__Bacteria	p__Proteobacteria	c__Alphaproteobacteria	o__Rhodospirillales	f__Terasakiellaceae	g__Terasakiella	s__Terasakiella magnetica_A
GCF_900129825.1	d__Bacteria	p__Proteobacteria	c__Gammaproteobacteria	o__Nevskiales	f__Nevskiaceae	g__Hydrocarboniphaga	s__Hydrocarboniphaga daqingensis
GCA_902532675.1	d__Bacteria	p__Proteobacteria	c__Gammaproteobacteria	o__SAR86	f__SAR86	g__GCA-2730855	s__GCA-2730855 sp902532675
GCF_000742835.1	d__Bacteria	p__Proteobacteria	c__Alphaproteobacteria	o__Paracaedibacterales	f__Paracaedibacteraceae	g__Paracaedibacter	s__Paracaedibacter acanthamoebae
GCA_902551695.1	d__Bacteria	p__Proteobacteria	c__Gammaproteobacteria	o__CACJXQ01	f__CACJXQ01	g__CACJXQ01	s__CACJXQ01 sp902551695
GCA_002337525.1	d__Bacteria	p__Proteobacteria	c__Alphaproteobacteria	o__Caedimonadales	f__UBA1908	g__UBA1908	s__UBA1908 sp002337525
GCA_005240065.1	d__Bacteria	p__Proteobacteria	c__Gammaproteobacteria	o__Ga0077554	f__Ga007554	g__Ga0077554	s__Ga0077554 sp005240065
GCA_006212015.1	d__Bacteria	p__Proteobacteria	c__Gammaproteobacteria	o__Halothiobacillales	f__Halothiobacillaceae	g__28-57-27	s__28-57-27 sp006212015
GCF_000746275.1	d__Bacteria	p__Proteobacteria	c__Alphaproteobacteria	o__Rhizobiales	f__Thermopetrobacteraceae	g__Thermopetrobacter	s__Thermopetrobacter sp000746275
GCA_902785275.1	d__Bacteria	p__Proteobacteria	c__Alphaproteobacteria	o__Rs-D84	f__CACZYB01	g__CACZYB01	s__CACZYB01 sp902785275
GCA_003230545.1	d__Bacteria	p__Proteobacteria	c__Gammaproteobacteria	o__Thiohalobacterales	f__UBA9214	g__SZUA-186	s__SZUA-186 sp003230545
GCA_009922705.1	d__Bacteria	p__Proteobacteria	c__Gammaproteobacteria	o__Pseudomonadales	f__Litoricolaceae	g__HIMB30	s__HIMB30 sp009922705
GCA_013152625.1	d__Bacteria	p__Proteobacteria	c__Alphaproteobacteria	o__Rhizobiales	f__Devosiaceae	g__JAADFY01	s__JAADFY01 sp013152625
GCA_002402085.1	d__Bacteria	p__Proteobacteria	c__Gammaproteobacteria	o__Pseudomonadales	f__UBA3067	g__GCA-002402085	s__GCA-002402085 sp002402085
GCA_003695065.1	d__Bacteria	p__Proteobacteria	c__Alphaproteobacteria	o__Sphingomonadales	f__J090	g__J090	s__J090 sp003695065
GCF_003956045.1	d__Bacteria	p__Proteobacteria	c__Gammaproteobacteria	o__Enterobacterales	f__Enterobacteriaceae	g__Annandia	s__Annandia adelgestsuga
GCA_902511575.1	d__Bacteria	p__Proteobacteria	c__Gammaproteobacteria	o__SAR86	f__D2472	g__D2472	s__D2472 sp902511575
GCA_006227905.1	d__Bacteria	p__Proteobacteria	c__Gammaproteobacteria	o__Francisellales	f__Francisellaceae	g__M0027	s__M0027 sp006227905
GCF_003751635.1	d__Bacteria	p__Proteobacteria	c__Gammaproteobacteria	o__DSM-100275	f__DSM-100275	g__Inmirania	s__Inmirania thermothiophila
GCA_003454335.1	d__Bacteria	p__Proteobacteria	c__Gammaproteobacteria	o__Thiohalobacterales	f__UBA9214	g__UBA9214	s__UBA9214 sp003454335
GCA_003233255.1	d__Bacteria	p__Proteobacteria	c__Gammaproteobacteria	o__Thiohalomonadales	f__UBA6429	g__SZUA-24	s__SZUA-24 sp003233255
GCA_003645555.1	d__Bacteria	p__Proteobacteria	c__Gammaproteobacteria	o__QNFN01	f__QNFN01	g__QNFN01	s__QNFN01 sp003645555
GCA_002307145.1	d__Bacteria	p__Proteobacteria	c__Alphaproteobacteria	o__Rhodospirillales	f__Rhodospirillaceae	g__Alpha-05	s__Alpha-05 sp002307145
GCA_013697045.1	d__Bacteria	p__Proteobacteria	c__Gammaproteobacteria	o__JACCXJ01	f__JACCXJ01	g__JACCXJ01	s__JACCXJ01 sp013697045
GCA_014636235.1	d__Bacteria	p__Proteobacteria	c__Alphaproteobacteria	o__Tistrellales	f__Tistrellaceae	g__Tistrella	s__Tistrella bauzanensis
GCA_003250835.1	d__Bacteria	p__Proteobacteria	c__Alphaproteobacteria	o__Rs-D84	f__SZUA-605	g__SZUA-605	s__SZUA-605 sp003250835
GCA_003331605.1	d__Bacteria	p__Proteobacteria	c__Gammaproteobacteria	o__SAR86	f__TMED112	g__TMED112	s__TMED112 sp003331605
GCA_902783675.1	d__Bacteria	p__Proteobacteria	c__Alphaproteobacteria	o__RF32	f__CACZRW01	g__CACZRW01	s__CACZRW01 sp902783675
GCA_902627055.1	d__Bacteria	p__Proteobacteria	c__Gammaproteobacteria	o__SAR86	f__D2472	g__D2472	s__D2472 sp902627055
GCA_002753185.1	d__Bacteria	p__Proteobacteria	c__Magnetococcia	o__Magnetococcales	f__Magnetaquicoccaceae	g__WMHbin3	s__WMHbin3 sp002753185
GCA_002748575.1	d__Bacteria	p__Proteobacteria	c__Gammaproteobacteria	o__Pseudomonadales	f__Ketobacteraceae	g__GCA-2748575	s__GCA-2748575 sp002748575
GCF_000378345.1	d__Bacteria	p__Proteobacteria	c__Alphaproteobacteria	o__Caulobacterales	f__Hyphomonadaceae	g__Hirschia	s__Hirschia maritima
GCA_013911885.1	d__Bacteria	p__Proteobacteria	c__Alphaproteobacteria	o__Rhizobiales	f__JACESI01	g__JACESI01	s__JACESI01 sp013911885
GCA_002718845.1	d__Bacteria	p__Proteobacteria	c__Gammaproteobacteria	o__GCA-002705445	f__GCA-002716945	g__GCA-2718845	s__GCA-2718845 sp002718845
GCA_013214985.1	d__Bacteria	p__Proteobacteria	c__Alphaproteobacteria	o__Rhizobiales	f__OSC116	g__OCS116	s__OCS116 sp013214985
GCA_013696315.1	d__Bacteria	p__Proteobacteria	c__Gammaproteobacteria	o__UBA4575	f__JACCYU01	g__JACCYU01	s__JACCYU01 sp013696315
GCF_000974685.2	d__Bacteria	p__Proteobacteria	c__Gammaproteobacteria	o__Burkholderiales	f__Gallionellaceae	g__Ferriphaselus	s__Ferriphaselus amnicola
GCA_003235325.1	d__Bacteria	p__Proteobacteria	c__Gammaproteobacteria	o__Pseudomonadales	f__Porticoccaceae	g__SZUA-272	s__SZUA-272 sp003235325
GCA_002722055.1	d__Bacteria	p__Proteobacteria	c__Alphaproteobacteria	o__GCA-2701885	f__GCA-2701885	g__GCA-2701885	s__GCA-2701885 sp002722055
GCA_013151745.1	d__Bacteria	p__Proteobacteria	c__Gammaproteobacteria	o__JAADHS01	f__JAADHS01	g__JAADHS01	s__JAADHS01 sp013151745
GCF_900115065.1	d__Bacteria	p__Proteobacteria	c__Gammaproteobacteria	o__Burkholderiales	f__Chitinibacteraceae	g__Formivibrio	s__Formivibrio citricus
GCA_902790255.1	d__Bacteria	p__Proteobacteria	c__Alphaproteobacteria	o__UBA3830	f__UBA3830	g__UBA3830	s__UBA3830 sp902790255
GCA_002729495.1	d__Bacteria	p__Proteobacteria	c__Gammaproteobacteria	o__GCA-2729495	f__GCA-2729495	g__GCA-2729495	s__GCA-2729495 sp002729495
GCF_000420625.1	d__Bacteria	p__Proteobacteria	c__Alphaproteobacteria	o__Kiloniellales	f__Rhodovibrionaceae	g__Fodinicurvata	s__Fodinicurvata sediminis
GCA_002696205.1	d__Bacteria	p__Proteobacteria	c__Alphaproteobacteria	o__Rhodospirillales	f__Casp-alpha2	g__UBA1479	s__UBA1479 sp002696205
GCF_900016785.1	d__Bacteria	p__Proteobacteria	c__Gammaproteobacteria	o__Enterobacterales	f__Enterobacteriaceae	g__Buchnera	s__Buchnera aphidicola_M
GCA_013044025.1	d__Bacteria	p__Proteobacteria	c__Gammaproteobacteria	o__Burkholderiales	f__JABEVD01	g__JABEVD01	s__JABEVD01 sp013044025
GCF_003987255.1	d__Bacteria	p__Proteobacteria	c__Gammaproteobacteria	o__Enterobacterales	f__Alteromonadaceae	g__Idiomarina	s__Idiomarina ramblicola
GCA_001464755.1	d__Bacteria	p__Proteobacteria	c__Alphaproteobacteria	o__Rhizobiales	f__Hyphomicrobiaceae	g__Ga0077555	s__Ga0077555 sp001464755
GCA_000307935.1	d__Bacteria	p__Proteobacteria	c__Gammaproteobacteria	o__SAR86	f__D2472	g__D2472	s__D2472 sp000307935
GCF_003351745.1	d__Bacteria	p__Proteobacteria	c__Gammaproteobacteria	o__Pseudomonadales	f__Moraxellaceae	g__HYN0046	s__HYN0046 sp003351745
GCA_902826885.1	d__Bacteria	p__Proteobacteria	c__Alphaproteobacteria	o__CADEGL01	f__CADEGL01	g__CADEGL01	s__CADEGL01 sp902826885
GCF_005281615.1	d__Bacteria	p__Proteobacteria	c__Alphaproteobacteria	o__Rhizobiales	f__Im1	g__Rhodoligotrophos	s__Rhodoligotrophos sp005281615
GCA_000384935.1	d__Bacteria	p__Proteobacteria	c__Gammaproteobacteria	o__SAR86	f__D2472	g__SCGC-AAA076-P13	s__SCGC-AAA076-P13 sp000384935
GCA_002501105.1	d__Bacteria	p__Proteobacteria	c__Alphaproteobacteria	o__UBA7887	f__UBA7887	g__UBA7887	s__UBA7887 sp002501105
GCA_000970895.1	d__Bacteria	p__Proteobacteria	c__Alphaproteobacteria	o__Rickettsiales	f__Arcanobacteraceae	g__Arcanobacter	s__Arcanobacter lacustris
GCA_009377375.1	d__Bacteria	p__Proteobacteria	c__Alphaproteobacteria	o__MPNO01	f__UBA2964	g__WHUE01	s__WHUE01 sp009377375
GCA_002717225.1	d__Bacteria	p__Proteobacteria	c__Alphaproteobacteria	o__UBA828	f__UBA828	g__GCA-2717225	s__GCA-2717225 sp002717225
GCA_004796385.1	d__Bacteria	p__Proteobacteria	c__Gammaproteobacteria	o__QZLD01	f__QZLD01	g__QZLD01	s__QZLD01 sp004796385
GCA_013414705.1	d__Bacteria	p__Proteobacteria	c__Alphaproteobacteria	o__Rhodospirillales	f__UXAT02	g__SSA4	s__SSA4 sp013414705
GCA_903905585.1	d__Bacteria	p__Proteobacteria	c__Gammaproteobacteria	o__Burkholderiales	f__Ferrovaceae	g__CAIVHB01	s__CAIVHB01 sp903905585
GCA_009692345.1	d__Bacteria	p__Proteobacteria	c__Gammaproteobacteria	o__GCA-2729495	f__GCA-2729495	g__SHZI01	s__SHZI01 sp009692345
GCF_002845745.1	d__Bacteria	p__Proteobacteria	c__Alphaproteobacteria	o__Rhodospirillales	f__Magnetospirillaceae	g__Telmatospirillum	s__Telmatospirillum siberiense
GCA_009776435.1	d__Bacteria	p__Proteobacteria	c__Gammaproteobacteria	o__Burkholderiales	f__Rhodocyclaceae	g__WRNU01	s__WRNU01 sp009776435
GCA_002352345.1	d__Bacteria	p__Proteobacteria	c__Gammaproteobacteria	o__Methylococcales	f__UBA2780	g__UBA2780	s__UBA2780 sp002352345
GCF_000219355.1	d__Bacteria	p__Proteobacteria	c__Alphaproteobacteria	o__Rickettsiales	f__Midichloriaceae	g__Midichloria	s__Midichloria mitochondrii
GCA_009937385.1	d__Bacteria	p__Proteobacteria	c__Gammaproteobacteria	o__QNFN01	f__QNFN01	g__QNFN01	s__QNFN01 sp009937385
GCA_012274175.1	d__Bacteria	p__Proteobacteria	c__Gammaproteobacteria	o__Burkholderiales	f__UKL13-2	g__GR16-43	s__GR16-43 sp012274175
GCF_011009015.1	d__Bacteria	p__Proteobacteria	c__Gammaproteobacteria	o__Pseudomonadales	f__Zooshikellaceae	g__Spartinivicinus	s__Spartinivicinus ruber
GCA_010031785.1	d__Bacteria	p__Proteobacteria	c__Alphaproteobacteria	o__Micavibrionales_A	f__RGZA01	g__RGZA01	s__RGZA01 sp010031785
GCF_000090965.1	d__Bacteria	p__Proteobacteria	c__Gammaproteobacteria	o__Enterobacterales	f__Enterobacteriaceae	g__Buchnera	s__Buchnera aphidicola_F
GCF_000192865.1	d__Bacteria	p__Proteobacteria	c__Gammaproteobacteria	o__Pseudomonadales	f__Marinomonadaceae	g__Marinomonas	s__Marinomonas mediterranea
GCF_014202765.1	d__Bacteria	p__Proteobacteria	c__Gammaproteobacteria	o__Burkholderiales	f__Chitinibacteraceae	g__Silvimonas	s__Silvimonas terrae
GCA_013003115.1	d__Bacteria	p__Proteobacteria	c__Gammaproteobacteria	o__JABDLF01	f__JABDLF01	g__JABDLF01	s__JABDLF01 sp013003115
GCF_008330945.1	d__Bacteria	p__Proteobacteria	c__Alphaproteobacteria	o__Rhizobiales	f__Labraceae	g__Labrys	s__Labrys neptuniae
GCF_009650135.1	d__Bacteria	p__Proteobacteria	c__Gammaproteobacteria	o__Pseudomonadales	f__Litoricolaceae	g__Litoricola	s__Litoricola lipolytica
GCA_013215055.1	d__Bacteria	p__Proteobacteria	c__Gammaproteobacteria	o__Pseudomonadales	f__DT-91	g__DT-91	s__DT-91 sp013215055
GCA_001797285.1	d__Bacteria	p__Proteobacteria	c__Gammaproteobacteria	o__Coxiellales	f__Coxiellaceae	g__2-12-FULL-42-15	s__2-12-FULL-42-15 sp001797285
GCA_003241645.1	d__Bacteria	p__Proteobacteria	c__Alphaproteobacteria	o__Rickettsiales	f__UBA3002	g__QFOX01	s__QFOX01 sp003241645
GCA_002402195.1	d__Bacteria	p__Proteobacteria	c__Alphaproteobacteria	o__Rickettsiales	f__Rickettsiaceae	g__GCA-2402195	s__GCA-2402195 sp002402195
GCF_002117105.1	d__Bacteria	p__Proteobacteria	c__Gammaproteobacteria	o__Pseudomonadales	f__Spongiibacteraceae_A	g__Oceanicoccus	s__Oceanicoccus sagamiensis
GCA_003696765.1	d__Bacteria	p__Proteobacteria	c__Zetaproteobacteria	o__Mariprofundales	f__J009	g__J009	s__J009 sp003696765
GCA_013519935.1	d__Bacteria	p__Proteobacteria	c__Gammaproteobacteria	o__Nitrococcales	f__Nitrococcaceae	g__WFHF3C12	s__WFHF3C12 sp013519935
GCF_003046185.1	d__Bacteria	p__Proteobacteria	c__Alphaproteobacteria	o__Rhizobiales	f__Phreatobacteraceae	g__Phreatobacter	s__Phreatobacter oligotrophus
GCF_003326755.1	d__Bacteria	p__Proteobacteria	c__Alphaproteobacteria	o__Rhodospirillales	f__Thalassospiraceae	g__Thalassospira	s__Thalassospira profundimaris_B
GCF_011058255.1	d__Bacteria	p__Proteobacteria	c__Gammaproteobacteria	o__PWYM01	f__PWYM01	g__XN24	s__XN24 sp011058255
GCA_003454415.1	d__Bacteria	p__Proteobacteria	c__Alphaproteobacteria	o__UBA11222	f__UBA11222	g__UBA11222	s__UBA11222 sp003454415
GCF_000428525.1	d__Bacteria	p__Proteobacteria	c__Alphaproteobacteria	o__Caulobacterales	f__Maricaulaceae	g__Hellea	s__Hellea balneolensis
GCA_007133445.1	d__Bacteria	p__Proteobacteria	c__Gammaproteobacteria	o__Nitrococcales	f__Aquisalimonadaceae	g__Aquisalimonas	s__Aquisalimonas sp007133445
GCA_013389025.1	d__Bacteria	p__Proteobacteria	c__Gammaproteobacteria	o__Burkholderiales	f__Thiobacillaceae	g__JACAED01	s__JACAED01 sp013389025
GCA_003354135.1	d__Bacteria	p__Proteobacteria	c__Alphaproteobacteria	o__Rhodospirillales	f__Magnetospiraceae	g__GLO-3	s__GLO-3 sp003354135
GCA_012961085.1	N/A	N/A	N/A	N/A	N/A	N/A	N/A
HIMB1674	N/A	N/A	N/A	N/A	N/A	N/A	N/A
