# Supplementary material for: Isolate-anchored comparisons reveal evolutionary and functional differentiation across SAR86 marine bacteria
Source: ISME J. 2024 Nov 9;18(1):wrae227. doi: 10.1093/ismejo/wrae227 (PMC11582366; doi:10.1093/ismejo/wrae227)
Supplement: ramfelt_supplementary_table_4_wrae227 [file ramfelt_supplementary_table_4_wrae227.xlsx]

## Sheet: Supplementary_Table_4
sample	Sample Accession	Accession IDs	Latitude [degrees North]	Longitude [degrees East]	Sampling depth [m]	Date/Time [yyyy-mm-ddThh:mm]	Ocean_region	read_pairs_raw	read_pairs_passed
BGT_S0001	SAMN07136483	SRR5788236	49.7225	-42.4467	10	2010-05-10T12:13:00Z	(NAO) North Atlantic Ocean	20058749	15030084
BGT_S0002	SAMN07136484	SRR5788235	49.7225	-42.4467	50	2010-05-10T12:13:00Z	(NAO) North Atlantic Ocean	29418997	23400344
BGT_S0003	SAMN07136485	SRR5788238	49.7225	-42.4467	75	2010-05-10T12:13:00Z	(NAO) North Atlantic Ocean	28686315	22553569
BGT_S0004	SAMN07136486	SRR5788237	49.7225	-42.4467	101	2010-05-10T12:13:00Z	(NAO) North Atlantic Ocean	30938631	20011001
BGT_S0005	SAMN07136487	SRR5788232	49.7225	-42.4467	152	2010-05-10T12:13:00Z	(NAO) North Atlantic Ocean	25991174	20942295
BGT_S0006	SAMN07136488	SRR5788231	49.7225	-42.4467	199	2010-05-10T12:13:00Z	(NAO) North Atlantic Ocean	21561486	16501345
BGT_S0008	SAMN07136489	SRR5788234	46.312	-39.658	10	2010-05-12T20:39:00Z	(NAO) North Atlantic Ocean	25267615	18952056
BGT_S0009	SAMN07136490	SRR5788233	46.312	-39.658	49	2010-05-12T20:39:00Z	(NAO) North Atlantic Ocean	26551896	21267557
BGT_S0010	SAMN07136491	SRR5788230	46.312	-39.658	73	2010-05-12T20:39:00Z	(NAO) North Atlantic Ocean	25920948	20225036
BGT_S0011	SAMN07136492	SRR5788229	46.312	-39.658	100	2010-05-12T20:39:00Z	(NAO) North Atlantic Ocean	33506457	25179168
BGT_S0012	SAMN07136493	SRR5788436	46.312	-39.658	153	2010-05-12T20:39:00Z	(NAO) North Atlantic Ocean	25967480	20033963
BGT_S0013	SAMN07136494	SRR5788435	46.312	-39.658	198	2010-05-12T20:39:00Z	(NAO) North Atlantic Ocean	28657562	22186128
BGT_S0015	SAMN07136495	SRR5788434	36.2067	-53.2681	8	2010-05-20T13:30:00Z	(NAO) North Atlantic Ocean	24265082	18834217
BGT_S0016	SAMN07136496	SRR5788433	36.2067	-53.2681	50	2010-05-20T13:30:00Z	(NAO) North Atlantic Ocean	24656118	19029672
BGT_S0017	SAMN07136497	SRR5788432	36.2067	-53.2681	74	2010-05-20T13:30:00Z	(NAO) North Atlantic Ocean	23071938	18573742
BGT_S0018	SAMN07136498	SRR5788431	36.2067	-53.2681	102	2010-05-20T13:30:00Z	(NAO) North Atlantic Ocean	21337686	17195013
BGT_S0019	SAMN07136499	SRR5788430	36.2067	-53.2681	151	2010-05-20T13:30:00Z	(NAO) North Atlantic Ocean	24669237	19622109
BGT_S0020	SAMN07136500	SRR5788429	36.2067	-53.2681	199	2010-05-20T13:30:00Z	(NAO) North Atlantic Ocean	17147643	11344427
BGT_S0021	SAMN07136501	SRR5788428	37.5673	-50.6855	10	2010-05-18T13:22:00Z	(NAO) North Atlantic Ocean	23533825	18359416
BGT_S0022	SAMN07136502	SRR5788427	37.5673	-50.6855	52	2010-05-18T13:22:00Z	(NAO) North Atlantic Ocean	23735638	18023986
BGT_S0023	SAMN07136503	SRR5788371	37.5673	-50.6855	75	2010-05-18T13:22:00Z	(NAO) North Atlantic Ocean	23089410	18339766
BGT_S0024	SAMN07136504	SRR5788372	37.5673	-50.6855	103	2010-05-18T13:22:00Z	(NAO) North Atlantic Ocean	24224072	18557395
BGT_S0025	SAMN07136505	SRR5788369	37.5673	-50.6855	151	2010-05-18T13:22:00Z	(NAO) North Atlantic Ocean	26113050	20140197
BGT_S0026	SAMN07136506	SRR5788370	37.5673	-50.6855	201	2010-05-18T13:22:00Z	(NAO) North Atlantic Ocean	24657052	19151192
BGT_S0027	SAMN07136507	SRR5788367	34.3277	-55.4316	10	2010-05-21T13:30:00Z	(NAO) North Atlantic Ocean	50998999	41064842
BGT_S0028	SAMN07136508	SRR5788368	34.3277	-55.4316	50	2010-05-21T13:30:00Z	(NAO) North Atlantic Ocean	29124395	22390970
BGT_S0029	SAMN07136509	SRR5788365	34.3277	-55.4316	77	2010-05-21T13:30:00Z	(NAO) North Atlantic Ocean	36118801	28944687
BGT_S0030	SAMN07136510	SRR5788366	34.3277	-55.4316	103	2010-05-21T13:30:00Z	(NAO) North Atlantic Ocean	27750917	21458042
BGT_S0031	SAMN07136511	SRR5788373	34.3277	-55.4316	152	2010-05-21T13:30:00Z	(NAO) North Atlantic Ocean	31928726	25585432
BGT_S0032	SAMN07136512	SRR5788374	34.3277	-55.4316	199	2010-05-21T13:30:00Z	(NAO) North Atlantic Ocean	30029518	23389692
BGT_S0033	SAMN07136513	SRR5788197	13.1623	-53.4215	9	2010-06-26T12:25:00Z	(NAO) North Atlantic Ocean	23050701	18015592
BGT_S0034	SAMN07136514	SRR5788196	13.1623	-53.4215	75	2010-06-26T12:25:00Z	(NAO) North Atlantic Ocean	26335287	19590565
BGT_S0035	SAMN07136515	SRR5788199	13.1623	-53.4215	99	2010-06-26T12:25:00Z	(NAO) North Atlantic Ocean	27447364	20979707
BGT_S0036	SAMN07136516	SRR5788198	13.1623	-53.4215	150	2010-06-26T12:25:00Z	(NAO) North Atlantic Ocean	26750868	20063703
BGT_S0037	SAMN07136517	SRR5788193	13.1623	-53.4215	200	2010-06-26T12:25:00Z	(NAO) North Atlantic Ocean	33684808	26195736
BGT_S0039	SAMN07136518	SRR5788192	9.5462	-50.4686	9	2010-06-28T14:16:00Z	(NAO) North Atlantic Ocean	26955573	20030003
BGT_S0040	SAMN07136519	SRR5788195	9.5462	-50.4686	72	2010-06-28T14:16:00Z	(NAO) North Atlantic Ocean	26308765	19883225
BGT_S0041	SAMN07136520	SRR5788194	9.5462	-50.4686	100	2010-06-28T14:16:00Z	(NAO) North Atlantic Ocean	29117451	23898316
BGT_S0042	SAMN07136521	SRR5788201	9.5462	-50.4686	151	2010-06-28T14:16:00Z	(NAO) North Atlantic Ocean	20061969	16164378
BGT_S0043	SAMN07136522	SRR5788200	9.5462	-50.4686	201	2010-06-28T14:16:00Z	(NAO) North Atlantic Ocean	29398077	24047526
BGT_S0044	SAMN07136523	SRR5788144	16.8312	-56.2685	8	2010-06-24T15:06:00Z	(NAO) North Atlantic Ocean	21922297	19895846
BGT_S0045	SAMN07136524	SRR5788145	16.8312	-56.2685	76	2010-06-24T15:06:00Z	(NAO) North Atlantic Ocean	27685906	22336467
BGT_S0046	SAMN07136525	SRR5788146	16.8312	-56.2685	101	2010-06-24T15:06:00Z	(NAO) North Atlantic Ocean	27382212	21883774
BGT_S0047	SAMN07136526	SRR5788147	16.8312	-56.2685	150	2010-06-24T15:06:00Z	(NAO) North Atlantic Ocean	35963444	28958498
BGT_S0048	SAMN07136527	SRR5788140	16.8312	-56.2685	201	2010-06-24T15:06:00Z	(NAO) North Atlantic Ocean	24818828	20232060
BGT_S0049	SAMN07136528	SRR5788141	35.4162	-66.5408	31.3	2011-11-16T13:59:00Z	(NAO) North Atlantic Ocean	41868308	34966187
BGT_S0050	SAMN07136529	SRR5788142	35.4162	-66.5408	68	2011-11-16T13:59:00Z	(NAO) North Atlantic Ocean	18914125	12788424
BGT_S0051	SAMN07136530	SRR5788143	35.4162	-66.5408	111.1	2011-11-16T13:59:00Z	(NAO) North Atlantic Ocean	28826994	23851691
BGT_S0052	SAMN07136531	SRR5788138	35.4162	-66.5408	135.8	2011-11-16T13:59:00Z	(NAO) North Atlantic Ocean	23095796	18702954
BGT_S0053	SAMN07136532	SRR5788139	35.4162	-66.5408	186.3	2011-11-16T13:59:00Z	(NAO) North Atlantic Ocean	31811654	26222313
BGT_S0054	SAMN07136533	SRR5788008	35.4162	-66.5408	237.3	2011-11-16T13:59:00Z	(NAO) North Atlantic Ocean	28732390	23683637
BGT_S0055	SAMN07136534	SRR5788007	35.4162	-66.5408	291.5	2011-11-16T13:59:00Z	(NAO) North Atlantic Ocean	28395368	23291420
BGT_S0057	SAMN07136535	SRR5788006	24.1497	-40.2179	38.9	2011-12-01T17:25:00Z	(NAO) North Atlantic Ocean	32527412	26434032
BGT_S0058	SAMN07136536	SRR5788005	24.1497	-40.2179	65.2	2011-12-01T17:25:00Z	(NAO) North Atlantic Ocean	21593384	15557240
BGT_S0059	SAMN07136537	SRR5788012	24.1497	-40.2179	75.1	2011-12-01T17:25:00Z	(NAO) North Atlantic Ocean	49524737	39620709
BGT_S0060	SAMN07136538	SRR5788011	24.1497	-40.2179	113.9	2011-12-01T17:25:00Z	(NAO) North Atlantic Ocean	34544320	27791426
BGT_S0061	SAMN07136539	SRR5788010	24.1497	-40.2179	184	2011-12-01T17:25:00Z	(NAO) North Atlantic Ocean	29858813	23553821
BGT_S0062	SAMN07136540	SRR5788009	24.1497	-40.2179	233	2011-12-01T17:25:00Z	(NAO) North Atlantic Ocean	31210233	24761581
BGT_S0063	SAMN07136541	SRR5788014	24.1497	-40.2179	283.9	2011-12-01T17:25:00Z	(NAO) North Atlantic Ocean	27718979	22280399
BGT_S0064	SAMN07136542	SRR5788013	38.655	-69.1313	28.4	2011-11-10T14:23:00Z	(NAO) North Atlantic Ocean	15194120	14247495
BGT_S0065	SAMN07136543	SRR5788065	38.655	-69.1313	61.2	2011-11-10T14:23:00Z	(NAO) North Atlantic Ocean	17515188	16371159
BGT_S0066	SAMN07136544	SRR5788066	38.655	-69.1313	86.4	2011-11-10T14:23:00Z	(NAO) North Atlantic Ocean	18259926	16939239
BGT_S0067	SAMN07136545	SRR5788063	38.655	-69.1313	108.8	2011-11-10T14:23:00Z	(NAO) North Atlantic Ocean	17719388	13091251
BGT_S0068	SAMN07136546	SRR5788064	38.655	-69.1313	135.6	2011-11-10T14:23:00Z	(NAO) North Atlantic Ocean	32346922	27959978
BGT_S0069	SAMN07136547	SRR5788069	38.655	-69.1313	186.5	2011-11-10T14:23:00Z	(NAO) North Atlantic Ocean	30650936	27847351
BGT_S0070	SAMN07136548	SRR5788070	38.655	-69.1313	234.7	2011-11-10T14:23:00Z	(NAO) North Atlantic Ocean	30836529	27374717
BGT_S0071	SAMN07136549	SRR5788067	38.655	-69.1313	288.8	2011-11-10T14:23:00Z	(NAO) North Atlantic Ocean	36118620	32875765
BGT_S0072	SAMN07136550	SRR5788068	22.3331	-35.867	39.9	2011-12-03T23:12:00Z	(NAO) North Atlantic Ocean	18092283	16349199
BGT_S0073	SAMN07136551	SRR5788061	22.3331	-35.867	74.3	2011-12-03T23:12:00Z	(NAO) North Atlantic Ocean	15618010	14601968
BGT_S0074	SAMN07136552	SRR5788062	22.3331	-35.867	99.7	2011-12-03T23:12:00Z	(NAO) North Atlantic Ocean	29168249	26803713
BGT_S0075	SAMN07136553	SRR5788107	22.3331	-35.867	134.2	2011-12-03T23:12:00Z	(NAO) North Atlantic Ocean	35016855	31586698
BGT_S0076	SAMN07136554	SRR5788204	22.3331	-35.867	183.8	2011-12-03T23:12:00Z	(NAO) North Atlantic Ocean	37258714	33420097
BGT_S0077	SAMN07136555	SRR5788214	22.3331	-35.867	234.1	2011-12-03T23:12:00Z	(NAO) North Atlantic Ocean	35121420	31458803
BGT_S0078	SAMN07136556	SRR5788213	22.3331	-35.867	300.8	2011-12-03T23:12:00Z	(NAO) North Atlantic Ocean	27625031	24690075
BGT_S0079	SAMN07136557	SRR5788036	22.3331	-35.867	374.3	2011-12-03T23:12:00Z	(NAO) North Atlantic Ocean	27720001	25141984
BGT_S0080	SAMN07136558	SRR5788215	22.3331	-35.867	499.6	2011-12-03T23:12:00Z	(NAO) North Atlantic Ocean	30757878	28035520
BGT_S0081	SAMN07136559	SRR5788228	22.3331	-35.867	1055.2	2011-12-03T23:12:00Z	(NAO) North Atlantic Ocean	36015165	31827485
BGT_S0082	SAMN07136560	SRR5788224	31.7535	-64.175	41.8	2011-11-19T19:31:00Z	(NAO) North Atlantic Ocean	33877240	29829781
BGT_S0083	SAMN07136561	SRR5788313	31.7535	-64.175	75.7	2011-11-19T19:31:00Z	(NAO) North Atlantic Ocean	33475023	29477473
BGT_S0084	SAMN07136562	SRR5788312	31.7535	-64.175	89.1	2011-11-19T19:31:00Z	(NAO) North Atlantic Ocean	31453590	27818234
BGT_S0085	SAMN07136563	SRR5787993	31.7535	-64.175	109.7	2011-11-19T19:31:00Z	(NAO) North Atlantic Ocean	28189267	22455345
BGT_S0086	SAMN07136564	SRR5787994	31.7535	-64.175	182.4	2011-11-19T19:31:00Z	(NAO) North Atlantic Ocean	26364899	20828933
BGT_S0087	SAMN07136565	SRR5788249	31.7535	-64.175	233.3	2011-11-19T19:31:00Z	(NAO) North Atlantic Ocean	25994646	20561849
BGT_S0088	SAMN07136566	SRR5788250	31.7535	-64.175	281.4	2011-11-19T19:31:00Z	(NAO) North Atlantic Ocean	35932845	28682508
BGT_S0089	SAMN07136567	SRR5788251	31.7535	-64.175	414.2	2011-11-19T19:31:00Z	(NAO) North Atlantic Ocean	22021412	17139248
BGT_S0090	SAMN07136568	SRR5788252	26.1369	-44.8262	39.7	2011-11-30T03:40:00Z	(NAO) North Atlantic Ocean	31728111	25306813
BGT_S0091	SAMN07136569	SRR5788253	26.1369	-44.8262	60.7	2011-11-30T03:40:00Z	(NAO) North Atlantic Ocean	23180825	18483564
BGT_S0092	SAMN07136570	SRR5788254	26.1369	-44.8262	89.9	2011-11-30T03:40:00Z	(NAO) North Atlantic Ocean	30362911	23996739
BGT_S0093	SAMN07136571	SRR5788025	26.1369	-44.8262	110.7	2011-11-30T03:40:00Z	(NAO) North Atlantic Ocean	33454639	26765244
BGT_S0094	SAMN07136572	SRR5788225	26.1369	-44.8262	135.6	2011-11-30T03:40:00Z	(NAO) North Atlantic Ocean	32430476	25599981
BGT_S0095	SAMN07136573	SRR5788414	26.1369	-44.8262	185.7	2011-11-30T03:40:00Z	(NAO) North Atlantic Ocean	49713939	39325471
BGT_S0096	SAMN07136574	SRR5788413	26.1369	-44.8262	234.8	2011-11-30T03:40:00Z	(NAO) North Atlantic Ocean	38852478	31175219
BGT_S0097	SAMN07136575	SRR5788412	26.1369	-44.8262	284.8	2011-11-30T03:40:00Z	(NAO) North Atlantic Ocean	49405382	39277632
BGT_S0098	SAMN07136576	SRR5788411	17.4	-24.5	48.1	2011-12-10T08:27:00Z	(NAO) North Atlantic Ocean	29057352	22964870
BGT_S0099	SAMN07136577	SRR5788410	17.4	-24.5	71.6	2011-12-10T08:27:00Z	(NAO) North Atlantic Ocean	30861159	24752494
BGT_S0100	SAMN07136578	SRR5788409	17.4	-24.5	89.3	2011-12-10T08:27:00Z	(NAO) North Atlantic Ocean	26991060	21361109
BGT_S0101	SAMN07136579	SRR5788408	17.4	-24.5	135	2011-12-10T08:27:00Z	(NAO) North Atlantic Ocean	31666043	27539499
BGT_S0102	SAMN07136580	SRR5788407	17.4	-24.5	183.7	2011-12-10T08:27:00Z	(NAO) North Atlantic Ocean	20144298	17411208
BGT_S0103	SAMN07136581	SRR5788426	17.4	-24.5	234.5	2011-12-10T08:27:00Z	(NAO) North Atlantic Ocean	26744312	23415983
BGT_S0104	SAMN07136582	SRR5788425	17.4	-24.5	285.9	2011-12-10T08:27:00Z	(NAO) North Atlantic Ocean	29482548	26168298
BGT_S0105	SAMN07136583	SRR5788087	27.5831	-49.633	40.1	2011-11-26T15:01:00Z	(NAO) North Atlantic Ocean	30438461	26580588
BGT_S0106	SAMN07136584	SRR5788088	27.5831	-49.633	69.4	2011-11-26T15:01:00Z	(NAO) North Atlantic Ocean	27613431	24272590
BGT_S0107	SAMN07136585	SRR5788085	27.5831	-49.633	99	2011-11-26T15:01:00Z	(NAO) North Atlantic Ocean	23444487	20652998
BGT_S0108	SAMN07136586	SRR5788086	27.5831	-49.633	113.8	2011-11-26T15:01:00Z	(NAO) North Atlantic Ocean	20474076	17970172
BGT_S0109	SAMN07136587	SRR5788083	27.5831	-49.633	133.7	2011-11-26T15:01:00Z	(NAO) North Atlantic Ocean	20616566	18265048
BGT_S0110	SAMN07136588	SRR5788084	27.5831	-49.633	183.8	2011-11-26T15:01:00Z	(NAO) North Atlantic Ocean	25598730	22521512
BGT_S0111	SAMN07136589	SRR5788081	27.5831	-49.633	233.6	2011-11-26T15:01:00Z	(NAO) North Atlantic Ocean	26758042	23574130
BGT_S0112	SAMN07136590	SRR5788082	27.5831	-49.633	285	2011-11-26T15:01:00Z	(NAO) North Atlantic Ocean	29851182	26277100
BGT_S0114	SAMN07136591	SRR5788089	39.6923	-69.8629	30.2	2011-11-08T10:56:00Z	(NAO) North Atlantic Ocean	28961579	25687638
BGT_S0115	SAMN07136592	SRR5788090	39.6923	-69.8629	57.8	2011-11-08T10:56:00Z	(NAO) North Atlantic Ocean	27615447	23980239
BGT_S0116	SAMN07136593	SRR5788221	39.6923	-69.8629	89.2	2011-11-08T10:56:00Z	(NAO) North Atlantic Ocean	15631705	13918975
BGT_S0117	SAMN07136594	SRR5788220	39.6923	-69.8629	109.9	2011-11-08T10:56:00Z	(NAO) North Atlantic Ocean	49471178	43419234
BGT_S0118	SAMN07136595	SRR5788223	39.6923	-69.8629	135.4	2011-11-08T10:56:00Z	(NAO) North Atlantic Ocean	26010726	22725265
BGT_S0119	SAMN07136596	SRR5788222	39.6923	-69.8629	185.8	2011-11-08T10:56:00Z	(NAO) North Atlantic Ocean	23609025	20868093
BGT_S0120	SAMN07136597	SRR5788217	39.6923	-69.8629	285.9	2011-11-08T10:56:00Z	(NAO) North Atlantic Ocean	35587520	32861001
BGT_S0122	SAMN07136598	SRR5788216	38.3243	-68.8755	39.4	2011-11-12T14:57:00Z	(NAO) North Atlantic Ocean	35734267	31344673
BGT_S0123	SAMN07136599	SRR5788219	38.3243	-68.8755	65.6	2011-11-12T14:57:00Z	(NAO) North Atlantic Ocean	25283409	22115331
BGT_S0124	SAMN07136600	SRR5788218	38.3243	-68.8755	90.8	2011-11-12T14:57:00Z	(NAO) North Atlantic Ocean	22509006	20205881
BGT_S0125	SAMN07136601	SRR5788227	38.3243	-68.8755	111.1	2011-11-12T14:57:00Z	(NAO) North Atlantic Ocean	20589622	17935998
BGT_S0126	SAMN07136602	SRR5788226	38.3243	-68.8755	135.2	2011-11-12T14:57:00Z	(NAO) North Atlantic Ocean	18701879	15941045
BGT_S0127	SAMN07136603	SRR5788320	38.3243	-68.8755	184.1	2011-11-12T14:57:00Z	(NAO) North Atlantic Ocean	18140701	15446747
BGT_S0128	SAMN07136604	SRR5788321	38.3243	-68.8755	236.7	2011-11-12T14:57:00Z	(NAO) North Atlantic Ocean	16948875	14316991
BGT_S0129	SAMN07136605	SRR5788322	38.3243	-68.8755	285.3	2011-11-12T14:57:00Z	(NAO) North Atlantic Ocean	19695567	16976266
BGT_S0130	SAMN07136606	SRR5788323	37.6073	-68.3895	39.6	2011-11-15T06:20:00Z	(NAO) North Atlantic Ocean	22871300	19115136
BGT_S0131	SAMN07136607	SRR5788316	37.6073	-68.3895	64.6	2011-11-15T06:20:00Z	(NAO) North Atlantic Ocean	20644218	17629784
BGT_S0132	SAMN07136608	SRR5788317	37.6073	-68.3895	89.6	2011-11-15T06:20:00Z	(NAO) North Atlantic Ocean	22698692	19592673
BGT_S0133	SAMN07136609	SRR5788318	37.6073	-68.3895	111.1	2011-11-15T06:20:00Z	(NAO) North Atlantic Ocean	22766638	20554070
BGT_S0134	SAMN07136610	SRR5788319	37.6073	-68.3895	139.6	2011-11-15T06:20:00Z	(NAO) North Atlantic Ocean	18948044	15858812
BGT_S0135	SAMN07136611	SRR5788314	37.6073	-68.3895	160	2011-11-15T06:20:00Z	(NAO) North Atlantic Ocean	19618651	16839083
BGT_S0136	SAMN07136612	SRR5788315	37.6073	-68.3895	232.9	2011-11-15T06:20:00Z	(NAO) North Atlantic Ocean	23279778	19732675
BGT_S0137	SAMN07136613	SRR5788452	37.6073	-68.3895	284.7	2011-11-15T06:20:00Z	(NAO) North Atlantic Ocean	25544472	21467664
BGT_S0138	SAMN07136614	SRR5788451	19.4334	-29.3832	50	2011-12-07T11:25:00Z	(NAO) North Atlantic Ocean	26189052	21529088
BGT_S0139	SAMN07136615	SRR5788450	19.4334	-29.3832	74.5	2011-12-07T11:25:00Z	(NAO) North Atlantic Ocean	25116828	20618723
BGT_S0140	SAMN07136616	SRR5788449	19.4334	-29.3832	84	2011-12-07T11:25:00Z	(NAO) North Atlantic Ocean	23605125	20044700
BGT_S0141	SAMN07136617	SRR5788456	19.4334	-29.3832	123.8	2011-12-07T11:25:00Z	(NAO) North Atlantic Ocean	17687887	15404577
BGT_S0142	SAMN07136618	SRR5788455	19.4334	-29.3832	183.9	2011-12-07T11:25:00Z	(NAO) North Atlantic Ocean	27277045	21979569
BGT_S0143	SAMN07136619	SRR5788454	19.4334	-29.3832	233.1	2011-12-07T11:25:00Z	(NAO) North Atlantic Ocean	25965736	21493532
BGT_S0144	SAMN07136620	SRR5788453	19.4334	-29.3832	283.3	2011-12-07T11:25:00Z	(NAO) North Atlantic Ocean	29159150	23781379
BGT_S0145	SAMN07136621	SRR5788448	19.4334	-29.3832	389.4	2011-12-07T11:25:00Z	(NAO) North Atlantic Ocean	19481861	17355332
BGT_S0147	SAMN07136622	SRR5788447	24.7143	-67.0726	11	2010-06-17T19:56:00Z	(NAO) North Atlantic Ocean	26848483	23867953
BGT_S0148	SAMN07136623	SRR5788112	24.7143	-67.0726	77	2010-06-17T19:56:00Z	(NAO) North Atlantic Ocean	31001923	27887636
BGT_S0149	SAMN07136624	SRR5788113	24.7143	-67.0726	119	2010-06-17T19:56:00Z	(NAO) North Atlantic Ocean	22977267	19561259
BGT_S0150	SAMN07136625	SRR5788110	24.7143	-67.0726	152	2010-06-17T19:56:00Z	(NAO) North Atlantic Ocean	34290195	28093706
BGT_S0151	SAMN07136626	SRR5788111	24.7143	-67.0726	202	2010-06-17T19:56:00Z	(NAO) North Atlantic Ocean	27910895	23078777
BGT_S0152	SAMN07136627	SRR5788116	22.3411	-63.5833	12	2010-06-19T21:44:00Z	(NAO) North Atlantic Ocean	26336708	23783181
BGT_S0153	SAMN07136628	SRR5788117	22.3411	-63.5833	75	2010-06-19T21:44:00Z	(NAO) North Atlantic Ocean	24569068	20540627
BGT_S0154	SAMN07136629	SRR5788114	22.3411	-63.5833	100	2010-06-19T21:44:00Z	(NAO) North Atlantic Ocean	38849924	32808468
BGT_S0155	SAMN07136630	SRR5788115	22.3411	-63.5833	127	2010-06-19T21:44:00Z	(NAO) North Atlantic Ocean	36820676	29281827
BGT_S0156	SAMN07136631	SRR5788108	22.3411	-63.5833	200	2010-06-19T21:44:00Z	(NAO) North Atlantic Ocean	36687766	28995867
BGT_S0157	SAMN07136632	SRR5788109	47.8007	-39.399	9	2010-05-11T13:26:00Z	(NAO) North Atlantic Ocean	31062384	26066863
BGT_S0158	SAMN07136633	SRR5788284	47.8007	-39.399	50	2010-05-11T13:26:00Z	(NAO) North Atlantic Ocean	17736592	15480115
BGT_S0159	SAMN07136634	SRR5788283	47.8007	-39.399	75	2010-05-11T13:26:00Z	(NAO) North Atlantic Ocean	142905804	126048296
BGT_S0160	SAMN07136635	SRR5788286	47.8007	-39.399	101	2010-05-11T13:26:00Z	(NAO) North Atlantic Ocean	39217331	36041056
BGT_S0161	SAMN07136636	SRR5788285	47.8007	-39.399	152	2010-05-11T13:26:00Z	(NAO) North Atlantic Ocean	20179411	17590247
BGT_S0162	SAMN07136637	SRR5788288	47.8007	-39.399	201	2010-05-11T13:26:00Z	(NAO) North Atlantic Ocean	37928461	34649810
BGT_S0163	SAMN07136638	SRR5788287	31.6667	-64.167	10	2010-06-13T00:53:00Z	(NAO) North Atlantic Ocean	38006969	34343092
BGT_S0164	SAMN07136639	SRR5788290	31.6667	-64.167	75	2010-06-13T00:53:00Z	(NAO) North Atlantic Ocean	32677279	27129500
BGT_S0165	SAMN07136640	SRR5788289	31.6667	-64.167	100	2010-06-13T00:53:00Z	(NAO) North Atlantic Ocean	31425941	27180186
BGT_S0166	SAMN07136641	SRR5788282	31.6667	-64.167	150	2010-06-13T00:53:00Z	(NAO) North Atlantic Ocean	24904082	14802685
BGT_S0167	SAMN07136642	SRR5788281	31.6667	-64.167	202	2010-06-13T00:53:00Z	(NAO) North Atlantic Ocean	18740939	15831936
BGT_S0168	SAMN07136643	SRR5788375	28.0905	-67.5015	8	2010-06-16T00:22:00Z	(NAO) North Atlantic Ocean	37873615	31519704
BGT_S0169	SAMN07136644	SRR5788376	28.0905	-67.5015	76	2010-06-16T00:22:00Z	(NAO) North Atlantic Ocean	19720275	15651775
BGT_S0170	SAMN07136645	SRR5788377	28.0905	-67.5015	87	2010-06-16T00:22:00Z	(NAO) North Atlantic Ocean	15076646	13628026
BGT_S0171	SAMN07136646	SRR5788378	28.0905	-67.5015	150	2010-06-16T00:22:00Z	(NAO) North Atlantic Ocean	21835852	18808347
BGT_S0172	SAMN07136647	SRR5788379	28.0905	-67.5015	200	2010-06-16T00:22:00Z	(NAO) North Atlantic Ocean	23183011	19846065
BGT_S0177	SAMN07136648	SRR5788380	-35.0093	-39.431	49	2011-03-13T13:43:00Z	(SAO) South Atlantic Ocean	48743675	42006275
BGT_S0178	SAMN07136649	SRR5788381	-35.0093	-39.431	151	2011-03-13T13:43:00Z	(SAO) South Atlantic Ocean	27087463	23106219
BGT_S0179	SAMN07136650	SRR5788382	-32.092	-37.4563	10	2011-03-14T18:45:00Z	(SAO) South Atlantic Ocean	27291600	23295027
BGT_S0180	SAMN07136651	SRR5788383	-32.092	-37.4563	149	2011-03-14T18:45:00Z	(SAO) South Atlantic Ocean	32512613	27310224
BGT_S0181	SAMN07136652	SRR5788384	-29.0538	-35.8078	11	2011-03-15T23:40:00Z	(SAO) South Atlantic Ocean	27483914	22917626
BGT_S0182	SAMN07136653	SRR5788024	-29.0538	-35.8078	50	2011-03-15T23:40:00Z	(SAO) South Atlantic Ocean	24654021	20898073
BGT_S0183	SAMN07136654	SRR5788023	-29.0538	-35.8078	150	2011-03-15T23:40:00Z	(SAO) South Atlantic Ocean	21896245	18408574
BGT_S0184	SAMN07136655	SRR5788022	-26.0867	-34.2585	10	2011-03-17T00:34:00Z	(SAO) South Atlantic Ocean	26689064	22741214
BGT_S0185	SAMN07136656	SRR5788021	-26.0867	-34.2585	50	2011-03-17T00:34:00Z	(SAO) South Atlantic Ocean	26859299	22674322
BGT_S0186	SAMN07136657	SRR5788020	-26.0867	-34.2585	151	2011-03-17T00:34:00Z	(SAO) South Atlantic Ocean	31208500	26907393
BGT_S0187	SAMN07136658	SRR5788019	-22.4732	-32.7487	9	2011-03-18T14:16:00Z	(SAO) South Atlantic Ocean	41426131	35881166
BGT_S0188	SAMN07136659	SRR5788018	-22.4732	-32.7487	49	2011-03-18T14:16:00Z	(SAO) South Atlantic Ocean	39189883	33349432
BGT_S0189	SAMN07136660	SRR5788017	-22.4732	-32.7487	150	2011-03-18T14:16:00Z	(SAO) South Atlantic Ocean	29302170	24413332
BGT_S0190	SAMN07136661	SRR5788016	-17.0173	-30.6052	49	2011-03-20T14:54:00Z	(SAO) South Atlantic Ocean	27855556	23775636
BGT_S0191	SAMN07136662	SRR5788015	-12.8957	-29.2335	10	2011-03-22T01:00:00Z	(SAO) South Atlantic Ocean	23901114	20991091
BGT_S0192	SAMN07136663	SRR5788188	-12.8957	-29.2335	49	2011-03-22T01:00:00Z	(SAO) South Atlantic Ocean	29059113	25673871
BGT_S0193	SAMN07136664	SRR5788189	-12.8957	-29.2335	149	2011-03-22T01:00:00Z	(SAO) South Atlantic Ocean	23175848	20479339
BGT_S0195	SAMN07136665	SRR5788186	-17.0173	-30.6052	143	2011-03-20T14:54:00Z	(SAO) South Atlantic Ocean	19642047	16770449
BGT_S0196	SAMN07136666	SRR5788187	-9.1608	-28.0012	10	2011-03-23T11:11:00Z	(SAO) South Atlantic Ocean	19005470	16539223
BGT_S0197	SAMN07136667	SRR5788184	-9.1608	-28.0012	50	2011-03-23T11:11:00Z	(SAO) South Atlantic Ocean	21337418	18440192
BGT_S0198	SAMN07136668	SRR5788185	-9.1608	-28.0012	135	2011-03-23T11:11:00Z	(SAO) South Atlantic Ocean	22755372	19554555
BGT_S0199	SAMN07136669	SRR5788182	-5.6667	-28.4572	10	2011-03-24T12:54:00Z	(SAO) South Atlantic Ocean	27931995	24022783
BGT_S0200	SAMN07136670	SRR5788183	-5.6667	-28.4572	50	2011-03-24T12:54:00Z	(SAO) South Atlantic Ocean	30978820	26528147
BGT_S0201	SAMN07136671	SRR5788180	-5.6667	-28.4572	149	2011-03-24T12:54:00Z	(SAO) South Atlantic Ocean	17222947	15441111
BGT_S0202	SAMN07136672	SRR5788181	-2.6505	-28.9172	10	2011-03-25T21:08:00Z	(SAO) South Atlantic Ocean	19471955	17708808
BGT_S0203	SAMN07136673	SRR5788352	-2.6505	-28.9172	65	2011-03-25T21:08:00Z	(SAO) South Atlantic Ocean	22439138	19904691
BGT_S0204	SAMN07136674	SRR5788351	-2.6505	-28.9172	149	2011-03-25T21:08:00Z	(SAO) South Atlantic Ocean	25137503	22787833
BGT_S0205	SAMN07136675	SRR5788354	-0.1915	-32.8745	9	2011-03-27T13:11:00Z	(SAO) South Atlantic Ocean	17786685	14187291
BGT_S0206	SAMN07136676	SRR5788353	-0.1915	-32.8745	61	2011-03-27T13:11:00Z	(SAO) South Atlantic Ocean	23722341	21478325
BGT_S0207	SAMN07136677	SRR5788348	-0.1915	-32.8745	150	2011-03-27T13:11:00Z	(SAO) South Atlantic Ocean	21383021	18870652
BGT_S0209	SAMN07136678	SRR5788347	-49.5475	-52.6885	10	2011-03-05T20:56:00Z	(SAO) South Atlantic Ocean	19573073	16981929
BGT_S0210	SAMN07136679	SRR5788350	-49.5475	-52.6885	49	2011-03-05T20:56:00Z	(SAO) South Atlantic Ocean	30987812	27275250
BGT_S0211	SAMN07136680	SRR5788349	-48.9358	-48.7933	11	2011-03-06T19:40:00Z	(SAO) South Atlantic Ocean	25669096	22769927
BGT_S0212	SAMN07136681	SRR5788346	-48.9358	-48.7933	51	2011-03-06T19:40:00Z	(SAO) South Atlantic Ocean	28654274	25421859
BGT_S0213	SAMN07136682	SRR5788345	-48.9358	-48.7933	150	2011-03-06T19:40:00Z	(SAO) South Atlantic Ocean	21335937	18949703
BGT_S0214	SAMN07136683	SRR5788104	-46.907	-47.179	10	2011-03-08T03:21:00Z	(SAO) South Atlantic Ocean	24326587	21501182
BGT_S0215	SAMN07136684	SRR5788103	-46.907	-47.179	51	2011-03-08T03:21:00Z	(SAO) South Atlantic Ocean	22973602	20426447
BGT_S0216	SAMN07136685	SRR5788106	-46.907	-47.179	151	2011-03-08T03:21:00Z	(SAO) South Atlantic Ocean	20401030	18283654
BGT_S0217	SAMN07136686	SRR5788105	-44.7117	-45.5265	10	2011-03-09T03:22:00Z	(SAO) South Atlantic Ocean	24739783	21312054
BGT_S0218	SAMN07136687	SRR5788100	-44.7117	-45.5265	51	2011-03-09T03:22:00Z	(SAO) South Atlantic Ocean	24077900	21657260
BGT_S0219	SAMN07136688	SRR5788099	-44.7117	-45.5265	149	2011-03-09T03:22:00Z	(SAO) South Atlantic Ocean	22869731	18915954
BGT_S0220	SAMN07136689	SRR5788060	-42.364	-44.0318	10	2011-03-10T02:43:00Z	(SAO) South Atlantic Ocean	25044040	21746231
BGT_S0221	SAMN07136690	SRR5788059	-42.364	-44.0318	50	2011-03-10T02:43:00Z	(SAO) South Atlantic Ocean	20689131	17872559
BGT_S0222	SAMN07136691	SRR5788048	-42.364	-44.0318	150	2011-03-10T02:43:00Z	(SAO) South Atlantic Ocean	18166045	16185983
BGT_S0223	SAMN07136692	SRR5788047	-39.9648	-42.4232	10	2011-03-11T02:17:00Z	(SAO) South Atlantic Ocean	27158330	23419461
BGT_S0224	SAMN07136693	SRR5788190	-39.9648	-42.4232	50	2011-03-11T02:17:00Z	(SAO) South Atlantic Ocean	19325678	17458480
BGT_S0225	SAMN07136694	SRR5787992	-39.9648	-42.4232	149	2011-03-11T02:17:00Z	(SAO) South Atlantic Ocean	34436503	28981751
BGT_S0226	SAMN07136695	SRR5787989	-37.8305	-41.1248	9	2011-03-12T01:56:00Z	(SAO) South Atlantic Ocean	22895492	20468291
BGT_S0227	SAMN07136696	SRR5787990	-37.8305	-41.1248	50	2011-03-12T01:56:00Z	(SAO) South Atlantic Ocean	18691363	16054412
BGT_S0228	SAMN07136697	SRR5788467	-37.8305	-41.1248	148	2011-03-12T01:56:00Z	(SAO) South Atlantic Ocean	18234842	15910838
BGT_S0229	SAMN07136698	SRR5788468	-35.0093	-39.431	11	2011-03-13T13:43:00Z	(SAO) South Atlantic Ocean	23750415	20423410
BGT_S0231	SAMN07136699	SRR5788465	24.0001	-22.0001	33.2	2010-10-24T11:14:00Z	(NAO) North Atlantic Ocean	37402264	33426959
BGT_S0232	SAMN07136700	SRR5788466	24.0001	-22.0001	57.7	2010-10-24T11:14:00Z	(NAO) North Atlantic Ocean	22328431	20956115
BGT_S0233	SAMN07136701	SRR5788463	24.0001	-22.0001	72.9	2010-10-24T11:14:00Z	(NAO) North Atlantic Ocean	17924691	16046842
BGT_S0234	SAMN07136702	SRR5788464	24.0001	-22.0001	151.8	2010-10-24T11:14:00Z	(NAO) North Atlantic Ocean	19340187	17301623
BGT_S0235	SAMN07136703	SRR5788338	24.0001	-22.0001	201.1	2010-10-24T11:14:00Z	(NAO) North Atlantic Ocean	18637764	16846551
BGT_S0236	SAMN07136704	SRR5788337	24.0001	-22.0001	349	2010-10-24T11:14:00Z	(NAO) North Atlantic Ocean	20019777	18039864
BGT_S0237	SAMN07136705	SRR5788336	24	-22.0001	2	2010-10-24T09:46:00Z	(NAO) North Atlantic Ocean	27875862	25404829
BGT_S0238	SAMN07136706	SRR5788335	17.3516	-20.8167	51.8	2010-10-30T03:06:00Z	(NAO) North Atlantic Ocean	23482108	21413788
BGT_S0239	SAMN07136707	SRR5788342	17.3516	-20.8167	86.6	2010-10-30T03:06:00Z	(NAO) North Atlantic Ocean	30959166	27647219
BGT_S0240	SAMN07136708	SRR5788341	17.3516	-20.8167	101	2010-10-30T03:06:00Z	(NAO) North Atlantic Ocean	41247247	37114086
BGT_S0241	SAMN07136709	SRR5788340	17.3516	-20.8167	140.7	2010-10-30T03:06:00Z	(NAO) North Atlantic Ocean	20753177	18789049
BGT_S0242	SAMN07136710	SRR5788339	17.3516	-20.8167	185	2010-10-30T03:06:00Z	(NAO) North Atlantic Ocean	26443918	24069994
BGT_S0243	SAMN07136711	SRR5788344	17.3487	-20.7835	2	2010-10-30T00:58:00Z	(NAO) North Atlantic Ocean	39074236	35320769
BGT_S0244	SAMN07136712	SRR5788343	17.3998	-24.4998	31.8	2010-11-02T09:05:00Z	(NAO) North Atlantic Ocean	41023797	37057064
BGT_S0245	SAMN07136713	SRR5788172	17.3998	-24.4998	50.4	2010-11-02T09:05:00Z	(NAO) North Atlantic Ocean	22851056	20595935
BGT_S0246	SAMN07136714	SRR5788173	17.3998	-24.4998	71.9	2010-11-02T09:05:00Z	(NAO) North Atlantic Ocean	21782561	19978684
BGT_S0247	SAMN07136715	SRR5788174	17.3998	-24.4998	91.6	2010-11-02T09:05:00Z	(NAO) North Atlantic Ocean	24677667	22500742
BGT_S0248	SAMN07136716	SRR5788175	17.3998	-24.4998	136.5	2010-11-02T09:05:00Z	(NAO) North Atlantic Ocean	21813258	19987874
BGT_S0249	SAMN07136717	SRR5788168	17.3998	-24.4998	185.4	2010-11-02T09:05:00Z	(NAO) North Atlantic Ocean	21576284	19781848
BGT_S0250	SAMN07136718	SRR5788169	17.4	-24.4998	2	2010-11-02T07:57:00Z	(NAO) North Atlantic Ocean	22125940	20412525
BGT_S0252	SAMN07136719	SRR5788170	-32.4637	-159.019	101	2011-06-17T01:54:00Z	(SPO) South Pacific Ocean	21390525	19336276
BGT_S0253	SAMN07136720	SRR5788171	-32.495	-157.994	14	2011-06-17T14:06:00Z	(SPO) South Pacific Ocean	31801807	28449735
BGT_S0254	SAMN07136721	SRR5788176	-32.495	-157.994	31	2011-06-17T14:06:00Z	(SPO) South Pacific Ocean	27682186	24595285
BGT_S0255	SAMN07136722	SRR5788177	-32.495	-157.994	51	2011-06-17T14:06:00Z	(SPO) South Pacific Ocean	20325731	18566332
BGT_S0256	SAMN07136723	SRR5788149	-32.495	-157.994	76	2011-06-17T14:06:00Z	(SPO) South Pacific Ocean	25464364	23287934
BGT_S0257	SAMN07136724	SRR5788148	-32.495	-157.994	100	2011-06-17T14:06:00Z	(SPO) South Pacific Ocean	28544146	26024486
BGT_S0258	SAMN07136725	SRR5788151	-32.495	-157.994	202	2011-06-17T14:06:00Z	(SPO) South Pacific Ocean	24710896	21658154
BGT_S0259	SAMN07136726	SRR5788150	-32.5125	-158.028	1008	2011-06-17T20:11:00Z	(SPO) South Pacific Ocean	18318834	16181898
BGT_S0260	SAMN07136727	SRR5788153	-32.5125	-158.028	5601	2011-06-17T20:11:00Z	(SPO) South Pacific Ocean	25320424	22742463
BGT_S0261	SAMN07136728	SRR5788152	-32.494	-157.009	15	2011-06-18T10:34:00Z	(SPO) South Pacific Ocean	27186550	23700073
BGT_S0262	SAMN07136729	SRR5788155	-32.494	-157.009	30	2011-06-18T10:34:00Z	(SPO) South Pacific Ocean	28456586	22005362
BGT_S0263	SAMN07136730	SRR5788154	-29.9999	159	15.5	2011-05-17T19:55:38Z	(SPO) South Pacific Ocean	32873273	28180251
BGT_S0264	SAMN07136731	SRR5788157	-29.9999	159	30	2011-05-17T19:55:38Z	(SPO) South Pacific Ocean	29833436	25975599
BGT_S0265	SAMN07136732	SRR5788156	-29.9999	159	50.6	2011-05-17T19:55:38Z	(SPO) South Pacific Ocean	23120115	21015703
BGT_S0266	SAMN07136733	SRR5788039	-29.9999	159	78	2011-05-17T19:55:38Z	(SPO) South Pacific Ocean	26592876	23066745
BGT_S0267	SAMN07136734	SRR5788040	-29.9999	159	101	2011-05-17T19:55:38Z	(SPO) South Pacific Ocean	28032741	24190650
BGT_S0268	SAMN07136735	SRR5788037	-30.0006	162.998	16.1	2011-05-19T15:42:38Z	(SPO) South Pacific Ocean	22009497	19421433
BGT_S0269	SAMN07136736	SRR5788038	-30.0006	162.998	29.9	2011-05-19T15:42:38Z	(SPO) South Pacific Ocean	31907021	27891775
BGT_S0270	SAMN07136737	SRR5788043	-30.0006	162.998	51.3	2011-05-19T15:42:38Z	(SPO) South Pacific Ocean	28012015	24803607
BGT_S0271	SAMN07136738	SRR5788044	-30.0006	162.998	74	2011-05-19T15:42:38Z	(SPO) South Pacific Ocean	28695563	25305358
BGT_S0272	SAMN07136739	SRR5788041	-30.0006	162.998	100.8	2011-05-19T15:42:38Z	(SPO) South Pacific Ocean	16979826	14884479
BGT_S0273	SAMN07136740	SRR5788042	-30	166.987	13.8	2011-05-21T16:06:42Z	(SPO) South Pacific Ocean	17796661	15926747
BGT_S0274	SAMN07136741	SRR5788045	-30	166.987	30.8	2011-05-21T16:06:42Z	(SPO) South Pacific Ocean	17218320	13916645
BGT_S0275	SAMN07136742	SRR5788046	-30	166.987	51.1	2011-05-21T16:06:42Z	(SPO) South Pacific Ocean	15195243	13536490
BGT_S0276	SAMN07136743	SRR5788403	-30	166.987	74.8	2011-05-21T16:06:42Z	(SPO) South Pacific Ocean	16871150	15726608
BGT_S0277	SAMN07136744	SRR5788402	-30	166.987	101.7	2011-05-21T16:06:42Z	(SPO) South Pacific Ocean	24646835	22053592
BGT_S0278	SAMN07136745	SRR5788401	-29.9997	171	15.1	2011-05-23T11:54:38Z	(SPO) South Pacific Ocean	14444871	11160193
BGT_S0279	SAMN07136746	SRR5788400	-29.9997	171	30.7	2011-05-23T11:54:38Z	(SPO) South Pacific Ocean	18301023	15851563
BGT_S0280	SAMN07136747	SRR5788399	-29.9997	171	50.4	2011-05-23T11:54:38Z	(SPO) South Pacific Ocean	20428536	17812309
BGT_S0281	SAMN07136748	SRR5788398	-29.9997	171	75.4	2011-05-23T11:54:38Z	(SPO) South Pacific Ocean	18354078	15833494
BGT_S0282	SAMN07136749	SRR5788397	-29.9997	171	100.5	2011-05-23T11:54:38Z	(SPO) South Pacific Ocean	23614957	20589377
BGT_S0283	SAMN07136750	SRR5788396	-32.4995	-176.03	14.9	2011-05-29T16:18:17Z	(SPO) South Pacific Ocean	19195872	16518159
BGT_S0284	SAMN07136751	SRR5788406	-32.4995	-176.03	29.3	2011-05-29T16:18:17Z	(SPO) South Pacific Ocean	21830840	19162678
BGT_S0285	SAMN07136752	SRR5788405	-32.4995	-176.03	48.9	2011-05-29T16:18:17Z	(SPO) South Pacific Ocean	20628269	17901547
BGT_S0286	SAMN07136753	SRR5788301	-32.4995	-176.03	76.8	2011-05-29T16:18:17Z	(SPO) South Pacific Ocean	26041646	22367517
BGT_S0287	SAMN07136754	SRR5788404	-32.4995	-176.03	100.3	2011-05-29T16:18:17Z	(SPO) South Pacific Ocean	21887350	20831475
BGT_S0288	SAMN07136755	SRR5788265	-32.4995	-176.03	999.9	2011-05-29T16:18:17Z	(SPO) South Pacific Ocean	66585301	59516033
BGT_S0289	SAMN07136756	SRR5788266	-30.0006	155.986	74.5	2011-05-16T17:59:17Z	(SPO) South Pacific Ocean	23038780	21088211
BGT_S0290	SAMN07136757	SRR5788267	-30.0006	155.986	100.9	2011-05-16T17:59:17Z	(SPO) South Pacific Ocean	19232368	17286592
BGT_S0291	SAMN07136758	SRR5788268	-30.0013	174.001	14.9	2011-05-24T15:11:38Z	(SPO) South Pacific Ocean	24564664	21969914
BGT_S0292	SAMN07136759	SRR5788269	-30.0013	174.001	30.1	2011-05-24T15:11:38Z	(SPO) South Pacific Ocean	25093955	22717166
BGT_S0293	SAMN07136760	SRR5788270	-30.0013	174.001	50.4	2011-05-24T15:11:38Z	(SPO) South Pacific Ocean	25005859	22697313
BGT_S0294	SAMN07136761	SRR5788387	33.4334	-58.0503	9	2010-05-22T13:07:00Z	(NAO) North Atlantic Ocean	37800395	33225570
BGT_S0295	SAMN07136762	SRR5788256	33.4334	-58.0503	51	2010-05-22T13:07:00Z	(NAO) North Atlantic Ocean	28286252	24963710
BGT_S0296	SAMN07136763	SRR5788000	33.4334	-58.0503	76	2010-05-22T13:07:00Z	(NAO) North Atlantic Ocean	19821300	17980553
BGT_S0297	SAMN07136764	SRR5787999	33.4334	-58.0503	151	2010-05-22T13:07:00Z	(NAO) North Atlantic Ocean	24052904	21917229
BGT_S0298	SAMN07136765	SRR5788002	33.4334	-58.0503	201	2010-05-22T13:07:00Z	(NAO) North Atlantic Ocean	16699984	15287420
BGT_S0299	SAMN07136766	SRR5788001	-29.9982	153.501	15	2011-05-14T10:37:58Z	(SPO) South Pacific Ocean	24108811	21943105
BGT_S0300	SAMN07136767	SRR5787996	-29.9982	153.501	49.8	2011-05-14T10:37:58Z	(SPO) South Pacific Ocean	26856634	24534168
BGT_S0301	SAMN07136768	SRR5787995	-30.0019	154.004	15.5	2011-05-15T01:28:38Z	(SPO) South Pacific Ocean	19481133	17864713
BGT_S0302	SAMN07136769	SRR5787998	-30.0019	154.004	30.8	2011-05-15T01:28:38Z	(SPO) South Pacific Ocean	24252995	22280065
BGT_S0303	SAMN07136770	SRR5787997	-30.0019	154.004	51.7	2011-05-15T01:28:38Z	(SPO) South Pacific Ocean	22850699	20877343
BGT_S0304	SAMN07136771	SRR5788004	-30.0019	154.004	75.2	2011-05-15T01:28:38Z	(SPO) South Pacific Ocean	19058795	17628448
BGT_S0305	SAMN07136772	SRR5788003	-30.0019	154.004	99	2011-05-15T01:28:38Z	(SPO) South Pacific Ocean	22365162	20652324
BGT_S0306	SAMN07136773	SRR5788361	-30.0006	155.986	15.4	2011-05-16T17:59:17Z	(SPO) South Pacific Ocean	23708877	21578403
BGT_S0307	SAMN07136774	SRR5788362	-30.0006	155.986	30.9	2011-05-16T17:59:17Z	(SPO) South Pacific Ocean	41123843	36384035
BGT_S0308	SAMN07136775	SRR5788359	-30.0006	155.986	50.6	2011-05-16T17:59:17Z	(SPO) South Pacific Ocean	21699729	19692602
BGT_S0309	SAMN07136776	SRR5788360	-30.0013	174.001	75.1	2011-05-24T15:11:38Z	(SPO) South Pacific Ocean	19692083	17742055
BGT_S0310	SAMN07136777	SRR5788357	-30.0013	174.001	100.4	2011-05-24T15:11:38Z	(SPO) South Pacific Ocean	21519848	19196660
BGT_S0311	SAMN07136778	SRR5788358	-30.0002	175.98	15.6	2011-05-25T19:16:06Z	(SPO) South Pacific Ocean	20660085	18613237
BGT_S0312	SAMN07136779	SRR5788355	-30.0002	175.98	30.6	2011-05-25T19:16:06Z	(SPO) South Pacific Ocean	18269141	16557951
BGT_S0313	SAMN07136780	SRR5788356	-30.0002	175.98	50.3	2011-05-25T19:16:06Z	(SPO) South Pacific Ocean	13911489	12658743
BGT_S0314	SAMN07136781	SRR5788363	-30.0002	175.98	74.5	2011-05-25T19:16:06Z	(SPO) South Pacific Ocean	15002166	13651346
BGT_S0315	SAMN07136782	SRR5788364	-30.0002	175.98	99.7	2011-05-25T19:16:06Z	(SPO) South Pacific Ocean	16572940	14906863
BGT_S0316	SAMN07136783	SRR5788275	-32.5001	-170	15.5	2011-05-31T18:10:31Z	(SPO) South Pacific Ocean	18395560	16567713
BGT_S0317	SAMN07136784	SRR5788276	-32.5001	-170	28.4	2011-05-31T18:10:31Z	(SPO) South Pacific Ocean	17523352	15706576
BGT_S0318	SAMN07136785	SRR5788277	-32.5001	-170	48.6	2011-05-31T18:10:31Z	(SPO) South Pacific Ocean	41600731	37440763
BGT_S0319	SAMN07136786	SRR5788278	-32.5001	-170	76	2011-05-31T18:10:31Z	(SPO) South Pacific Ocean	31928004	28409747
BGT_S0320	SAMN07136787	SRR5788271	-32.5001	-170	100.3	2011-05-31T18:10:31Z	(SPO) South Pacific Ocean	29330937	26792208
BGT_S0321	SAMN07136788	SRR5788272	-32.5001	-170	1001.5	2011-05-31T18:10:31Z	(SPO) South Pacific Ocean	13772733	12745799
BGT_S0322	SAMN07136789	SRR5788273	-32.4998	-171.999	15.1	2011-06-01T12:02:53Z	(SPO) South Pacific Ocean	18400054	16661541
BGT_S0323	SAMN07136790	SRR5788274	-32.4998	-171.999	30.9	2011-06-01T12:02:53Z	(SPO) South Pacific Ocean	49526662	46500299
BGT_S0324	SAMN07136791	SRR5788279	-32.4998	-171.999	49.8	2011-06-01T12:02:53Z	(SPO) South Pacific Ocean	13229663	12033770
BGT_S0325	SAMN07136792	SRR5788280	-32.4998	-171.999	75.1	2011-06-01T12:02:53Z	(SPO) South Pacific Ocean	14210122	12818521
BGT_S0326	SAMN07136793	SRR5788418	-32.4998	-171.999	100.3	2011-06-01T12:02:53Z	(SPO) South Pacific Ocean	16550153	15007015
BGT_S0331	SAMN07136794	SRR5788417	-32.4957	-164.992	50	2011-06-13T22:40:00Z	(SPO) South Pacific Ocean	35104271	31678286
BGT_S0332	SAMN07136795	SRR5788416	-32.4957	-164.992	75	2011-06-13T22:40:00Z	(SPO) South Pacific Ocean	18683493	16477725
BGT_S0333	SAMN07136796	SRR5788415	-32.4957	-164.992	100	2011-06-13T22:40:00Z	(SPO) South Pacific Ocean	19783515	18253206
BGT_S0334	SAMN07136797	SRR5788422	-32.4957	-164.992	204	2011-06-13T22:40:00Z	(SPO) South Pacific Ocean	31611680	28127779
BGT_S0335	SAMN07136798	SRR5788421	-32.515	-164.981	1023	2011-06-14T04:11:00Z	(SPO) South Pacific Ocean	23640245	21522845
BGT_S0336	SAMN07136799	SRR5788420	-32.515	-164.981	5100	2011-06-14T04:11:00Z	(SPO) South Pacific Ocean	26910641	24527324
BGT_S0337	SAMN07136800	SRR5788419	-32.5043	-163.99	17	2011-06-14T16:46:00Z	(SPO) South Pacific Ocean	29257699	25763960
BGT_S0338	SAMN07136801	SRR5788424	-32.5043	-163.99	31	2011-06-14T16:46:00Z	(SPO) South Pacific Ocean	39878937	36522171
BGT_S0339	SAMN07136802	SRR5788423	-32.5043	-163.99	51	2011-06-14T16:46:00Z	(SPO) South Pacific Ocean	24751268	23660871
BGT_S0340	SAMN07136803	SRR5788057	-32.5043	-163.99	76	2011-06-14T16:46:00Z	(SPO) South Pacific Ocean	26157822	23612478
BGT_S0341	SAMN07136804	SRR5788058	-32.5043	-163.99	102	2011-06-14T16:46:00Z	(SPO) South Pacific Ocean	22082858	20414754
BGT_S0342	SAMN07136805	SRR5788055	-32.494	-157.009	49	2011-06-18T10:34:00Z	(SPO) South Pacific Ocean	21046094	19452481
BGT_S0343	SAMN07136806	SRR5788056	-32.494	-157.009	76	2011-06-18T10:34:00Z	(SPO) South Pacific Ocean	23393374	21595529
BGT_S0344	SAMN07136807	SRR5788053	-32.494	-157.009	102	2011-06-18T10:34:00Z	(SPO) South Pacific Ocean	20135065	18557297
BGT_S0345	SAMN07136808	SRR5788054	-32.5038	-156.011	15	2011-06-18T20:24:00Z	(SPO) South Pacific Ocean	24557138	22798005
BGT_S0346	SAMN07136809	SRR5788051	-32.5038	-156.011	31	2011-06-18T20:24:00Z	(SPO) South Pacific Ocean	57253336	54505203
BGT_S0347	SAMN07136810	SRR5788052	-32.5038	-156.011	52	2011-06-18T20:24:00Z	(SPO) South Pacific Ocean	24848456	22743364
BGT_S0348	SAMN07136811	SRR5788049	-32.5038	-156.011	77	2011-06-18T20:24:00Z	(SPO) South Pacific Ocean	22413635	20794031
BGT_S0349	SAMN07136812	SRR5788050	-32.5038	-156.011	102	2011-06-18T20:24:00Z	(SPO) South Pacific Ocean	23286308	21390965
BGT_S0350	SAMN07136813	SRR5788165	-32.4995	-154.999	14	2011-06-19T06:47:00Z	(SPO) South Pacific Ocean	19681955	17620100
BGT_S0351	SAMN07136814	SRR5788164	-32.4995	-154.999	30	2011-06-19T06:47:00Z	(SPO) South Pacific Ocean	32325722	29030198
BGT_S0352	SAMN07136815	SRR5788167	-32.4995	-154.999	51	2011-06-19T06:47:00Z	(SPO) South Pacific Ocean	49007326	46141389
BGT_S0353	SAMN07136816	SRR5788166	-32.4995	-154.999	74	2011-06-19T06:47:00Z	(SPO) South Pacific Ocean	34522597	30943537
BGT_S0354	SAMN07136817	SRR5788161	-32.4995	-154.999	101	2011-06-19T06:47:00Z	(SPO) South Pacific Ocean	45891951	40016087
BGT_S0355	SAMN07136818	SRR5788160	-32.5013	-153.998	15	2011-06-19T18:28:00Z	(SPO) South Pacific Ocean	50071414	43187102
BGT_S0356	SAMN07136819	SRR5788163	-32.5013	-153.998	32	2011-06-19T18:28:00Z	(SPO) South Pacific Ocean	31995419	28283601
BGT_S0357	SAMN07136820	SRR5788162	-32.5013	-153.998	51	2011-06-19T18:28:00Z	(SPO) South Pacific Ocean	40428965	37386854
BGT_S0358	SAMN07136821	SRR5788159	-32.5013	-153.998	77	2011-06-19T18:28:00Z	(SPO) South Pacific Ocean	46879404	42059672
BGT_S0359	SAMN07136822	SRR5788158	-32.5013	-153.998	100	2011-06-19T18:28:00Z	(SPO) South Pacific Ocean	28005890	24189592
BGT_S0360	SAMN07136823	SRR5788327	-32.5013	-153.998	201	2011-06-19T18:28:00Z	(SPO) South Pacific Ocean	14940894	13343768
BGT_S0361	SAMN07136824	SRR5788328	-32.4948	-154.004	1008	2011-06-19T22:18:00Z	(SPO) South Pacific Ocean	32602172	30205614
BGT_S0362	SAMN07136825	SRR5788329	-32.4948	-154.004	5095	2011-06-19T22:18:00Z	(SPO) South Pacific Ocean	20836757	19410853
BGT_S0363	SAMN07136826	SRR5788330	-32.494	-153.006	15	2011-06-20T13:01:00Z	(SPO) South Pacific Ocean	16750427	15073475
BGT_S0365	SAMN07136827	SRR5788331	-32.495	-168.002	75	2011-06-12T16:59:00Z	(SPO) South Pacific Ocean	23589892	20780973
BGT_S0366	SAMN07136828	SRR5788332	-32.495	-168.002	101	2011-06-12T16:59:00Z	(SPO) South Pacific Ocean	22450261	19905929
BGT_S0367	SAMN07136829	SRR5788333	-32.4972	-167.002	14	2011-06-13T03:37:00Z	(SPO) South Pacific Ocean	23218521	20249293
BGT_S0368	SAMN07136830	SRR5788334	-32.4972	-167.002	31	2011-06-13T03:37:00Z	(SPO) South Pacific Ocean	24366634	21263799
BGT_S0369	SAMN07136831	SRR5788325	-32.4972	-167.002	52	2011-06-13T03:37:00Z	(SPO) South Pacific Ocean	18396289	16376060
BGT_S0370	SAMN07136832	SRR5788326	-32.4972	-167.002	78	2011-06-13T03:37:00Z	(SPO) South Pacific Ocean	22968413	20279645
BGT_S0371	SAMN07136833	SRR5788179	-32.4972	-167.002	102	2011-06-13T03:37:00Z	(SPO) South Pacific Ocean	26069956	22569174
BGT_S0372	SAMN07136834	SRR5788178	-32.4985	-165.999	16	2011-06-13T12:49:00Z	(SPO) South Pacific Ocean	20672936	17926362
BGT_S0373	SAMN07136835	SRR5788462	-32.4985	-165.999	30	2011-06-13T12:49:00Z	(SPO) South Pacific Ocean	27975409	24647069
BGT_S0374	SAMN07136836	SRR5788461	-32.4985	-165.999	48	2011-06-13T12:49:00Z	(SPO) South Pacific Ocean	28820623	25616564
BGT_S0375	SAMN07136837	SRR5788460	-32.4985	-165.999	76	2011-06-13T12:49:00Z	(SPO) South Pacific Ocean	30318403	27339695
BGT_S0376	SAMN07136838	SRR5788459	-32.4985	-165.999	102	2011-06-13T12:49:00Z	(SPO) South Pacific Ocean	25360404	23026575
BGT_S0377	SAMN07136839	SRR5788458	-32.4957	-164.992	15	2011-06-13T22:40:00Z	(SPO) South Pacific Ocean	23713880	21407794
BGT_S0378	SAMN07136840	SRR5788457	-32.4957	-164.992	28	2011-06-13T22:40:00Z	(SPO) South Pacific Ocean	26096985	23312349
BGT_S0379	SAMN07136841	SRR5788191	-32.5063	-162.994	15	2011-06-15T11:03:00Z	(SPO) South Pacific Ocean	37613607	33487878
BGT_S0380	SAMN07136842	SRR5787991	-32.5063	-162.994	33	2011-06-15T11:03:00Z	(SPO) South Pacific Ocean	21828256	18671848
BGT_S0381	SAMN07136843	SRR5788093	-32.5063	-162.994	50	2011-06-15T11:03:00Z	(SPO) South Pacific Ocean	25280632	21409184
BGT_S0382	SAMN07136844	SRR5788094	-32.5063	-162.994	75	2011-06-15T11:03:00Z	(SPO) South Pacific Ocean	26513334	22465015
BGT_S0383	SAMN07136845	SRR5788091	-32.5063	-162.994	102	2011-06-15T11:03:00Z	(SPO) South Pacific Ocean	24852584	21264591
BGT_S0384	SAMN07136846	SRR5788092	-32.509	-162.009	16	2011-06-15T21:47:00Z	(SPO) South Pacific Ocean	25882482	22229359
BGT_S0385	SAMN07136847	SRR5788097	-32.509	-162.009	30	2011-06-15T21:47:00Z	(SPO) South Pacific Ocean	23154518	19784890
BGT_S0386	SAMN07136848	SRR5788098	-32.509	-162.009	52	2011-06-15T21:47:00Z	(SPO) South Pacific Ocean	38570180	33121666
BGT_S0387	SAMN07136849	SRR5788095	-32.509	-162.009	76	2011-06-15T21:47:00Z	(SPO) South Pacific Ocean	20334266	18186014
BGT_S0388	SAMN07136850	SRR5788096	-32.509	-162.009	101	2011-06-15T21:47:00Z	(SPO) South Pacific Ocean	17863516	15203361
BGT_S0389	SAMN07136851	SRR5788101	-32.4978	-160.993	15	2011-06-16T08:38:00Z	(SPO) South Pacific Ocean	35290609	30406066
BGT_S0390	SAMN07136852	SRR5788102	-32.4978	-160.993	30	2011-06-16T08:38:00Z	(SPO) South Pacific Ocean	25738308	22364694
BGT_S0391	SAMN07136853	SRR5788324	-32.4978	-160.993	50	2011-06-16T08:38:00Z	(SPO) South Pacific Ocean	21444337	14571781
BGT_S0392	SAMN07136854	SRR5788255	-32.4978	-160.993	73	2011-06-16T08:38:00Z	(SPO) South Pacific Ocean	27930115	24770802
BGT_S0393	SAMN07136855	SRR5788258	-32.4978	-160.993	100	2011-06-16T08:38:00Z	(SPO) South Pacific Ocean	23006446	19971370
BGT_S0394	SAMN07136856	SRR5788257	-32.5103	-160.008	15	2011-06-16T16:16:00Z	(SPO) South Pacific Ocean	9194168	8237245
BGT_S0395	SAMN07136857	SRR5788260	-32.5103	-160.008	32	2011-06-16T16:16:00Z	(SPO) South Pacific Ocean	12126318	11170605
BGT_S0396	SAMN07136858	SRR5788259	-32.5103	-160.008	49	2011-06-16T16:16:00Z	(SPO) South Pacific Ocean	13822451	12661110
BGT_S0397	SAMN07136859	SRR5788262	-32.5103	-160.008	72	2011-06-16T16:16:00Z	(SPO) South Pacific Ocean	23080374	20467983
BGT_S0398	SAMN07136860	SRR5788261	-32.5103	-160.008	102	2011-06-16T16:16:00Z	(SPO) South Pacific Ocean	21240431	19297566
BGT_S0399	SAMN07136861	SRR5788264	-32.4637	-159.019	15	2011-06-17T01:54:00Z	(SPO) South Pacific Ocean	15298157	14142237
BGT_S0400	SAMN07136862	SRR5788263	-32.4637	-159.019	32	2011-06-17T01:54:00Z	(SPO) South Pacific Ocean	26481316	24029708
BGT_S0401	SAMN07136863	SRR5788124	-32.4637	-159.019	49	2011-06-17T01:54:00Z	(SPO) South Pacific Ocean	16706385	14760121
BGT_S0402	SAMN07136864	SRR5788125	-32.4637	-159.019	76	2011-06-17T01:54:00Z	(SPO) South Pacific Ocean	22209104	19755236
BGT_S0403	SAMN07136865	SRR5788126	-32.494	-153.006	52	2011-06-20T13:01:00Z	(SPO) South Pacific Ocean	15909476	14163073
BGT_S0404	SAMN07136866	SRR5788127	-32.494	-153.006	77	2011-06-20T13:01:00Z	(SPO) South Pacific Ocean	10173773	9123890
BGT_S0405	SAMN07136867	SRR5788120	-32.494	-153.006	101	2011-06-20T13:01:00Z	(SPO) South Pacific Ocean	19960249	17838301
BGT_S0406	SAMN07136868	SRR5788121	-32.4885	-152	15	2011-06-21T00:03:00Z	(SPO) South Pacific Ocean	20566236	18230441
BGT_S0407	SAMN07136869	SRR5788122	-32.4885	-152	30	2011-06-21T00:03:00Z	(SPO) South Pacific Ocean	22904847	21320908
BGT_S0408	SAMN07136870	SRR5788123	-32.4885	-152	52	2011-06-21T00:03:00Z	(SPO) South Pacific Ocean	18548063	17132459
BGT_S0409	SAMN07136871	SRR5788118	-32.4885	-152	75	2011-06-21T00:03:00Z	(SPO) South Pacific Ocean	17325652	16105430
BGT_S0410	SAMN07136872	SRR5788119	-32.4885	-152	102	2011-06-21T00:03:00Z	(SPO) South Pacific Ocean	21384181	20017820
BGT_S0411	SAMN07136873	SRR5788296	-32.4957	-151.001	15	2011-06-21T13:10:00Z	(SPO) South Pacific Ocean	16822336	15227540
BGT_S0412	SAMN07136874	SRR5788295	-32.4957	-151.001	30	2011-06-21T13:10:00Z	(SPO) South Pacific Ocean	34831503	31294737
BGT_S0413	SAMN07136875	SRR5788294	-32.4957	-151.001	50	2011-06-21T13:10:00Z	(SPO) South Pacific Ocean	26513020	24692076
BGT_S0414	SAMN07136876	SRR5788293	-32.4957	-151.001	76	2011-06-21T13:10:00Z	(SPO) South Pacific Ocean	18990041	17376146
BGT_S0415	SAMN07136877	SRR5788300	-31.5988	178	15.2	2011-05-26T22:16:59Z	(SPO) South Pacific Ocean	17695124	15946534
BGT_S0416	SAMN07136878	SRR5788299	-31.5988	178	30	2011-05-26T22:16:59Z	(SPO) South Pacific Ocean	39184164	35786940
BGT_S0417	SAMN07136879	SRR5788298	-31.5988	178	51.2	2011-05-26T22:16:59Z	(SPO) South Pacific Ocean	26216805	24062090
BGT_S0418	SAMN07136880	SRR5788297	-31.5988	178	74.1	2011-05-26T22:16:59Z	(SPO) South Pacific Ocean	16368240	15302271
BGT_S0419	SAMN07136881	SRR5788292	-31.5988	178	99.8	2011-05-26T22:16:59Z	(SPO) South Pacific Ocean	30862080	28029839
BGT_S0420	SAMN07136882	SRR5788291	-32.4995	-179.125	15.6	2011-05-28T11:09:40Z	(SPO) South Pacific Ocean	23704703	21797589
BGT_S0421	SAMN07136883	SRR5788391	-32.4995	-179.125	29.5	2011-05-28T11:09:40Z	(SPO) South Pacific Ocean	24662809	22814025
BGT_S0422	SAMN07136884	SRR5788390	-32.4995	-179.125	51.1	2011-05-28T11:09:40Z	(SPO) South Pacific Ocean	17069017	15453743
BGT_S0423	SAMN07136885	SRR5788389	-32.4995	-179.125	74.7	2011-05-28T11:09:40Z	(SPO) South Pacific Ocean	14988541	13241340
BGT_S0424	SAMN07136886	SRR5788388	-32.4995	-179.125	99.9	2011-05-28T11:09:40Z	(SPO) South Pacific Ocean	17668777	15898036
BGT_S0425	SAMN07136887	SRR5788395	-32.4995	-179.125	1001.5	2011-05-28T11:09:40Z	(SPO) South Pacific Ocean	13647414	12462484
BGT_S0426	SAMN07136888	SRR5788394	-32.4967	-170.995	16	2011-06-10T22:48:00Z	(SPO) South Pacific Ocean	22076215	19916023
BGT_S0427	SAMN07136889	SRR5788393	-32.4967	-170.995	32	2011-06-10T22:48:00Z	(SPO) South Pacific Ocean	25248983	23037218
BGT_S0428	SAMN07136890	SRR5788392	-32.4967	-170.995	52	2011-06-10T22:48:00Z	(SPO) South Pacific Ocean	29743814	26532588
BGT_S0429	SAMN07136891	SRR5788386	-32.4967	-170.995	75	2011-06-10T22:48:00Z	(SPO) South Pacific Ocean	24480902	21561778
BGT_S0430	SAMN07136892	SRR5788385	-32.4967	-170.995	103	2011-06-10T22:48:00Z	(SPO) South Pacific Ocean	24061880	21456704
BGT_S0431	SAMN07136893	SRR5788245	-32.4937	-169.995	16	2011-06-11T08:25:00Z	(SPO) South Pacific Ocean	21158057	18996779
BGT_S0432	SAMN07136894	SRR5788246	-32.4937	-169.995	32	2011-06-11T08:25:00Z	(SPO) South Pacific Ocean	36725570	33360499
BGT_S0433	SAMN07136895	SRR5788247	-32.4937	-169.995	51	2011-06-11T08:25:00Z	(SPO) South Pacific Ocean	20941560	18643851
BGT_S0434	SAMN07136896	SRR5788248	-32.4937	-169.995	75	2011-06-11T08:25:00Z	(SPO) South Pacific Ocean	21290766	19038802
BGT_S0435	SAMN07136897	SRR5788241	-32.4937	-169.995	103	2011-06-11T08:25:00Z	(SPO) South Pacific Ocean	22211220	20281266
BGT_S0436	SAMN07136898	SRR5788242	-32.4937	-169.995	203	2011-06-11T08:25:00Z	(SPO) South Pacific Ocean	18685468	16685694
BGT_S0437	SAMN07136899	SRR5788243	-32.4875	-169.991	1012	2011-06-11T14:02:00Z	(SPO) South Pacific Ocean	15479438	14101380
BGT_S0438	SAMN07136900	SRR5788244	-32.4875	-169.991	4580	2011-06-11T14:02:00Z	(SPO) South Pacific Ocean	11990970	11017078
BGT_S0439	SAMN07136901	SRR5788239	-32.499	-169.002	17	2011-06-12T07:26:00Z	(SPO) South Pacific Ocean	26503549	24120409
BGT_S0440	SAMN07136902	SRR5788240	-32.499	-169.002	32	2011-06-12T07:26:00Z	(SPO) South Pacific Ocean	15805512	14478367
BGT_S0441	SAMN07136903	SRR5788133	-32.499	-169.002	52	2011-06-12T07:26:00Z	(SPO) South Pacific Ocean	17282275	15715411
BGT_S0442	SAMN07136904	SRR5788132	-32.499	-169.002	76	2011-06-12T07:26:00Z	(SPO) South Pacific Ocean	44757684	40253102
BGT_S0443	SAMN07136905	SRR5788135	-32.499	-169.002	101	2011-06-12T07:26:00Z	(SPO) South Pacific Ocean	19489583	17887392
BGT_S0444	SAMN07136906	SRR5788134	-32.495	-168.002	15	2011-06-12T16:59:00Z	(SPO) South Pacific Ocean	20595351	19120050
BGT_S0445	SAMN07136907	SRR5788129	-32.495	-168.002	30	2011-06-12T16:59:00Z	(SPO) South Pacific Ocean	20855176	18673456
BGT_S0446	SAMN07136908	SRR5788128	-32.495	-168.002	50	2011-06-12T16:59:00Z	(SPO) South Pacific Ocean	17858224	16437682
BGT_S0447	SAMN07136909	SRR5788131	-34.629	17.0699	6.1	2010-10-19T06:14:00Z	(SAO) South Atlantic Ocean	20500870	19214283
BGT_S0448	SAMN07136910	SRR5788130	-34.629	17.0699	21.1	2010-10-19T06:14:00Z	(SAO) South Atlantic Ocean	23963719	22242337
BGT_S0449	SAMN07136911	SRR5788137	-34.629	17.0699	31.2	2010-10-19T06:14:00Z	(SAO) South Atlantic Ocean	17977059	16334850
BGT_S0450	SAMN07136912	SRR5788136	-34.629	17.0699	40.8	2010-10-19T06:14:00Z	(SAO) South Atlantic Ocean	12717788	11536052
BGT_S0451	SAMN07136913	SRR5788032	-34.629	17.0699	51.4	2010-10-19T06:14:00Z	(SAO) South Atlantic Ocean	21510615	19718015
BGT_S0452	SAMN07136914	SRR5788033	-34.629	17.0699	60.9	2010-10-19T06:14:00Z	(SAO) South Atlantic Ocean	24932198	22834143
BGT_S0453	SAMN07136915	SRR5788030	-35.3669	14.9064	6.4	2010-10-20T10:08:00Z	(SAO) South Atlantic Ocean	37413305	35199019
BGT_S0454	SAMN07136916	SRR5788031	-35.3669	14.9064	21.3	2010-10-20T10:08:00Z	(SAO) South Atlantic Ocean	30995468	28378729
BGT_S0455	SAMN07136917	SRR5788028	-35.3669	14.9064	51.1	2010-10-20T10:08:00Z	(SAO) South Atlantic Ocean	28264789	26566343
BGT_S0456	SAMN07136918	SRR5788029	-35.3669	14.9064	61.4	2010-10-20T10:08:00Z	(SAO) South Atlantic Ocean	18737160	17317792
BGT_S0457	SAMN07136919	SRR5788026	-35.3669	14.9064	81.5	2010-10-20T10:08:00Z	(SAO) South Atlantic Ocean	33396452	32108639
BGT_S0458	SAMN07136920	SRR5788027	-35.3669	14.9064	101.9	2010-10-20T10:08:00Z	(SAO) South Atlantic Ocean	38872304	34869760
BGT_S0459	SAMN07136921	SRR5788034	-36.4846	13.276	10	2010-10-23T03:39:00Z	(SAO) South Atlantic Ocean	35885564	34117665
BGT_S0460	SAMN07136922	SRR5788035	-36.4846	13.276	21.1	2010-10-23T03:39:00Z	(SAO) South Atlantic Ocean	24432069	22643640
BGT_S0461	SAMN07136923	SRR5788446	-36.4846	13.276	50.2	2010-10-23T03:39:00Z	(SAO) South Atlantic Ocean	22114386	20281389
BGT_S0462	SAMN07136924	SRR5788445	-36.4846	13.276	59.8	2010-10-23T03:39:00Z	(SAO) South Atlantic Ocean	21437570	19734657
BGT_S0463	SAMN07136925	SRR5788444	-36.4846	13.276	81.5	2010-10-23T03:39:00Z	(SAO) South Atlantic Ocean	3030493	2703564
BGT_S0464	SAMN07136926	SRR5788443	-36.4846	13.276	101	2010-10-23T03:39:00Z	(SAO) South Atlantic Ocean	3340457	3027559
BGT_S0465	SAMN07136927	SRR5788442	-38.4254	10.0888	6.5	2010-10-26T06:22:00Z	(SAO) South Atlantic Ocean	4023804	3459997
BGT_S0466	SAMN07136928	SRR5788441	-38.4254	10.0888	21.4	2010-10-26T06:22:00Z	(SAO) South Atlantic Ocean	4073413	3474463
BGT_S0467	SAMN07136929	SRR5788440	-38.4254	10.0888	42.2	2010-10-26T06:22:00Z	(SAO) South Atlantic Ocean	4614269	3995876
BGT_S0468	SAMN07136930	SRR5788439	-38.4254	10.0888	52.1	2010-10-26T06:22:00Z	(SAO) South Atlantic Ocean	2621276	2261539
BGT_S0469	SAMN07136931	SRR5788438	-38.4254	10.0888	62	2010-10-26T06:22:00Z	(SAO) South Atlantic Ocean	4628766	4085699
BGT_S0470	SAMN07136932	SRR5788437	-38.4254	10.0888	101.9	2010-10-26T06:22:00Z	(SAO) South Atlantic Ocean	8488936	7695488
BGT_S0471	SAMN07136933	SRR5788302	-40.0627	5.52721	6.3	2010-10-27T19:24:00Z	(SAO) South Atlantic Ocean	4633907	4077760
BGT_S0472	SAMN07136934	SRR5788303	-40.0627	5.52721	21.6	2010-10-27T19:24:00Z	(SAO) South Atlantic Ocean	37316272	33252431
BGT_S0473	SAMN07136935	SRR5788304	-40.0627	5.52721	51.2	2010-10-27T19:24:00Z	(SAO) South Atlantic Ocean	31544686	27321296
BGT_S0474	SAMN07136936	SRR5788305	-40.0627	5.52721	66.3	2010-10-27T19:24:00Z	(SAO) South Atlantic Ocean	136553716	119951764
BGT_S0475	SAMN07136937	SRR5788306	-40.0627	5.52721	81.4	2010-10-27T19:24:00Z	(SAO) South Atlantic Ocean	179603272	159208964
BGT_S0476	SAMN07136938	SRR5788307	-40.0627	5.52721	101.9	2010-10-27T19:24:00Z	(SAO) South Atlantic Ocean	63169988	56505604
BGT_S0477	SAMN07136939	SRR5788308	-40.0194	0.88755	6	2010-10-29T18:23:00Z	(SAO) South Atlantic Ocean	15108191	13026341
BGT_S0478	SAMN07136940	SRR5788309	-40.0194	0.88755	21.4	2010-10-29T18:23:00Z	(SAO) South Atlantic Ocean	23994618	21030931
BGT_S0479	SAMN07136941	SRR5788310	-40.0194	0.88755	50.9	2010-10-29T18:23:00Z	(SAO) South Atlantic Ocean	22535725	19566561
BGT_S0480	SAMN07136942	SRR5788311	-40.0194	0.88755	61.4	2010-10-29T18:23:00Z	(SAO) South Atlantic Ocean	18642753	16334188
BGT_S0481	SAMN07136943	SRR5788206	-40.0194	0.88755	76.2	2010-10-29T18:23:00Z	(SAO) South Atlantic Ocean	17579682	15489505
BGT_S0482	SAMN07136944	SRR5788205	-40.0194	0.88755	101.9	2010-10-29T18:23:00Z	(SAO) South Atlantic Ocean	27426654	24692006
BGT_S0483	SAMN07136945	SRR5788208	-34.8953	16.0769	6	2010-11-10T12:29:00Z	(SAO) South Atlantic Ocean	27379204	24900842
BGT_S0484	SAMN07136946	SRR5788207	-34.8953	16.0769	21.2	2010-11-10T12:29:00Z	(SAO) South Atlantic Ocean	26404478	23935165
BGT_S0485	SAMN07136947	SRR5788210	-34.8953	16.0769	41.3	2010-11-10T12:29:00Z	(SAO) South Atlantic Ocean	24405956	22298117
BGT_S0486	SAMN07136948	SRR5788209	-34.8953	16.0769	60.9	2010-11-10T12:29:00Z	(SAO) South Atlantic Ocean	30741762	28227508
BGT_S0487	SAMN07136949	SRR5788212	-34.8953	16.0769	71.6	2010-11-10T12:29:00Z	(SAO) South Atlantic Ocean	27914646	25678864
BGT_S0488	SAMN07136950	SRR5788211	-34.8953	16.0769	101.1	2010-11-10T12:29:00Z	(SAO) South Atlantic Ocean	23142791	21405692
BGT_S0489	SAMN07136951	SRR5788203	-36.4495	13.2196	6.3	2010-11-12T07:08:00Z	(SAO) South Atlantic Ocean	24121575	21753159
BGT_S0490	SAMN07136952	SRR5788202	-36.4495	13.2196	21.1	2010-11-12T07:08:00Z	(SAO) South Atlantic Ocean	26180530	23638724
BGT_S0491	SAMN07136953	SRR5788075	-36.4495	13.2196	40.7	2010-11-12T07:08:00Z	(SAO) South Atlantic Ocean	24460059	22291259
BGT_S0492	SAMN07136954	SRR5788076	-36.4495	13.2196	61.5	2010-11-12T07:08:00Z	(SAO) South Atlantic Ocean	30260345	27772362
BGT_S0493	SAMN07136955	SRR5788073	-36.4495	13.2196	80.9	2010-11-12T07:08:00Z	(SAO) South Atlantic Ocean	26635656	24365322
BGT_S0494	SAMN07136956	SRR5788074	-36.4495	13.2196	100.9	2010-11-12T07:08:00Z	(SAO) South Atlantic Ocean	23191986	21112910
BGT_S0495	SAMN07136957	SRR5788079	-39.2555	7.72506	6.1	2010-11-15T02:37:00Z	(SAO) South Atlantic Ocean	27445687	25742562
BGT_S0496	SAMN07136958	SRR5788080	-39.2555	7.72506	21.4	2010-11-15T02:37:00Z	(SAO) South Atlantic Ocean	27301346	25251573
BGT_S0497	SAMN07136959	SRR5788077	-39.2555	7.72506	51.2	2010-11-15T02:37:00Z	(SAO) South Atlantic Ocean	18333948	16624206
BGT_S0498	SAMN07136960	SRR5788078	-39.2555	7.72506	71.3	2010-11-15T02:37:00Z	(SAO) South Atlantic Ocean	25004485	23089905
BGT_S0499	SAMN07136961	SRR5788071	-39.2555	7.72506	91.5	2010-11-15T02:37:00Z	(SAO) South Atlantic Ocean	323810664	300820345
BGT_S0500	SAMN07136962	SRR5788072	-39.2555	7.72506	121.1	2010-11-15T02:37:00Z	(SAO) South Atlantic Ocean	11099605	10334525
TARA_004_DCM_0.22_1.6	ERS487936	ERR598950, ERR599095	36.5533	-6.5669	40	2009-09-15T18:00:00Z	(NAO) North Atlantic Ocean	238146548	211851937
TARA_004_SRF_0.22_1.6	ERS487899	ERR598955, ERR599003	36.5533	-6.5669	5	2009-09-15T11:30:00Z	(NAO) North Atlantic Ocean	202168446	184535177
TARA_007_DCM_0.22_1.6	ERS477953	ERR315856	37.0541	1.9478	42	2009-09-23T16:08:00Z	(MS) Mediterranean Sea	89259915	74219029
TARA_007_SRF_0.22_1.6	ERS477931	ERR315857	37.051	1.9378	5	2009-09-23T12:50:00Z	(MS) Mediterranean Sea	110583306	86694508
TARA_009_DCM_0.22_1.6	ERS488147	ERR594315, ERR594329	39.0609	5.9422	55	2009-09-28T16:59:00Z	(MS) Mediterranean Sea	208276637	188173595
TARA_009_SRF_0.22_1.6	ERS488119	ERR594288, ERR594316, ERR594317	39.1633	5.916	5	2009-09-28T12:18:00Z	(MS) Mediterranean Sea	244808713	223694038
TARA_018_DCM_0_0.22	ERS488354	ERR594352	35.7528	14.2765	60	2009-11-02T14:07:00Z	(MS) Mediterranean Sea	41756356	28193227
TARA_018_DCM_0.22_1.6	ERS488346	ERR599073, ERR599092	35.7528	14.2765	60	2009-11-02T14:07:00Z	(MS) Mediterranean Sea	204010591	181043056
TARA_018_SRF_0_0.22	ERS488340	ERR594358	35.759	14.2574	5	2009-11-02T08:13:00Z	(MS) Mediterranean Sea	47508906	27201520
TARA_018_SRF_0.22_1.6	ERS488330	ERR598993, ERR599140	35.759	14.2574	5	2009-11-02T08:13:00Z	(MS) Mediterranean Sea	207488154	185051872
TARA_022_SRF_0_0.22	ERS488448	ERR594378, ERR594406	39.8386	17.4155	5	2009-11-16T08:16:00Z	(MS) Mediterranean Sea	57573241	48528963
TARA_023_DCM_0_0.22	ERS478007	ERR594408	42.1735	17.7252	55	2009-11-18T13:50:00Z	(MS) Mediterranean Sea	41387025	28480651
TARA_023_DCM_0.22_1.6	ERS477998	ERR315859, ERR315860	42.1735	17.7252	55	2009-11-18T13:50:00Z	(MS) Mediterranean Sea	73700276	69364670
TARA_023_SRF_0.22_1.6	ERS477979	ERR315858, ERR315861	42.2038	17.715	5	2009-11-18T08:41:00Z	(MS) Mediterranean Sea	74783005	65438469
TARA_025_DCM_0_0.22	ERS488518	ERR594375	39.3991	19.3997	50	2009-11-23T13:52:00Z	(MS) Mediterranean Sea	52556395	43975460
TARA_025_DCM_0.22_1.6	ERS488509	ERR599094, ERR599153	39.3991	19.3997	50	2009-11-23T13:52:00Z	(MS) Mediterranean Sea	193313908	178792412
TARA_025_SRF_0_0.22	ERS488499	ERR594396	39.3888	19.3905	5	2009-11-23T09:12:00Z	(MS) Mediterranean Sea	52114733	44624593
TARA_025_SRF_0.22_1.6	ERS488486	ERR598951, ERR599043	39.3888	19.3905	5	2009-11-23T09:12:00Z	(MS) Mediterranean Sea	228780211	204497785
TARA_030_DCM_0_0.22	ERS478052	ERR594405	33.9235	32.8118	70	2009-12-15T15:23:37Z	(MS) Mediterranean Sea	39094357	25761204
TARA_030_DCM_0.22_1.6	ERS478040	ERR318618, ERR318619, ERR318620, ERR318621	33.9235	32.8118	70	2009-12-15T15:23:37Z	(MS) Mediterranean Sea	173418517	163593754
TARA_030_SRF_0.22_1.6	ERS478017	ERR315862, ERR315863	33.9179	32.898	5	2009-12-15T10:41:00Z	(MS) Mediterranean Sea	239392791	222536191
TARA_031_SRF_0_0.22	ERS488558	ERR594401, ERR594410	27.16	34.835	5	2010-01-09T07:15:00Z	(RS) Red Sea	66963246	56337769
TARA_031_SRF_0.22_1.6	ERS488545	ERR598969, ERR599106	27.16	34.835	5	2010-01-09T07:15:00Z	(RS) Red Sea	200875762	179887395
TARA_032_DCM_0_0.22	ERS488613	ERR594360	23.4183	37.245	80	2010-01-11T14:17:00Z	(RS) Red Sea	64643745	54673861
TARA_032_DCM_0.22_1.6	ERS488599	ERR599061, ERR599097	23.4183	37.245	80	2010-01-11T14:17:00Z	(RS) Red Sea	197011370	181509024
TARA_032_SRF_0_0.22	ERS488589	ERR594393	23.36	37.2183	5	2010-01-11T07:21:00Z	(RS) Red Sea	50756575	44663953
TARA_032_SRF_0.22_1.6	ERS488569	ERR599041, ERR599116, ERR599155	23.36	37.2183	5	2010-01-11T07:21:00Z	(RS) Red Sea	198835035	188665488
TARA_033_SRF_0.22_1.6	ERS488621	ERR599049, ERR599134	21.9467	38.2517	5	2010-01-13T07:16:00Z	(RS) Red Sea	127535172	115924494
TARA_034_DCM_0_0.22	ERS488701	ERR594390	18.4417	39.8567	60	2010-01-20T11:50:00Z	(RS) Red Sea	40848755	28558463
TARA_034_DCM_0.22_1.6	ERS488685	ERR598975, ERR599111	18.4417	39.8567	60	2010-01-20T11:50:00Z	(RS) Red Sea	224708079	205417117
TARA_034_SRF_0_0.22	ERS488673	ERR594368, ERR594370	18.3967	39.875	5	2010-01-20T04:27:00Z	(RS) Red Sea	61395078	52178794
TARA_034_SRF_0.1_0.22	ERS488658	ERR594328	18.3967	39.875	5	2010-01-20T04:27:00Z	(RS) Red Sea	104201672	95165907
TARA_034_SRF_0.22_1.6	ERS488649	ERR598959, ERR598991	18.3967	39.875	5	2010-01-20T04:27:00Z	(RS) Red Sea	120654212	111236295
TARA_036_DCM_0_0.22	ERS488757	ERR594402	20.8222	63.5133	17	2010-03-12T12:23:00Z	(IO) Indian Ocean	38625900	33883200
TARA_036_DCM_0.22_1.6	ERS488747	ERR598974, ERR599028	20.8222	63.5133	17	2010-03-12T12:23:00Z	(IO) Indian Ocean	201050825	185733267
TARA_036_SRF_0_0.22	ERS488737	ERR594369	20.8183	63.5047	5	2010-03-12T06:06:00Z	(IO) Indian Ocean	37151587	21822592
TARA_036_SRF_0.1_0.22	ERS488722	ERR594334	20.8183	63.5047	5	2010-03-12T06:06:00Z	(IO) Indian Ocean	23962301	20673920
TARA_036_SRF_0.22_1.6	ERS488714	ERR598966, ERR599143	20.8183	63.5047	5	2010-03-12T06:06:00Z	(IO) Indian Ocean	125582958	115835461
TARA_037_MES_0.1_0.22	ERS488773	ERR594290, ERR594345	20.8457	63.5851	600	2010-03-12T17:08:47Z	(IO) Indian Ocean	266368858	234459289
TARA_037_MES_0.22_1.6	ERS488769	ERR599031, ERR599062	20.8457	63.5851	600	2010-03-12T17:08:47Z	(IO) Indian Ocean	199402109	184497568
TARA_038_DCM_0_0.22	ERS488836	ERR594386, ERR594399	19.0284	64.5126	25	2010-03-15T11:18:00Z	(IO) Indian Ocean	47121439	37597507
TARA_038_DCM_0.22_1.6	ERS488830	ERR598949, ERR599082	19.0284	64.5126	25	2010-03-15T11:18:00Z	(IO) Indian Ocean	209843333	173872925
TARA_038_MES_0.1_0.22	ERS488853	ERR594312	19.0351	64.5638	340	2010-03-16T06:13:30Z	(IO) Indian Ocean	78766778	71836756
TARA_038_MES_0.22_1.6	ERS488849	ERR599109, ERR599167	19.0351	64.5638	340	2010-03-16T06:13:30Z	(IO) Indian Ocean	129995612	115341694
TARA_038_SRF_0_0.22	ERS488813	ERR594374, ERR594400	19.0393	64.4913	5	2010-03-15T03:35:00Z	(IO) Indian Ocean	57024430	46595368
TARA_038_SRF_0.1_0.22	ERS488803	ERR594330	19.0393	64.4913	5	2010-03-15T03:35:00Z	(IO) Indian Ocean	35266822	30411894
TARA_038_SRF_0.22_1.6	ERS488799	ERR599102, ERR599158	19.0393	64.4913	5	2010-03-15T03:35:00Z	(IO) Indian Ocean	130920132	117679280
TARA_039_DCM_0_0.22	ERS488929	ERR594363, ERR594397	18.5839	66.4727	25	2010-03-18T11:33:00Z	(IO) Indian Ocean	45416113	35683027
TARA_039_DCM_0.22_1.6	ERS488916	ERR599145	18.5839	66.4727	25	2010-03-18T11:33:00Z	(IO) Indian Ocean	169022446	159412842
TARA_039_MES_0.1_0.22	ERS488945	ERR594346	18.7341	66.3896	270	2010-03-20T08:15:28Z	(IO) Indian Ocean	91921332	84837403
TARA_039_MES_0.22_1.6	ERS488936	ERR599037, ERR599172	18.7341	66.3896	270	2010-03-20T08:15:28Z	(IO) Indian Ocean	138334525	126002267
TARA_039_SRF_0_0.22	ERS488892	ERR594356, ERR594365	18.5918	66.622	5	2010-03-18T04:27:00Z	(IO) Indian Ocean	57246863	46458313
TARA_039_SRF_0.1_0.22	ERS488879	ERR594327	18.5918	66.622	5	2010-03-18T04:27:00Z	(IO) Indian Ocean	24982304	21537131
TARA_041_DCM_0_0.22	ERS489084	ERR594366, ERR594367, ERR594371, ERR594372, ERR594373	14.5536	70.0128	60	2010-03-30T10:56:00Z	(IO) Indian Ocean	100024473	83003384
TARA_041_DCM_0.22_1.6	ERS489074	ERR598977, ERR599053	14.5536	70.0128	60	2010-03-30T10:56:00Z	(IO) Indian Ocean	231699645	208618571
TARA_041_SRF_0_0.22	ERS489059	ERR594384	14.6059	69.9776	5	2010-03-30T02:47:00Z	(IO) Indian Ocean	42658889	38814768
TARA_041_SRF_0.1_0.22	ERS489047	ERR594295	14.6059	69.9776	5	2010-03-30T02:47:00Z	(IO) Indian Ocean	28232803	22609090
TARA_041_SRF_0.22_1.6	ERS489043	ERR599011, ERR599074	14.6059	69.9776	5	2010-03-30T02:47:00Z	(IO) Indian Ocean	220252033	204303488
TARA_042_DCM_0_0.22	ERS489148	ERR594413	5.9998	73.9067	80	2010-04-04T09:50:00Z	(IO) Indian Ocean	60004302	52575427
TARA_042_DCM_0.22_1.6	ERS489134	ERR599013, ERR599130	5.9998	73.9067	80	2010-04-04T09:50:00Z	(IO) Indian Ocean	215019897	192312083
TARA_042_SRF_0_0.22	ERS489113	ERR594398, ERR594403	6.0001	73.8955	5	2010-04-04T02:47:00Z	(IO) Indian Ocean	49556238	42304705
TARA_042_SRF_0.22_1.6	ERS489087	ERR599075, ERR599141	6.0001	73.8955	5	2010-04-04T02:47:00Z	(IO) Indian Ocean	200861532	180677310
TARA_045_SRF_0.22_1.6	ERS489236	ERR599045, ERR599054	0.0033	71.6428	5	2010-04-13T03:21:00Z	(IO) Indian Ocean	195519241	185301437
TARA_046_SRF_0_0.22	ERS489285	ERR594376	-0.6625	73.161	5	2010-04-15T02:01:00Z	(IO) Indian Ocean	38717821	22366054
TARA_048_SRF_0.1_0.22	ERS489324	ERR594314	-9.3921	66.4228	5	2010-04-19T07:56:00Z	(IO) Indian Ocean	90667820	71454398
TARA_048_SRF_0.22_1.6	ERS489315	ERR599019, ERR599138	-9.3921	66.4228	5	2010-04-19T07:56:00Z	(IO) Indian Ocean	249646209	226080809
TARA_052_DCM_0_0.22	ERS489603	ERR594394	-16.9534	53.9601	75	2010-05-17T11:42:00Z	(IO) Indian Ocean	46496880	40667765
TARA_052_DCM_0.22_1.6	ERS489585	ERR599002, ERR599016	-16.9534	53.9601	75	2010-05-17T11:42:00Z	(IO) Indian Ocean	194473583	180129647
TARA_052_SRF_0.22_1.6	ERS489529	ERR599098, ERR599139	-16.957	53.9801	5	2010-05-17T04:10:00Z	(IO) Indian Ocean	202283992	187291556
TARA_056_MES_0.22_3	ERS489727	ERR599112	-15.3379	43.2948	1000	2010-06-26T07:12:30Z	(IO) Indian Ocean	217469381	197697409
TARA_056_SRF_0.22_3	ERS489712	ERR599057	-15.3424	43.2965	5	2010-06-26T07:05:00Z	(IO) Indian Ocean	162387844	155153486
TARA_057_SRF_0.22_3	ERS489733	ERR599058	-17.0248	42.7401	5	2010-06-27T12:05:00Z	(IO) Indian Ocean	168192870	159888236
TARA_058_DCM_0.22_3	ERS489846	ERR599026	-17.2855	42.2866	66	2010-06-29T15:00:00Z	(IO) Indian Ocean	168855931	157754314
TARA_062_SRF_0.22_3	ERS489877	ERR599012	-22.3368	40.3412	5	2010-07-03T08:09:00Z	(IO) Indian Ocean	145714747	140649515
TARA_064_DCM_0_0.22	ERS490026	ERR594385	-29.5333	37.9117	65	2010-07-08T06:21:00Z	(IO) Indian Ocean	42826969	37136794
TARA_064_DCM_0.1_0.22	ERS490010	ERR594324	-29.5333	37.9117	65	2010-07-08T06:21:00Z	(IO) Indian Ocean	62694109	49648370
TARA_064_DCM_0.22_3	ERS490002	ERR598972, ERR599023, ERR599025	-29.5333	37.9117	65	2010-07-08T06:21:00Z	(IO) Indian Ocean	205189498	186912485
TARA_064_MES_0.22_3	ERS489987	ERR599021, ERR599164	-29.5046	37.9599	1000	2010-07-07T12:13:35Z	(IO) Indian Ocean	122466160	113315010
TARA_064_SRF_0_0.22	ERS489943	ERR594392	-29.5019	37.9889	5	2010-07-07T04:48:00Z	(IO) Indian Ocean	48271080	39526789
TARA_064_SRF_0.22_3	ERS489917	ERR598970, ERR599088, ERR599150	-29.5019	37.9889	5	2010-07-07T04:48:00Z	(IO) Indian Ocean	314731164	282947893
TARA_065_DCM_0_0.22	ERS490120	ERR594382, ERR594414	-35.2421	26.3048	30	2010-07-12T11:03:22Z	(IO) Indian Ocean	56703457	46109234
TARA_065_DCM_0.1_0.22	ERS490089	ERR594291	-35.2421	26.3048	30	2010-07-12T11:03:22Z	(IO) Indian Ocean	93685458	86006898
TARA_065_DCM_0.22_3	ERS490085	ERR598990, ERR599018, ERR599110	-35.2421	26.3048	30	2010-07-12T11:03:22Z	(IO) Indian Ocean	216783228	199804520
TARA_065_MES_0.22_3	ERS490065	ERR598960, ERR599034	-35.1889	26.2905	850	2010-07-12T06:46:23Z	(IO) Indian Ocean	223362891	205313844
TARA_065_SRF_0_0.22	ERS490053	ERR594359, ERR594361	-35.1728	26.2868	5	2010-07-12T05:59:00Z	(IO) Indian Ocean	59658652	48169083
TARA_065_SRF_0.1_0.22	ERS490035	ERR594320	-35.1728	26.2868	5	2010-07-12T05:59:00Z	(IO) Indian Ocean	88258112	81213326
TARA_065_SRF_0.22_3	ERS490029	ERR598979, ERR599146	-35.1728	26.2868	5	2010-07-12T05:59:00Z	(IO) Indian Ocean	145100047	119319836
TARA_066_DCM_0_0.22	ERS490180	ERR594389	-34.8901	18.0459	30	2010-07-15T15:36:10Z	(SAO) South Atlantic Ocean	46900600	38027673
TARA_066_DCM_0.22_3	ERS490163	ERR598982, ERR599107	-34.8901	18.0459	30	2010-07-15T15:36:10Z	(SAO) South Atlantic Ocean	74927909	69338333
TARA_066_SRF_0_0.22	ERS490142	ERR594362	-34.9449	17.9189	5	2010-07-15T12:22:00Z	(SAO) South Atlantic Ocean	43948626	35421737
TARA_066_SRF_0.22_3	ERS490124	ERR598973, ERR599068, ERR599173	-34.9449	17.9189	5	2010-07-15T12:22:00Z	(SAO) South Atlantic Ocean	160365680	128766544
TARA_067_SRF_0_0.22	ERS490204	ERR594395, ERR594404	-32.2401	17.7103	5	2010-09-07T06:19:00Z	(SAO) South Atlantic Ocean	43972034	35076481
TARA_067_SRF_0.22_0.45	ERS490192	ERR594313	-32.2401	17.7103	5	2010-09-07T06:19:00Z	(SAO) South Atlantic Ocean	174220439	160700776
TARA_067_SRF_0.22_3	ERS490183	ERR598994, ERR599144	-32.2401	17.7103	5	2010-09-07T06:19:00Z	(SAO) South Atlantic Ocean	78657375	74292359
TARA_067_SRF_0.45_0.8	ERS490193	ERR594325	-32.2401	17.7103	5	2010-09-07T06:19:00Z	(SAO) South Atlantic Ocean	174320759	160087594
TARA_068_DCM_0_0.22	ERS490320	ERR594415	-31.027	4.6802	50	2010-09-14T13:30:00Z	(SAO) South Atlantic Ocean	40938660	28079060
TARA_068_DCM_0.22_0.45	ERS490303	ERR594294	-31.027	4.6802	50	2010-09-14T13:30:00Z	(SAO) South Atlantic Ocean	171155104	154950041
TARA_068_DCM_0.22_3	ERS490296	ERR599017, ERR599056, ERR599103	-31.027	4.6802	50	2010-09-14T13:30:00Z	(SAO) South Atlantic Ocean	131371862	110709609
TARA_068_DCM_0.45_0.8	ERS490304	ERR594348	-31.027	4.6802	50	2010-09-14T13:30:00Z	(SAO) South Atlantic Ocean	142720902	129838855
TARA_068_MES_0.22_3	ERS490230	ERR598947, ERR599131	-31.0198	4.6685	700	2010-09-13T13:02:33Z	(SAO) South Atlantic Ocean	186855478	176759406
TARA_068_MES_0.45_0.8	ERS490238	ERR594302	-31.0198	4.6685	700	2010-09-13T13:02:33Z	(SAO) South Atlantic Ocean	181268998	161302171
TARA_068_SRF_0_0.22	ERS490285	ERR594391	-31.0266	4.665	5	2010-09-14T06:55:00Z	(SAO) South Atlantic Ocean	44816720	35577765
TARA_068_SRF_0.22_0.45	ERS490272	ERR594318	-31.0266	4.665	5	2010-09-14T06:55:00Z	(SAO) South Atlantic Ocean	169647248	157018250
TARA_068_SRF_0.22_3	ERS490265	ERR599129, ERR599171, ERR599174	-31.0266	4.665	5	2010-09-14T06:55:00Z	(SAO) South Atlantic Ocean	147030525	123853925
TARA_068_SRF_0.45_0.8	ERS490273	ERR594297	-31.0266	4.665	5	2010-09-14T06:55:00Z	(SAO) South Atlantic Ocean	178203533	137363294
TARA_070_MES_0_0.22	ERS490388	ERR594407	-20.4075	-3.1641	800	2010-09-21T11:57:54Z	(SAO) South Atlantic Ocean	41257033	32347640
TARA_070_MES_0.22_0.45	ERS490380	ERR594299, ERR594308	-20.4075	-3.1641	800	2010-09-21T11:57:54Z	(SAO) South Atlantic Ocean	161573929	134034042
TARA_070_MES_0.22_3	ERS490373	ERR599044, ERR599149	-20.4075	-3.1641	800	2010-09-21T11:57:54Z	(SAO) South Atlantic Ocean	194839819	179983376
TARA_070_MES_0.45_0.8	ERS490382	ERR594331	-20.4075	-3.1641	800	2010-09-21T11:57:54Z	(SAO) South Atlantic Ocean	199717657	173109834
TARA_070_SRF_0_0.22	ERS490346	ERR594353	-20.4091	-3.1759	5	2010-09-21T06:55:00Z	(SAO) South Atlantic Ocean	47220407	39691774
TARA_070_SRF_0.22_0.45	ERS490336	ERR594349	-20.4091	-3.1759	5	2010-09-21T06:55:00Z	(SAO) South Atlantic Ocean	192910842	175334577
TARA_070_SRF_0.22_3	ERS490327	ERR599135, ERR599165	-20.4091	-3.1759	5	2010-09-21T06:55:00Z	(SAO) South Atlantic Ocean	131377324	107588246
TARA_070_SRF_0.45_0.8	ERS490337	ERR594335	-20.4091	-3.1759	5	2010-09-21T06:55:00Z	(SAO) South Atlantic Ocean	178378254	161578899
TARA_072_DCM_0_0.22	ERS490494	ERR594379	-8.7296	-17.9604	100	2010-10-05T15:35:00Z	(SAO) South Atlantic Ocean	48812251	34631097
TARA_072_DCM_0.22_3	ERS490476	ERR599133, ERR599137	-8.7296	-17.9604	100	2010-10-05T15:35:00Z	(SAO) South Atlantic Ocean	163810639	150772650
TARA_072_MES_0_0.22	ERS490522	ERR594388	-8.7986	-17.9034	800	2010-10-06T07:58:54Z	(SAO) South Atlantic Ocean	96763005	80113769
TARA_072_MES_0.22_3	ERS490507	ERR599005, ERR599048	-8.7986	-17.9034	800	2010-10-06T07:58:54Z	(SAO) South Atlantic Ocean	143977072	132587895
TARA_072_SRF_0_0.22	ERS490452	ERR594364	-8.7789	-17.9099	5	2010-10-05T08:00:00Z	(SAO) South Atlantic Ocean	39987130	32716897
TARA_072_SRF_0.22_3	ERS490433	ERR598984, ERR599105	-8.7789	-17.9099	5	2010-10-05T08:00:00Z	(SAO) South Atlantic Ocean	210038834	192904908
TARA_076_DCM_0_0.22	ERS490610	ERR594355	-21.0292	-35.3498	150	2010-10-16T16:58:37Z	(SAO) South Atlantic Ocean	58870148	49884831
TARA_076_DCM_0.22_0.45	ERS490602	ERR594321	-21.0292	-35.3498	150	2010-10-16T16:58:37Z	(SAO) South Atlantic Ocean	167500629	152501049
TARA_076_DCM_0.22_3	ERS490597	ERR599040, ERR599148	-21.0292	-35.3498	150	2010-10-16T16:58:37Z	(SAO) South Atlantic Ocean	216676194	192697162
TARA_076_DCM_0.45_0.8	ERS490603	ERR594298	-21.0292	-35.3498	150	2010-10-16T16:58:37Z	(SAO) South Atlantic Ocean	164650714	130949096
TARA_076_MES_0.22_3	ERS490633	ERR599000, ERR599154	-20.9315	-35.1794	800	2010-10-17T09:05:05Z	(SAO) South Atlantic Ocean	224225124	201894228
TARA_076_MES_0.45_0.8	ERS490643	ERR594333	-20.9315	-35.1794	800	2010-10-17T09:05:05Z	(SAO) South Atlantic Ocean	195634647	166443414
TARA_076_SRF_0_0.22	ERS490557	ERR594354	-20.9354	-35.1803	5	2010-10-16T09:55:00Z	(SAO) South Atlantic Ocean	50148148	42323112
TARA_076_SRF_0.22_0.45	ERS490547	ERR594310	-20.9354	-35.1803	5	2010-10-16T09:55:00Z	(SAO) South Atlantic Ocean	194974025	173816879
TARA_076_SRF_0.22_3	ERS490542	ERR599010, ERR599126	-20.9354	-35.1803	5	2010-10-16T09:55:00Z	(SAO) South Atlantic Ocean	230862644	198367593
TARA_076_SRF_0.45_0.8	ERS490548	ERR594286	-20.9354	-35.1803	5	2010-10-16T09:55:00Z	(SAO) South Atlantic Ocean	158033031	143289348
TARA_078_DCM_0.22_0.45	ERS490696	ERR594336	-30.1484	-43.2705	120	2010-11-04T18:16:53Z	(SAO) South Atlantic Ocean	202866295	176419922
TARA_078_DCM_0.22_3	ERS490691	ERR599046, ERR599101	-30.1484	-43.2705	120	2010-11-04T18:16:53Z	(SAO) South Atlantic Ocean	229153132	203287692
TARA_078_DCM_0.45_0.8	ERS490697	ERR594303	-30.1484	-43.2705	120	2010-11-04T18:16:53Z	(SAO) South Atlantic Ocean	155784059	143228616
TARA_078_MES_0.22_3	ERS490714	ERR599124, ERR599159	-30.1471	-43.2915	800	2010-11-05T12:33:27Z	(SAO) South Atlantic Ocean	242158925	214528574
TARA_078_MES_0.45_0.8	ERS490722	ERR594289	-30.1471	-43.2915	800	2010-11-05T12:33:27Z	(SAO) South Atlantic Ocean	151988610	47750012
TARA_078_SRF_0_0.22	ERS490676	ERR594411	-30.1367	-43.2899	5	2010-11-04T10:04:00Z	(SAO) South Atlantic Ocean	38151334	32071403
TARA_078_SRF_0.22_0.45	ERS490664	ERR594340	-30.1367	-43.2899	5	2010-11-04T10:04:00Z	(SAO) South Atlantic Ocean	161070777	148650192
TARA_078_SRF_0.22_3	ERS490659	ERR599006, ERR599022	-30.1367	-43.2899	5	2010-11-04T10:04:00Z	(SAO) South Atlantic Ocean	237321718	210418876
TARA_078_SRF_0.45_0.8	ERS490665	ERR594332	-30.1367	-43.2899	5	2010-11-04T10:04:00Z	(SAO) South Atlantic Ocean	143741285	131390779
TARA_082_DCM_0_0.22	ERS490953	ERR594409	-47.2007	-57.9446	40	2010-12-06T18:58:00Z	(SAO) South Atlantic Ocean	41877228	28202542
TARA_082_DCM_0.22_3	ERS490928	ERR599027, ERR599122	-47.2007	-57.9446	40	2010-12-06T18:58:00Z	(SAO) South Atlantic Ocean	222110286	204045433
TARA_082_SRF_0.22_3	ERS490885	ERR599009, ERR599035	-47.1863	-58.2902	5	2010-12-06T10:33:00Z	(SAO) South Atlantic Ocean	134447282	126027308
TARA_084_SRF_0.22_3	ERS491001	ERR598945, ERR599059	-60.2287	-60.6476	5	2011-01-03T11:05:00Z	(SO) Southern Ocean	221165348	204696214
TARA_085_DCM_0_0.22	ERS491107	ERR594377	-62.2231	-49.2139	90	2011-01-06T19:34:21Z	(SO) Southern Ocean	44370368	30411679
TARA_085_DCM_0.22_3	ERS491095	ERR599104, ERR599121	-62.2231	-49.2139	90	2011-01-06T19:34:21Z	(SO) Southern Ocean	218489282	196949989
TARA_085_MES_0.22_3	ERS491110	ERR599008, ERR599125	-61.9689	-49.5017	790	2011-01-07T10:39:47Z	(SO) Southern Ocean	203831621	187065196
TARA_085_SRF_0.22_3	ERS491044	ERR599090, ERR599176	-62.0385	-49.529	5	2011-01-06T10:38:00Z	(SO) Southern Ocean	200850545	169641632
TARA_093_DCM_0.22_3	ERS491463	ERR598965	-33.9116	-73.0537	35	2011-03-12T19:36:38Z	(SPO) South Pacific Ocean	169305863	156224214
TARA_093_SRF_0.22_3	ERS491421	ERR599064	-34.0614	-73.1066	5	2011-03-12T11:34:00Z	(SPO) South Pacific Ocean	137491742	133182810
TARA_094_SRF_0.22_3	ERS491492	ERR599050	-32.7971	-87.0693	5	2011-03-18T11:57:00Z	(SPO) South Pacific Ocean	230009431	216238865
TARA_096_SRF_0.22_3	ERS491525	ERR598967	-29.7238	-101.16	5	2011-03-24T13:00:00Z	(SPO) South Pacific Ocean	188910040	177958391
TARA_098_DCM_0.22_3	ERS491740	ERR599042, ERR599079	-25.826	-111.729	188	2011-04-03T21:50:58Z	(SPO) South Pacific Ocean	127622734	116109114
TARA_098_MES_0.22_3	ERS491767	ERR599071, ERR599085	-25.8076	-111.691	488	2011-04-04T13:55:02Z	(SPO) South Pacific Ocean	225223976	203819861
TARA_098_SRF_0.22_3	ERS491699	ERR599093, ERR599120	-25.8051	-111.72	5	2011-04-03T13:44:00Z	(SPO) South Pacific Ocean	126571370	119525182
TARA_099_SRF_0.22_3	ERS491804	ERR599024	-21.146	-104.787	5	2011-04-09T13:56:00Z	(SPO) South Pacific Ocean	169274791	139771207
TARA_100_DCM_0.22_3	ERS491874	ERR599081, ERR599113	-12.9723	-96.0122	50	2011-04-15T19:38:00Z	(SPO) South Pacific Ocean	170541918	160202146
TARA_100_MES_0.22_3	ERS491913	ERR598946, ERR598953, ERR598981	-12.9794	-96.0232	177	2011-04-16T13:03:08Z	(SPO) South Pacific Ocean	182308702	175671973
TARA_100_SRF_0.22_3	ERS491836	ERR599063, ERR599163, ERR599169	-13.0023	-95.9759	5	2011-04-15T12:45:00Z	(SPO) South Pacific Ocean	186567128	178806708
TARA_102_DCM_0.22_3	ERS492012	ERR598962, ERR599007, ERR599168	-5.2669	-85.2732	40	2011-04-22T21:13:00Z	(SPO) South Pacific Ocean	204588052	194489634
TARA_102_MES_0.22_3	ERS491980	ERR599055, ERR599128, ERR599132	-5.261	-85.1678	480	2011-04-22T12:08:28Z	(SPO) South Pacific Ocean	199507655	188563605
TARA_102_SRF_0.22_3	ERS491938	ERR598943, ERR598978	-5.2529	-85.1545	5	2011-04-21T20:07:00Z	(SPO) South Pacific Ocean	168946455	159774738
TARA_109_DCM_0_0.22	ERS492198	ERR594357, ERR594380, ERR594381, ERR594383, ERR594387	2.0299	-84.5546	30	2011-05-12T22:15:00Z	(NPO) North Pacific Ocean	82153717	69446572
TARA_109_DCM_0.22_3	ERS492177	ERR598952, ERR599065, ERR599108	2.0299	-84.5546	30	2011-05-12T22:15:00Z	(NPO) North Pacific Ocean	170004329	161900698
TARA_109_MES_0.22_3	ERS492205	ERR598971, ERR599067	2.0649	-84.5546	380	2011-05-13T16:08:58Z	(NPO) North Pacific Ocean	193787178	180976057
TARA_109_SRF_0_0.22	ERS492160	ERR594412	1.9928	-84.5766	5	2011-05-12T14:00:00Z	(NPO) North Pacific Ocean	45818926	39257771
TARA_109_SRF_0.22_3	ERS492145	ERR598997, ERR599118	1.9928	-84.5766	5	2011-05-12T14:00:00Z	(NPO) North Pacific Ocean	186059482	173906475
TARA_110_DCM_0.22_3	ERS492264	ERR599014	-1.9002	-84.6265	50	2011-05-21T21:00:00Z	(SPO) South Pacific Ocean	211750391	191740452
TARA_110_MES_0.22_3	ERS492294	ERR599020	-1.8902	-84.6141	380	2011-05-22T13:20:00Z	(SPO) South Pacific Ocean	192502900	177833410
TARA_110_SRF_0.22_3	ERS492228	ERR599039	-2.0133	-84.589	5	2011-05-21T12:27:00Z	(SPO) South Pacific Ocean	160898544	152406691
TARA_111_DCM_0.22_3	ERS492357	ERR598961	-16.9587	-100.675	90	2011-05-31T20:28:10Z	(SPO) South Pacific Ocean	187063957	173792479
TARA_111_MES_0.22_3	ERS492381	ERR599086	-16.9486	-100.671	350	2011-06-01T16:00:59Z	(SPO) South Pacific Ocean	208588117	189123697
TARA_111_SRF_0.22_3	ERS492321	ERR599077	-16.9601	-100.633	5	2011-05-31T14:25:00Z	(SPO) South Pacific Ocean	190182767	176459274
TARA_112_DCM_0.22_3	ERS492445	ERR598957	-23.2189	-129.5	155	2011-06-15T00:55:48Z	(SPO) South Pacific Ocean	206479674	188625938
TARA_112_MES_0.22_3	ERS492471	ERR599072	-23.2232	-129.599	696	2011-06-15T18:43:16Z	(SPO) South Pacific Ocean	151587433	143669801
TARA_112_SRF_0.22_3	ERS492408	ERR598954	-23.2811	-129.395	5	2011-06-14T16:45:00Z	(SPO) South Pacific Ocean	199504187	183825084
TARA_122_DCM_0.1_0.22	ERS492703	ERR594284	-9.0063	-139.139	115	2011-07-28T17:15:56Z	(SPO) South Pacific Ocean	79955011	75235423
TARA_122_DCM_0.22_0.45	ERS492704	ERR594304	-9.0063	-139.139	115	2011-07-28T17:15:56Z	(SPO) South Pacific Ocean	162027499	153758306
TARA_122_DCM_0.22_3	ERS492699	ERR598948	-9.0063	-139.139	115	2011-07-28T17:15:56Z	(SPO) South Pacific Ocean	153076525	145573972
TARA_122_DCM_0.45_0.8	ERS492705	ERR594301	-9.0063	-139.139	115	2011-07-28T17:15:56Z	(SPO) South Pacific Ocean	173630560	161973621
TARA_122_MES_0.1_0.22	ERS492683	ERR594309	-8.9729	-139.239	600	2011-07-27T19:28:43Z	(SPO) South Pacific Ocean	75988955	72499563
TARA_122_MES_0.22_0.45	ERS492684	ERR594305	-8.9729	-139.239	600	2011-07-27T19:28:43Z	(SPO) South Pacific Ocean	136551265	129292010
TARA_122_MES_0.22_3	ERS492680	ERR598999, ERR599033, ERR599083, ERR599096	-8.9729	-139.239	600	2011-07-27T19:28:43Z	(SPO) South Pacific Ocean	199358619	190156616
TARA_122_MES_0.45_0.8	ERS492685	ERR594322	-8.9729	-139.239	600	2011-07-27T19:28:43Z	(SPO) South Pacific Ocean	155930208	146573709
TARA_122_SRF_0.1_0.22	ERS492646	ERR594292	-8.9971	-139.196	5	2011-07-26T17:10:00Z	(SPO) South Pacific Ocean	82811132	78265157
TARA_122_SRF_0.22_0.45	ERS492647	ERR594307	-8.9971	-139.196	5	2011-07-26T17:10:00Z	(SPO) South Pacific Ocean	133022760	128166200
TARA_122_SRF_0.22_3	ERS492642	ERR598992	-8.9971	-139.196	5	2011-07-26T17:10:00Z	(SPO) South Pacific Ocean	139190159	133142079
TARA_122_SRF_0.45_0.8	ERS492648	ERR594306	-8.9971	-139.196	5	2011-07-26T17:10:00Z	(SPO) South Pacific Ocean	152965369	145557090
TARA_123_MIX_0.1_0.22	ERS492781	ERR594293	-8.9109	-140.285	150	2011-08-01T17:52:45Z	(SPO) South Pacific Ocean	95420603	88823713
TARA_123_MIX_0.22_0.45	ERS492782	ERR594337	-8.9109	-140.285	150	2011-08-01T17:52:45Z	(SPO) South Pacific Ocean	168950666	158838282
TARA_123_MIX_0.22_3	ERS492778	ERR598956, ERR598998, ERR599117, ERR599157	-8.9109	-140.285	150	2011-08-01T17:52:45Z	(SPO) South Pacific Ocean	184055550	176606904
TARA_123_MIX_0.45_0.8	ERS492783	ERR594319	-8.9109	-140.285	150	2011-08-01T17:52:45Z	(SPO) South Pacific Ocean	164864186	153687635
TARA_123_SRF_0.22_0.45	ERS492738	ERR594326	-8.9068	-140.283	5	2011-07-31T17:20:00Z	(SPO) South Pacific Ocean	187470886	173841433
TARA_123_SRF_0.22_3	ERS492733	ERR599160	-8.9068	-140.283	5	2011-07-31T17:20:00Z	(SPO) South Pacific Ocean	171142153	160447865
TARA_123_SRF_0.45_0.8	ERS492739	ERR594347	-8.9068	-140.283	5	2011-07-31T17:20:00Z	(SPO) South Pacific Ocean	187306308	172283015
TARA_124_MIX_0.1_0.22	ERS492866	ERR594285	-9.0714	-140.597	120	2011-08-05T17:31:19Z	(SPO) South Pacific Ocean	90034169	85135899
TARA_124_MIX_0.22_0.45	ERS492867	ERR594343	-9.0714	-140.597	120	2011-08-05T17:31:19Z	(SPO) South Pacific Ocean	153406468	145089468
TARA_124_MIX_0.22_3	ERS492863	ERR598988, ERR599084, ERR599089, ERR599161	-9.0714	-140.597	120	2011-08-05T17:31:19Z	(SPO) South Pacific Ocean	185997522	178971532
TARA_124_MIX_0.45_0.8	ERS492868	ERR594338	-9.0714	-140.597	120	2011-08-05T17:31:19Z	(SPO) South Pacific Ocean	168021939	156383806
TARA_124_SRF_0.1_0.22	ERS492818	ERR594287	-9.1504	-140.522	5	2011-08-04T18:33:00Z	(SPO) South Pacific Ocean	79690789	75053553
TARA_124_SRF_0.22_0.45	ERS492819	ERR594311	-9.1504	-140.522	5	2011-08-04T18:33:00Z	(SPO) South Pacific Ocean	149696490	141912879
TARA_124_SRF_0.22_3	ERS492821|ERS492814	ERR588857, ERR599036, ERR599069, ERR599080, ERR599151	-9.1504	-140.522	5	2011-08-04T18:33:00Z	(SPO) South Pacific Ocean	310665925	253678276
TARA_124_SRF_0.45_0.8	ERS492820	ERR594296	-9.1504	-140.522	5	2011-08-04T18:33:00Z	(SPO) South Pacific Ocean	172793806	161236617
TARA_125_MIX_0.1_0.22	ERS492930	ERR594341	-8.8999	-142.546	140	2011-08-09T17:05:33Z	(SPO) South Pacific Ocean	103829881	98366128
TARA_125_MIX_0.22_0.45	ERS492931	ERR594342	-8.8999	-142.546	140	2011-08-09T17:05:33Z	(SPO) South Pacific Ocean	177692252	170336309
TARA_125_MIX_0.22_3	ERS492926	ERR599156	-8.8999	-142.546	140	2011-08-09T17:05:33Z	(SPO) South Pacific Ocean	185401512	171286918
TARA_125_MIX_0.45_0.8	ERS492932	ERR594300	-8.8999	-142.546	140	2011-08-09T17:05:33Z	(SPO) South Pacific Ocean	196640054	185643325
TARA_125_SRF_0.1_0.22	ERS492892	ERR594344	-8.9111	-142.557	5	2011-08-08T17:33:00Z	(SPO) South Pacific Ocean	87247031	82984633
TARA_125_SRF_0.22_0.45	ERS492893	ERR594339	-8.9111	-142.557	5	2011-08-08T17:33:00Z	(SPO) South Pacific Ocean	190451809	180820116
TARA_125_SRF_0.22_3	ERS492888	ERR599066, ERR599091, ERR599114, ERR599119	-8.9111	-142.557	5	2011-08-08T17:33:00Z	(SPO) South Pacific Ocean	164252574	157449184
TARA_125_SRF_0.45_0.8	ERS492894	ERR594323	-8.9111	-142.557	5	2011-08-08T17:33:00Z	(SPO) South Pacific Ocean	174100100	166610817
TARA_128_DCM_0.22_3	ERS493098	ERR599032	0.0222	-153.686	40	2011-09-05T18:40:00Z	(SPO) South Pacific Ocean	148907935	142551731
TARA_128_SRF_0.22_3	ERS493044	ERR599038	0.0003	-153.676	5	2011-09-04T18:00:00Z	(SPO) South Pacific Ocean	153192261	125277547
TARA_132_DCM_0.22_3	ERS493340	ERR598995	31.5168	-159.046	115	2011-10-05T00:59:03Z	(NPO) North Pacific Ocean	261310241	231042589
TARA_132_MES_0.22_3	ERS493372	ERR598980	31.528	-159.022	550	2011-10-05T20:45:47Z	(NPO) North Pacific Ocean	203947262	188337056
TARA_132_SRF_0.22_3	ERS493300	ERR599142	31.5213	-158.996	5	2011-10-04T17:46:00Z	(NPO) North Pacific Ocean	166713789	157339296
TARA_133_DCM_0.22_3	ERS493431	ERR598942	35.4002	-127.75	45	2011-10-19T00:09:00Z	(NPO) North Pacific Ocean	179642130	166437015
TARA_133_MES_0.22_3	ERS493460	ERR599115	35.2698	-127.727	650	2011-10-19T19:27:16Z	(NPO) North Pacific Ocean	218908096	203566614
TARA_133_SRF_0.22_3	ERS493390	ERR599052	35.3671	-127.742	5	2011-10-18T15:35:00Z	(NPO) North Pacific Ocean	269556882	241270531
TARA_137_DCM_0.22_3	ERS493670	ERR598987, ERR599070, ERR599099, ERR599147	14.2075	-116.647	40	2011-12-02T20:42:00Z	(NPO) North Pacific Ocean	192535521	183983234
TARA_137_MES_0.22_3	ERS493705	ERR599015, ERR599076, ERR599127, ERR599152	14.2025	-116.643	375	2011-12-03T14:31:20Z	(NPO) North Pacific Ocean	201357198	191737159
TARA_137_SRF_0.22_3	ERS493636	ERR598989	14.2035	-116.626	5	2011-12-02T14:12:00Z	(NPO) North Pacific Ocean	185571189	172429037
TARA_138_DCM_0.22_3	ERS493788	ERR599087	6.3378	-102.954	60	2011-12-11T13:27:34Z	(NPO) North Pacific Ocean	195911486	180638151
TARA_138_MES_0.22_3	ERS493822	ERR599004, ERR599051, ERR599060, ERR599175	6.3559	-103.06	450	2011-12-11T20:37:22Z	(NPO) North Pacific Ocean	173112857	164576319
TARA_138_SRF_0.22_3	ERS493752	ERR599030	6.3332	-102.943	5	2011-12-10T14:08:00Z	(NPO) North Pacific Ocean	171139183	161149347
TARA_140_SRF_0.22_3	ERS493877	ERR599162	7.4122	-79.3017	5	2011-12-21T16:20:00Z	(NPO) North Pacific Ocean	185167291	172959746
TARA_141_SRF_0.22_3	ERS493914	ERR599029	9.8481	-80.0454	5	2011-12-30T13:35:00Z	(NAO) North Atlantic Ocean	171199015	161109098
TARA_142_DCM_0.22_3	ERS493981	ERR599100	25.6168	-88.4532	125	2012-01-09T20:17:16Z	(NAO) North Atlantic Ocean	155790912	148125351
TARA_142_MES_0.22_3	ERS494006	ERR598985	25.6236	-88.45	640	2012-01-10T14:49:35Z	(NAO) North Atlantic Ocean	164118504	155153860
TARA_142_SRF_0.22_3	ERS493938	ERR599136	25.5264	-88.394	5	2012-01-09T13:41:00Z	(NAO) North Atlantic Ocean	157141812	148931622
TARA_145_MES_0.22_3	ERS494208	ERR599166	39.2392	-70.0343	590	2012-02-02T18:36:58Z	(NAO) North Atlantic Ocean	177112313	164884162
TARA_145_SRF_0.22_3	ERS494170	ERR598983	39.2305	-70.0377	5	2012-02-02T11:52:00Z	(NAO) North Atlantic Ocean	176015464	164887873
TARA_146_MES_0.22_3	ERS494274	ERR599047	34.6663	-71.2907	640	2012-02-16T12:01:25Z	(NAO) North Atlantic Ocean	153923288	146565582
TARA_146_SRF_0.22_3	ERS494236	ERR598968	34.6712	-71.3093	5	2012-02-15T12:54:00Z	(NAO) North Atlantic Ocean	169471567	159790673
TARA_148_SRF_0.22_3	ERS494332	ERR599123	31.6948	-64.2489	5	2012-02-24T11:40:00Z	(NAO) North Atlantic Ocean	173119198	159232942
TARA_148b_MES_0.22_3	ERS494374	ERR598958	34.1504	-56.9684	250	2012-02-27T15:28:31Z	(NAO) North Atlantic Ocean	169860924	156660727
TARA_149_MES_0.22_3	ERS494431	ERR598964	34.0771	-49.8233	740	2012-03-01T18:50:26Z	(NAO) North Atlantic Ocean	194032897	173974461
TARA_149_SRF_0.22_3	ERS494394	ERR598963	34.1132	-49.9181	5	2012-03-01T10:48:00Z	(NAO) North Atlantic Ocean	178945938	163833487
TARA_150_DCM_0.22_3	ERS494488	ERR598996	35.8427	-37.1526	40	2012-03-05T17:34:00Z	(NAO) North Atlantic Ocean	182027367	166816431
TARA_150_SRF_0.22_3	ERS494445	ERR599170	35.9346	-37.3032	5	2012-03-05T09:25:00Z	(NAO) North Atlantic Ocean	193884779	174174635
TARA_151_DCM_0.22_3	ERS494559	ERR598986	36.1811	-28.9373	80	2012-03-09T17:42:29Z	(NAO) North Atlantic Ocean	184769144	167256643
TARA_151_SRF_0.22_3	ERS494518	ERR598976	36.1715	-29.023	5	2012-03-09T08:59:00Z	(NAO) North Atlantic Ocean	198143365	177719925
TARA_152_MES_0.22_3	ERS494616	ERR598944	43.7182	-16.8714	800	2012-03-19T14:59:48Z	(NAO) North Atlantic Ocean	172787280	161406184
TARA_152_MIX_0.22_3	ERS494628	ERR599001	43.7056	-16.8794	25	2012-03-20T08:48:42Z	(NAO) North Atlantic Ocean	194231437	178547470
TARA_152_SRF_0.22_3	ERS494579	ERR599078	43.6792	-16.8344	5	2012-03-19T08:18:00Z	(NAO) North Atlantic Ocean	164620027	154165928
