# Supplementary material for: Isolate-anchored comparisons reveal evolutionary and functional differentiation across SAR86 marine bacteria
Source: ISME J. 2024 Nov 9;18(1):wrae227. doi: 10.1093/ismejo/wrae227 (PMC11582366; doi:10.1093/ismejo/wrae227)
Supplement: ramfelt_supplementary_table_5_wrae227 [file ramfelt_supplementary_table_5_wrae227.xlsx]

## Sheet: Supplementary_Table_3
Group	Subgroup	accession	gene name	description	Suzuki G01 (4) Mean	Suzuki G01 (4) Proportion	Suzuki G02 (5) Mean	Suzuki G02 (5) Proportion	Suzuki G03 (15) Mean	Suzuki G03 (15) Proportion	Suzuki G04 (1) Mean	Suzuki G04 (1) Proportion	Suzuki G05 (12) Mean	Suzuki G05 (12) Proportion	Suzuki G06 (3) Mean	Suzuki G06 (3) Proportion	Suzuki G07 (1) Mean	Suzuki G07 (1) Proportion	Suzuki G08 (2) Mean	Suzuki G08 (2) Proportion	Suzuki G09 (6) Mean	Suzuki G09 (6) Proportion	Suzuki G10 (44) Mean	Suzuki G10 (44) Proportion	CHAB-I-7 G1 (3) Mean	CHAB-I-7 G1 (3) Proportion	CHAB-I-7 G2 (2) Mean	CHAB-I-7 G2 (2) Proportion	CHAB-I-7 G3 (2) Mean	CHAB-I-7 G3 (2) Proportion	CHAB-I-7 G4 (3) Mean	CHAB-I-7 G4 (3) Proportion	RedeBAC7D11 G1 (18) Mean	RedeBAC7D11 G1 (18) Proportion	RedeBAC7D11 G2 (12) Mean	RedeBAC7D11 G2 (12) Proportion	RedeBAC7D11 G3 (8) Mean	RedeBAC7D11 G3 (8) Proportion	RedeBAC7D11 G4 (19) Mean	RedeBAC7D11 G4 (19) Proportion	Magnimaribacteraceae G1 (5) Mean	Magnimaribacteraceae G1 (5) Proportion	Magnimaribacteraceae G2 (1) Mean	Magnimaribacteraceae G2 (1) Proportion	Magnimaribacteraceae G3 (1) Mean	Magnimaribacteraceae G3 (1) Proportion	Magnimaribacter (18) Mean	Magnimaribacter (18) Proportion	HIMB1674
Beta oxidation	Activation	K01897	fadD	long-chain acyl-CoA synthetase [EC:6.2.1.3]	0	0	0	0	0.07	0.07	0	0	0	0	0	0	0	0	0	0	0	0	0	0	0	0	0	0	0	0	0	0	0	0	0	0	0	0	0	0	0	0	0	0	0	0	0	0	0
Beta oxidation	Activation	K18688	fadD19	3-oxocholest-4-en-26-oate---CoA ligase [EC:6.2.1.42]	2	1	1.8	1	1.67	1	0	0	0.67	0.67	1	1	1	1	0	0	0.17	0.17	0.75	0.75	0	0	0	0	0	0	0	0	1	1	0.83	0.83	1	1	0	0	1	1	1	1	1	1	0.89	0.89	1
Beta oxidation	Activation	COG0318	fadK	O-succinylbenzoic acid-CoA ligase MenE or related acyl-CoA synthetase (AMP-forming) (MenE/FadK) (PDB:5EY9) (PUBMED:25151136;27455459)	3.25	1	2.6	1	3.53	1	1	1	1.92	0.92	1.67	1	3	1	3	1	3	1	2.75	1	2	1	2	1	2	1	2	1	2.89	1	2.92	1	3.38	1	2.68	1	4.8	1	3	1	3	1	2.44	1	3
Beta oxidation	Step 1	K00249	acd	acyl-CoA dehydrogenase [EC:1.3.8.7]	1.25	1	1.4	1	2.13	1	1	1	1.42	1	0.67	0.67	2	1	2.5	1	2.83	1	1.5	0.95	2.33	1	2	1	3	1	2	1	5.72	1	4.75	1	4.38	1	4.05	1	4	1	7	1	4	1	6.17	1	8
Beta oxidation	Step 1	K06446	dcaA	acyl-CoA dehydrogenase [EC:1.3.99.-]	0	0	0	0	0	0	0	0	0	0	0	0	0	0	0	0	0	0	0	0	0	0	0	0	0	0	0	0	0	0	0	0	0	0	0	0	0.2	0.2	0	0	0	0	0	0	0
Beta oxidation	Step 1	K22818	fadE26	3-oxocholest-4-en-26-oyl-CoA dehydrogenase alpha subunit [EC:1.3.99.-]	1	1	1	1	0.93	0.8	0	0	0	0	0	0	0	0	0	0	0	0	0	0	0	0	0	0	0	0	0	0	0	0	0	0	0	0	0	0	0	0	0	0	0	0	0	0	0
Beta oxidation	Step 1	K22819	fadE27	3-oxocholest-4-en-26-oyl-CoA dehydrogenase beta subunit [EC:1.3.99.-]	0	0	0	0	0.87	0.8	1	1	0	0	0	0	0	0	0	0	0	0	0.02	0.02	0	0	0	0	0	0	0	0	0.89	0.89	0	0	0.13	0.13	0	0	0	0	0	0	1	1	0.67	0.67	1
Beta oxidation	Step 1	K22820	fadE34	3-oxochol-4-en-24-oyl-CoA dehydrogenase [EC:1.3.99.-]	0	0	0	0	0.73	0.73	0	0	0.92	0.92	1	1	1	1	1	1	1	1	0.89	0.89	0	0	0	0	0	0	0	0	0.83	0.83	1	1	0.63	0.63	1	1	1	1	1	1	1	1	0.78	0.78	1
Beta oxidation	Step 1	COG1960	caiA	Acyl-CoA dehydrogenase related to the alkylation response protein AidB (CaiA) (PDB:1BUC)	10	1	11.2	1	10.93	1	7	1	5.83	1	7	1	4	1	4.5	1	4.67	1	5.89	1	1	1	1	1	1	1	1	1	3.67	1	6.67	1	5.38	1	6.26	1	10.4	1	10	1	9	1	8.83	1	10
Beta oxidation	Step 2	K01692	paaF	enoyl-CoA hydratase [EC:4.2.1.17]	3	1	2.8	1	3.33	1	0	0	0.92	0.92	0	0	0	0	0.5	0.5	0	0	0.27	0.27	0	0	0	0	0	0	0	0	1.72	0.83	2.25	1	1.13	0.75	1.63	0.89	4.8	1	6	1	4	1	5.67	1	6
Beta oxidation	Step 2	K07517	ECI1_2	Delta3-Delta2-enoyl-CoA isomerase [EC:5.3.3.8]	0.5	0.5	1	1	0.2	0.2	1	1	0.67	0.67	1	1	1	1	0.5	0.5	0.83	0.83	0.73	0.73	0	0	0	0	0	0	0	0	0.83	0.83	1.92	1	2	1	0.68	0.68	0.4	0.4	0	0	0	0	0.89	0.78	1
Beta oxidation	Step 2	COG1024	caiD	Enoyl-CoA hydratase/carnithine racemase (CaiD) (PDB:1DCI)	3.25	1	4.8	1	5.2	1	3	1	2.83	1	5.33	1	4	1	2.5	1	3.5	1	4.59	1	0.67	0.67	1	1	0.5	0.5	1	1	5	1	4.33	1	4	1	5.21	1	7	1	5	1	9	1	5.89	1	7
Beta oxidation	Step 2 & 3	COG1024|COG1250	caiD|fadB	Enoyl-CoA hydratase/carnithine racemase (CaiD) (PDB:1DCI)|3-hydroxyacyl-CoA dehydrogenase (FadB) (PDB:5ZQZ)	1	1	1	1	1	0.93	1	1	0.92	0.92	0.67	0.67	1	1	1	1	1.17	1	1	0.98	0	0	0	0	0	0	0	0	0	0	0	0	0	0	0	0	1	0.8	1	1	1	1	0.89	0.89	1
Beta oxidation	Step 3	K08683	HSD17B10	3-hydroxyacyl-CoA dehydrogenase / 3-hydroxy-2-methylbutyryl-CoA dehydrogenase [EC:1.1.1.35 1.1.1.178]	1	1	0.8	0.8	0.93	0.93	1	1	0.75	0.75	0.67	0.67	1	1	1	1	1	1	0.89	0.89	0	0	0	0	0	0	0	0	0.67	0.67	0.92	0.92	0.75	0.75	0.68	0.68	1	1	1	1	1	1	0.89	0.89	1
Beta oxidation	Step 4	COG0183	paaJ	Acetyl-CoA acetyltransferase (PaaJ) (PDB:1AFW)	5	1	6.2	1	7	1	2	1	2.75	1	2.33	1	3	1	2	1	2	1	2.82	1	1.33	1	1	1	2	1	0.67	0.67	2.78	1	3	1	3.13	1	3.53	1	2.4	1	4	1	4	1	3.67	1	4
Quorum Quenching	Quorum Quenching	K07116	quiP	acyl-homoserine-lactone acylase [EC:3.5.1.97]	0	0	0	0	0.8	0.8	0	0	0	0	1	1	0	0	0	0	0	0	0	0	0	0	0	0	0.5	0.5	0	0	0	0	0.92	0.92	0	0	0	0	1	1	0	0	0	0	0.94	0.94	1
Quorum Quenching	Quorum Quenching	K13075	ahlD	N-acyl homoserine lactone hydrolase [EC:3.1.1.81]	0	0	0	0	0	0	0	0	0	0	0	0	0	0	0	0	0	0	0	0	0	0	0	0	0	0	0	0	0	0	0	0	0	0	0	0	0.2	0.2	0	0	0	0	0	0	0
Phospholipase	Phospholipase	COG2267	pldB	Lysophospholipase, alpha-beta hydrolase superfamily (PldB) (PDB:5O7G)	1	1	0.6	0.6	0.93	0.93	1	1	0.5	0.5	1	1	0	0	1	1	0.83	0.83	0.91	0.91	1	1	1	1	0.5	0.5	1	1	0	0	0.17	0.17	0	0	0	0	1.4	1	1	1	2	1	1.78	1	2
Phospholipase	Phospholipase	COG2755	tesA	Lysophospholipase L1 or related esterase. Includes spore coat protein LipC/YcsK (TesA) (PDB:1BWP)	1	0.5	0.2	0.2	0	0	0	0	0	0	0	0	0	0	0.5	0.5	0.17	0.17	0.68	0.64	0	0	0	0	0	0	0	0	0.94	0.94	1	1	0	0	0	0	1	1	2	1	1	1	0.94	0.89	2
Phospholipase	Phospholipase	K13985	napepld	N-acyl-phosphatidylethanolamine-hydrolysing phospholipase D [EC:3.1.4.54]	0	0	1	1	1.07	1	0	0	0.75	0.75	0.67	0.67	1	1	0	0	1	1	0.77	0.75	1	1	0	0	1	1	0	0	0	0	0.58	0.58	0	0	0.26	0.26	1.2	1	0	0	0	0	0.33	0.33	1
Phospholipase	Phospholipase	COG3621	COG3621	Patatin-like phospholipase/acyl hydrolase, includes sporulation protein CotR (PATA) (PDB:1OXW)	0	0	1	1	1	1	1	1	0.83	0.83	1	1	1	1	1	1	0.83	0.83	0.91	0.91	0	0	0	0	0	0	0	0	0.83	0.83	1	1	0.63	0.63	0	0	0.8	0.8	1	1	1	1	0.89	0.89	1
Alpha oxidation	Intermediate Step	COG5285	phyH	Ectoine hydroxylase-related dioxygenase, phytanoyl-CoA dioxygenase (PhyH) family (PhyH) (PDB:2A1X)	0	0	1.8	1	1.67	0.93	0	0	0	0	0	0	2	1	0	0	1.17	0.67	0.09	0.09	0	0	0	0	0	0	0	0	1.94	0.94	1.42	0.92	1.13	0.88	1	0.84	9.8	1	10	1	8	1	7.5	1	9
Aromatic Metabolism	Aromatic Metabolism	COG0346	gloA	Catechol 2,3-dioxygenase or related enzyme, vicinal oxygen chelate (VOC) family (GloA) (PDB:3R4Q) (PUBMED:11830595)	0	0	2	1	2.2	0.93	0	0	1.08	0.92	2	1	2	1	2	1	2	1	1.89	0.98	1	1	0	0	0.5	0.5	0	0	2.67	0.89	2.58	1	1.5	1	2.84	1	2.4	1	4	1	2	1	2.94	1	4
Aromatic Metabolism	Aromatic Metabolism	K00480	nahG	salicylate hydroxylase [EC:1.14.13.1]	1	1	1	1	0.93	0.93	0	0	0.58	0.58	1	1	0	0	1	1	1	1	0.52	0.52	0.67	0.67	0	0	0	0	0	0	0.89	0.89	0.92	0.92	0.75	0.75	0.79	0.79	0.6	0.4	0	0	1	1	1	1	1
Aromatic Metabolism	Aromatic Metabolism	COG0778	nfnB	Nitroreductase (NfnB) (PDB:1F5V)	2	1	1.2	1	2	1	2	1	1.42	0.92	1.67	1	1	1	2	1	2.5	1	1.8	1	1.67	1	1	1	1	1	1	1	1.17	0.89	0.83	0.83	0.88	0.88	0.84	0.84	1	1	4	1	3	1	2.67	1	3
Aromatic Metabolism	Aromatic Metabolism	K06912	tfdA	alpha-ketoglutarate-dependent 2,4-dichlorophenoxyacetate dioxygenase [EC:1.14.11.-]	0	0	0	0	0	0	0	0	0	0	0	0	0	0	0	0	0	0	0	0	0	0	0	0	0	0	0	0	0	0	0	0	0	0	0	0	0.8	0.8	1	1	0	0	0.89	0.89	1
Aromatic Metabolism	Aromatic Metabolism	COG2514	catE	Catechol-2,3-dioxygenase (CatE)	0	0	0	0	0.07	0.07	0	0	0.67	0.67	0	0	0	0	0	0	0	0	0.39	0.39	0	0	0	0	0	0	1	1	0	0	0.75	0.75	1.13	1	1.11	0.95	0.8	0.8	0	0	1	1	0.89	0.89	1
Aromatic Metabolism	Aromatic Metabolism	COG3917	nahD	2-hydroxychromene-2-carboxylate isomerase (NahD)	2.5	1	3	1	2.8	1	2	1	1.92	1	3	1	2	1	1.5	1	2.17	1	1.84	1	1.67	1	2	1	1.5	1	2	1	2.56	1	3	1	2.75	1	2.68	1	2.8	1	4	1	3	1	2.67	1	3
Aromatic Metabolism	Aromatic Metabolism	K00529	hcaD	3-phenylpropionate/trans-cinnamate dioxygenase ferredoxin reductase component [EC:1.18.1.3]	1	1	1	1	1	1	0	0	0	0	1	1	0	0	0	0	0	0	0	0	0	0	0	0	0	0	0	0	0	0	0	0	0	0	0	0	1	1	1	1	0	0	1	1	1
Steroid Metabolism	Steroid Metabolism	K15868	baiB	bile acid-coenzyme A ligase [EC:6.2.1.7]	1	1	0.8	0.8	0.8	0.8	0	0	0	0	0	0	1	1	0	0	0	0	0	0	0	0	0	0	0	0	0	0	1.67	1	1	1	0.63	0.63	0.84	0.84	0.2	0.2	1	1	2	1	1	0.83	1
Steroid Metabolism	Steroid Metabolism	K05296	17-beta-hsd	3(or 17)beta-hydroxysteroid dehydrogenase [EC:1.1.1.51]	0	0	0	0	0	0	1	1	0.75	0.75	0	0	0	0	0	0	0	0	0.98	0.98	1	1	1	1	1	1	1	1	0	0	0	0	0	0	0	0	0.8	0.6	1	1	0	0	0	0	0
Steroid Metabolism	Steroid Metabolism	K05898	kstD	3-oxosteroid 1-dehydrogenase [EC:1.3.99.4]	1	1	1	1	1.4	1	0	0	0	0	0	0	0	0	0	0	0	0	0	0	0	0	0	0	0	0	0	0	0	0	0	0	0	0	0	0	0	0	0	0	0	0	0	0	0
Steroid Metabolism	Steroid Metabolism	K15982	kshA	3-ketosteroid 9alpha-monooxygenase subunit A [EC:1.14.15.30]	2	1	1.6	0.8	1.6	1	0	0	0	0	0	0	0	0	0	0	0	0	0	0	0	0	0	0	0	0	0	0	0	0	0	0	0	0	0	0	0	0	0	0	0	0	0	0	0
Steroid Metabolism	Steroid Metabolism	K16047	hsaA	3-hydroxy-9,10-secoandrosta-1,3,5(10)-triene-9,17-dione monooxygenase [EC:1.14.14.12]	0.75	0.75	1	1	1.07	0.93	0	0	0	0	0	0	0	0	0	0	0	0	0	0	0	0	0	0	0	0	0	0	0	0	0	0	0	0	0	0	0	0	0	0	0	0	0	0	0
Steroid Metabolism	Steroid Metabolism	K16049	hsaC	3,4-dihydroxy-9,10-secoandrosta-1,3,5(10)-triene-9,17-dione 4,5-dioxygenase [EC:1.13.11.25]	0.75	0.75	0.8	0.8	1.13	1	0	0	0	0	0	0	0	0	0	0	0	0	0	0	0	0	0	0	0	0	0	0	0	0	0	0	0	0	0	0	0	0	0	0	0	0	0	0	0
Steroid Metabolism	Steroid Metabolism	K16050	hsaD	4,5:9,10-diseco-3-hydroxy-5,9,17-trioxoandrosta-1(10),2-diene-4-oate hydrolase [EC:3.7.1.17]	0	0	0.2	0.2	0	0	0	0	0	0	0	0	0	0	0	0	0	0	0	0	0	0	0	0	0	0	0	0	0	0	0	0	0	0	0	0	0	0	0	0	0	0	0	0	0
Steroid Metabolism	Steroid Metabolism	K18687	fadD3	HIP---CoA ligase [EC:6.2.1.41]	0.5	0.5	1	1	1	1	0	0	0	0	0	0	0	0	0	0	0	0	0	0	0	0	0	0	0	0	0	0	0	0	0	0	0	0	0	0	0	0	0	0	0	0	0	0	0
Steroid Metabolism	Steroid Metabolism	K16051	tesI	3-oxo-5alpha-steroid 4-dehydrogenase [EC:1.3.99.5]	2	1	1.2	1	0.93	0.93	0	0	0	0	0	0	0	0	0	0	0	0	0	0	0	0	0	0	0	0	0	0	0	0	0	0	0	0	0	0	0	0	0	0	0	0	0	0	0
Steroid Metabolism	Steroid Metabolism	K15981	cyp125	cholest-4-en-3-one 26-monooxygenase [EC:1.14.15.29]	0	0	0	0	0	0	0	0	0	0	0	0	0	0	0	0	0	0	0	0	0	0	0	0	0	0	0	0	0	0	0	0	0	0	0	0	1	1	1	1	1	1	0.83	0.83	1
Steroid Metabolism	Steroid Metabolism	K01822	KSI	steroid Delta-isomerase [EC:5.3.3.1]	2.75	1	1.8	1	1.93	1	0	0	0	0	0	0	0	0	0	0	0	0	0	0	0	0	0	0	0	0	0	0	0	0	0	0	0	0	0	0	0	0	0	0	0	0	0	0	0
Steroid Metabolism	Steroid Metabolism	COG3752	det2	Steroid 5-alpha reductase family enzyme	2	1	2.2	1	2.07	1	3	1	2.67	1	3	1	3	1	3	1	2	1	2.66	1	1	1	1	1	1	1	1	1	2.61	1	2.67	1	1.13	0.88	1.84	1	1.8	1	3	1	1	1	2.06	1	3
Sugar Metabolism	NA	COG3934	manB	Endo-1,4-beta-mannosidase (PDB:3PZ9)	0	0	0	0	0.27	0.27	0	0	0	0	0	0	0	0	0	0	0	0	0	0	0	0	0	0	0	0	0	0	1	1	0.92	0.92	0.88	0.88	0	0	0.8	0.8	1	1	0	0	1	1	1
Sugar Metabolism	NA	K05349	bglX	beta-glucosidase [EC:3.2.1.21]	1.5	1	2	1	1.8	1	1	1	0.92	0.92	2	1	1	1	1	1	2	1	1.52	0.86	1	1	2	1	1.5	1	1.67	1	0.89	0.89	1	1	1	1	1	1	0.8	0.8	1	1	1	1	1.17	0.89	2
Sugar Metabolism	NA	K01207	nagZ	beta-N-acetylhexosaminidase [EC:3.2.1.52]	0	0	0	0	0.87	0.87	0	0	0	0	1	1	0	0	0	0	0.83	0.83	0.93	0.93	0	0	0	0	0	0	0	0	0	0	0	0	0.88	0.88	0	0	0	0	0	0	0	0	0	0	0
Sugar Metabolism	NA	COG2273	bglS	Beta-glucanase, GH16 family (BglS) (PDB:1AJK)	0.5	0.5	0.2	0.2	0.47	0.47	1	1	0.92	0.92	1.33	1	0	0	1.5	1	1.17	1	1.09	0.89	1	1	1	1	1.5	1	1	1	0	0	0	0	0	0	0	0	0	0	0	0	0	0	0.06	0.06	0
Sugar Metabolism	NA	K01187	malZ	alpha-glucosidase [EC:3.2.1.20]	0	0	0	0	0	0	0	0	0	0	0	0	0	0	0	0	0	0	0	0	1	1	1	1	1	0.5	1	1	0.28	0.28	1	1	0	0	0.05	0.05	0.2	0.2	1	1	1	1	0.94	0.94	1
Sugar Metabolism	NA	COG3387	sga1	Glucoamylase (glucan-1,4-alpha-glucosidase), GH15 family (SGA1) (PDB:1AGM)	1	1	1	1	0.93	0.93	1	1	0.92	0.92	1	1	1	1	1	1	1	1	0.95	0.95	1	1	1	1	1	1	0	0	1	1	0.83	0.83	1	1	0.89	0.89	1.2	1	1	1	1	1	0.94	0.94	1
Sugar Metabolism	Arylsulfatase	K01135	arsB	arylsulfatase B [EC:3.1.6.12]	0.25	0.25	1	0.8	1.27	0.93	0	0	0.67	0.67	0	0	0	0	1	1	0	0	0.75	0.75	0.33	0.33	1	1	0.5	0.5	2	1	1.11	0.89	1.25	0.92	1	0.75	1.05	1	0	0	0	0	0	0	0.17	0.17	1
Sugar Metabolism	Arylsulfatase	COG3119	aslA	Arylsulfatase A or related enzyme, AlkP superfamily (AslA) (PDB:1E1Z)	0	0	1	1	1.53	0.8	1	1	1.25	0.92	0.67	0.67	1	1	1	1	1	1	0.2	0.11	1	1	1.5	1	2.5	1	1.67	1	0.44	0.44	0.25	0.25	0.63	0.5	0	0	2.2	1	2	1	3	1	1.83	1	2
TCA cycle	Step 1	K01659	prpC	2-methylcitrate synthase [EC:2.3.3.5]	0.5	0.5	0.8	0.8	0.87	0.87	1	1	0.92	0.92	1	1	1	1	1	1	1	1	0.91	0.91	1	1	1	1	1	1	0.67	0.67	0.89	0.89	0.83	0.83	0.75	0.75	0.89	0.89	0.8	0.8	1	1	1	1	0.89	0.89	1
TCA cycle	Step 2	K01682	acnB	aconitate hydratase 2 / 2-methylisocitrate dehydratase [EC:4.2.1.3 4.2.1.99]	0.75	0.75	1	1	1	1	1	1	0.92	0.92	1	1	1	1	1	1	0.83	0.83	1	0.98	1	1	1	1	1	1	1	1	0.94	0.94	1	1	0.88	0.88	0.89	0.89	1	1	1	1	0	0	0.89	0.89	1
TCA cycle	Step 3	COG0538	icd	Isocitrate dehydrogenase (Icd) (PDB:1IDD)	1	1	0.8	0.8	1	1	1	1	0.92	0.92	1	1	1	1	1	1	1	0.83	0.95	0.95	1	1	1	1	1	1	1	1	0.83	0.83	0.92	0.92	1.13	1	0.89	0.89	1	1	1	1	1	1	0.94	0.94	1
TCA cycle	Step 4_1a	COG0567	sucA	2-oxoglutarate dehydrogenase complex, dehydrogenase (E1) component, and related enzymes (SucA) (PDB:2JGD)	1	1	0.8	0.8	1	0.87	1	1	0.92	0.92	1	1	1	1	1	1	1	1	0.95	0.95	1	1	1	1	0.5	0.5	1	1	0	0	0	0	0	0	0	0	0	0	0	0	0	0	0	0	0
TCA cycle	Step 4_1b	K00658	sucB	2-oxoglutarate dehydrogenase E2 component (dihydrolipoamide succinyltransferase) [EC:2.3.1.61]	1	1	0.6	0.6	0.87	0.87	0	0	0.92	0.92	1	1	1	1	1	1	1	1	0.95	0.95	1	1	0.5	0.5	0.5	0.5	1	1	0	0	0	0	0	0	0	0	0	0	0	0	0	0	0	0	0
TCA cycle	Step 4_1c	COG1249	lpd	Dihydrolipoamide dehydrogenase (E3) component of pyruvate/2-oxoglutarate dehydrogenase complex or glutathione oxidoreductase (Lpd) (PDB:6QKG)	1	1	1	1	0.87	0.87	0	0	0.92	0.92	1	1	1	1	1	1	1	1	0.95	0.95	1	1	1	1	0.5	0.5	1	1	0	0	0	0	0	0	0	0	1	1	1	1	0	0	0.78	0.78	1
TCA cycle	Step 4_2a	COG0674|COG1014	porA|porG	Pyruvate:ferredoxin oxidoreductase or related 2-oxoacid:ferredoxin oxidoreductase, alpha subunit (PorA) (PDB:5C4I)|Pyruvate:ferredoxin oxidoreductase or related 2-oxoacid:ferredoxin oxidoreductase, gamma subunit (PorG) (PDB:1B0P)	0	0	0	0	0.4	0.4	0	0	0	0	0	0	0	0	0	0	0	0	0	0	0	0	0	0	0	0	0	0	0.89	0.89	0.58	0.5	0.5	0.5	1	1	1	1	1	1	0	0	1.06	1	1
TCA cycle	Step 4_2b	COG1013	porB	Pyruvate:ferredoxin oxidoreductase or related 2-oxoacid:ferredoxin oxidoreductase, beta subunit (PorB) (PDB:1B0P)	0	0	0	0	0.47	0.47	0	0	0	0	0	0	0	0	0	0	0	0	0	0	0	0	0	0	0	0	0	0	0.83	0.83	0.5	0.5	0.5	0.5	1	1	1	1	1	1	0	0	1	1	1
TCA cycle	Step 5a	COG0074	sucD	Succinyl-CoA synthetase, alpha subunit (SucD) (PDB:1CQI)	1	1	1	1	0.8	0.8	0	0	1	1	1	1	1	1	1	1	1	1	0.95	0.95	1	1	1	1	0.5	0.5	1	1	0.94	0.94	1	1	1	1	0.95	0.95	1	1	1	1	1	1	0.83	0.72	1
TCA cycle	Step 5b	COG0045	sucC	Succinyl-CoA synthetase, beta subunit (SucC) (PDB:1SCU)	1	1	1	1	0.8	0.8	0	0	1	0.92	1	1	1	1	1	1	1	1	0.95	0.95	1	1	1	1	0.5	0.5	1	1	0.94	0.94	0.92	0.92	1.13	1	0.95	0.95	1	1	1	1	1	1	0.78	0.78	1
TCA cycle	Step 6a	K00239	sdhA	succinate dehydrogenase / fumarate reductase, flavoprotein subunit [EC:1.3.5.1 1.3.5.4]	1	1	0.8	0.8	0.8	0.8	0	0	0.92	0.92	1	1	1	1	1	1	1	1	0.93	0.93	1	1	1	1	0.5	0.5	1	1	0.94	0.94	1	1	1	1	0.84	0.84	0.8	0.8	1	1	1	1	0.78	0.78	1
TCA cycle	Step 6b	COG0479	sdhB	Succinate dehydrogenase/fumarate reductase, Fe-S protein subunit (SdhB/FrdB) (PDB:6LUM)	1	1	0.8	0.8	0.93	0.87	1	1	0.92	0.92	1.33	1	1	1	1	1	1	1	0.95	0.95	1	1	1	1	0.5	0.5	1	1	0.94	0.94	1	1	1	1	0.79	0.79	1.2	1	1	1	1	1	0.78	0.78	1
TCA cycle	Step 7	COG0114	fumC	Fumarate hydratase class II (FumC) (PDB:1KQ7)	1	1	1	1	0.87	0.87	1	1	0.92	0.83	1	1	0	0	1	1	1	1	0.93	0.93	1	1	1	1	0.5	0.5	1	1	0.83	0.83	0.92	0.92	0.88	0.88	0.89	0.89	1.2	1	1	1	1	1	1	0.94	1
TCA cycle	Step 8	COG0039	mdh	Malate/lactate dehydrogenase (Mdh) (PDB:4WLO)	1	1	1	1	1	1	1	1	0.75	0.75	1	1	1	1	1	1	1	1	0.95	0.95	1	1	1	1	1	1	1	1	0.83	0.78	1	0.92	0.88	0.88	0.95	0.89	1	1	1	1	1	1	0.83	0.83	1
Glyoxylate shunt	Step 1	COG2224	aceA	Isocitrate lyase (AceA) (PDB:1DQU)	1	1	1	1	1	1	1	1	1	0.92	1	1	1	1	1	1	1	0.83	0.93	0.93	1	1	1	1	1	1	1	1	0.83	0.83	0.92	0.92	1	1	0.89	0.89	1.4	1	1	1	1	1	1	0.94	1
Glyoxylate shunt	Step 2	COG2225	aceB	Malate synthase (AceB) (PDB:1D8C)	1	1	1	1	1	1	1	1	0.83	0.83	1	1	1	1	1	1	1	1	0.91	0.89	1	1	1	1	1	1	1	1	0.89	0.89	0.92	0.92	0.88	0.88	0.95	0.95	1.4	1	1	1	1	1	0.94	0.94	1
Methylcitrate cycle	Step 2	COG2079	prpD	2-methylcitrate dehydratase PrpD (PrpD) (PDB:1SZQ)	0.5	0.5	0.6	0.6	0.87	0.87	1	1	1	1	1	1	1	1	1	1	1	1	0.93	0.93	1	1	1	1	1	1	0.67	0.67	0.89	0.89	0.92	0.92	0.75	0.75	0.89	0.89	1	1	2	1	1	1	0.94	0.94	1
Methylcitrate cycle	Step 4	COG2513	prpB	2-Methylisocitrate lyase and related enzymes, PEP mutase family (PrpB) (PDB:1XG3)	0.75	0.75	0.8	0.8	0.8	0.8	1	1	1	1	1	1	1	1	1	1	1	1	0.93	0.93	0	0	0	0	0	0	0	0	0.89	0.89	0.83	0.83	0.75	0.75	0.89	0.89	0.8	0.8	1	1	1	1	0.83	0.83	1
Glycolysis	Step 1	COG0837	glk	Glucokinase (Glk) (PDB:1Q18)	0.75	0.75	0.8	0.6	0.87	0.87	1	1	0.83	0.83	1	1	1	1	1	1	1	1	0.8	0.8	1	1	1	1	1.5	1	1	1	0.5	0.5	1	1	0.63	0.63	0.95	0.95	1	1	1	1	0	0	0.94	0.89	1
Glycolysis	Step 2	COG0166	pgi	Glucose-6-phosphate isomerase (Pgi) (PDB:1B0Z)	0	0	1	1	0.93	0.93	1	1	0.92	0.92	1	1	1	1	1	1	0.83	0.83	0.8	0.8	1	1	1	1	1	1	1	1	0.11	0.11	0	0	0.88	0.88	0.89	0.89	0	0	0	0	0	0	0.83	0.83	1
Glycolysis	Step 3	COG0205	pfkA	6-phosphofructokinase (PfkA) (PDB:1KZH)	1	1	1	1	0.93	0.93	1	1	1	1	1	1	1	1	1	1	1	1	1	0.98	1	1	1	1	1	1	1	1	0.83	0.83	0.92	0.92	1	1	0.74	0.74	1	1	1	1	1	1	1	1	1
Glycolysis	Step 4 step 1	K01623	aldo	fructose-bisphosphate aldolase, class I [EC:4.1.2.13]	1	1	0.2	0.2	1.07	1	1	1	0.83	0.83	1	1	1	1	1	1	1	1	0.91	0.91	0.67	0.67	1	1	0.5	0.5	0.67	0.67	0.83	0.83	1	1	1	1	0.89	0.89	1	1	1	1	1	1	0.83	0.83	1
Glycolysis	Step 4 step 2	K01803	tpiA	triosephosphate isomerase (TIM) [EC:5.3.1.1]	1	1	1	1	1	1	1	1	0.83	0.83	1	1	0	0	1	1	1	1	0.95	0.95	1	1	1	1	1	1	1	1	0.78	0.78	0.83	0.83	0.88	0.88	0.89	0.89	1	1	1	1	1	1	0.94	0.94	1
Glycolysis	Step 5	COG0057	gapA	Glyceraldehyde-3-phosphate dehydrogenase/erythrose-4-phosphate dehydrogenase (GapA) (PDB:3ZDF)	1	1	1.2	1	1.2	0.93	1	1	1	1	1	1	2	1	1	1	1.67	1	0.98	0.95	2	1	2	1	1.5	1	1.33	1	0.89	0.83	1.08	0.92	1	1	1.05	0.95	1.2	1	1	1	1	1	0.83	0.83	1
Glycolysis	Step 6	COG0126	pgk	3-phosphoglycerate kinase (Pgk) (PDB:13PK)	1	1	0.8	0.8	1	1	1	1	0.83	0.83	1	1	1	1	1	1	1	1	0.93	0.93	1	1	1	1	1	1	0.67	0.67	0.83	0.83	1	1	1	1	0.89	0.89	1.2	1	1	1	1	1	0.83	0.83	1
Glycolysis	Step 7	COG0588	gpmA	Phosphoglycerate mutase (BPG-dependent) (GpmA) (PDB:1E58)	1	1	1	1	0.93	0.93	1	1	0.75	0.75	1	1	1	1	1	1	1	0.83	0.91	0.91	1	1	1	1	1	1	1	1	0.89	0.89	0.92	0.92	1	1	1	1	1	1	1	1	1	1	1	1	1
Glycolysis	Step 8	COG0148	eno	Enolase (Eno) (PDB:1E9I)	1	1	1	1	1	1	1	1	1	1	0.67	0.67	0	0	1	1	1	1	0.95	0.95	1	1	1	1	1	1	1	1	1	1	0.92	0.92	0.88	0.88	0.95	0.95	0.6	0.6	1	1	1	1	0.89	0.89	1
Glycolysis	Step 9	COG0469	pykF	Pyruvate kinase (PykF) (PDB:6QXL)	0	0	0.4	0.4	0.47	0.47	1	1	0.83	0.83	1	1	1	1	1	1	1	1	0.64	0.64	1	1	0.5	0.5	1	1	1	1	0	0	0	0	0	0	0	0	0	0	1	1	0	0	1.06	0.89	1
Gluconeogenesis	Step 1	COG1866	pckA	Phosphoenolpyruvate carboxykinase, ATP-dependent (PckA) (PDB:1AQ2)	1	1	1	1	0.67	0.67	1	1	0.83	0.83	1	1	1	1	1	1	1	1	1	0.95	1	1	1	1	1	1	1	1	0.94	0.94	1.17	1	1	1	1	1	1.2	1	1	1	1	1	1	1	1
Pyruvate Metabolism	Step 1_1a	K00163	aceE	pyruvate dehydrogenase E1 component [EC:1.2.4.1]	1	1	1	1	0.6	0.47	1	1	0.83	0.83	0.67	0.67	1	1	0	0	1	1	0.32	0.32	1	1	1	1	0.5	0.5	1	1	0	0	0	0	0	0	0	0	0	0	0	0	0	0	0	0	0
Pyruvate Metabolism	Step 1_1b	K00627	aceF	pyruvate dehydrogenase E2 component (dihydrolipoamide acetyltransferase) [EC:2.3.1.12]	0.75	0.75	0	0	0.47	0.47	1	1	0.83	0.83	0.67	0.67	1	1	0	0	1	1	0.32	0.32	1	1	1	1	0	0	1	1	0	0	0	0	0	0	0	0	0	0	0	0	0	0	0	0	0
TBDT Transporters	TBDT	COG1629	cirA	Outer membrane receptor protein, Fe transport (CirA) (PDB:1BY3)	3.75	1	4.6	1	8.27	1	6	1	4.5	1	5.67	1	2	1	6	1	4.67	1	5.27	1	4	1	5.5	1	6	1	4.67	1	3.94	1	1.5	0.75	3.88	1	3.21	1	4.6	1	5	1	5	1	6.39	1	7
TBDT Transporters	TBDT	COG1629|COG4771	cirA|fepA	Outer membrane receptor protein, Fe transport (CirA) (PDB:1BY3)|Outer membrane receptor for ferrienterochelin and colicins (FepA) (PDB:2HDF) (PUBMED:16468998)	0	0	0.2	0.2	0	0	0	0	0	0	0	0	1	1	1	1	0.5	0.5	0.25	0.25	0	0	0	0	0	0	0	0	0	0	0	0	0	0	0	0	0	0	0	0	0	0	0.11	0.11	0
TBDT Transporters	TBDT	COG4206	btuB	Outer membrane cobalamin receptor protein BtuB (BtuB) (PDB:1NQE)	0.25	0.25	1.2	0.8	1.33	0.67	0	0	0.33	0.33	2	1	1	1	2.5	1	1.17	0.83	1.05	0.84	0.33	0.33	1	1	0	0	1	1	2.56	1	1.08	0.83	0.13	0.13	0.63	0.63	1.4	1	3	1	2	1	0.56	0.33	1
TBDT Transporters	TBDT	COG4206|COG4771	btuB|fepA	Outer membrane cobalamin receptor protein BtuB (BtuB) (PDB:1NQE)|Outer membrane receptor for ferrienterochelin and colicins (FepA) (PDB:2HDF) (PUBMED:16468998)	0	0	0.6	0.6	0.2	0.2	0	0	0.42	0.42	0	0	0	0	0	0	0	0	0.05	0.05	0	0	0	0	0	0	0	0	0	0	0.92	0.92	0	0	0.37	0.37	0	0	0	0	0	0	0	0	0
TBDT Transporters	TBDT	COG4771	fepA	Outer membrane receptor for ferrienterochelin and colicins (FepA) (PDB:2HDF) (PUBMED:16468998)	9.25	1	7.2	1	8.6	1	7	1	5.92	1	8	1	9	1	5.5	1	8.17	1	8.75	1	6	1	6.5	1	9.5	1	6.67	1	3.06	1	1	1	2.88	1	4.05	1	6.6	1	7	1	8	1	7.22	1	7
TBDT Transporters	TBDT	COG4772	fecA	Outer membrane receptor for Fe3+-dicitrate (FecA) (PDB:1KMP)	0	0	0	0	0.93	0.87	0	0	0	0	1	1	0	0	1	1	0.33	0.33	0.39	0.39	0	0	0	0	0	0	0	0	0	0	0.75	0.75	0.13	0.13	0.63	0.63	2.6	1	2	1	1	1	0.5	0.5	1
TBDT Transporters	TBDT	COG4773	fhuE	Outer membrane receptor for ferric coprogen and ferric-rhodotorulic acid (FhuE) (PDB:3EFM)	0	0	0	0	0	0	0	0	0	0	0	0	0	0	0	0	0	0	0	0	0	0	0	0	0	0	0	0	0	0	0.5	0.5	0.13	0.13	0.05	0.05	0.4	0.4	0	0	0	0	0.44	0.39	1
TBDT Transporters	TBDT	COG4774	fiu	Outer membrane receptor for monomeric catechols (Fiu)	2	1	1.2	1	1	0.87	1	1	1	0.92	0	0	1	1	0	0	1.5	0.83	1.02	0.8	0.67	0.67	0.5	0.5	1	1	1	1	1	1	1	1	0.75	0.75	2	1	1.6	0.8	1	1	2	1	1.94	0.94	1
TBDT Transporters	TBDT Associated	COG0810	tonB	Periplasmic protein TonB, links inner and outer membranes (TonB) (PDB:1IHR)	3	1	3	1	3.67	1	5	1	3.92	1	3.67	1	4	1	2.5	1	3.83	1	3.75	1	2.67	1	2	1	2.5	1	2	1	1.06	1	2.17	1	3.75	1	2.89	1	2.4	1	2	1	1	1	2.39	1	2
TBDT Transporters	TBDT Associated	COG0811	tolQ	Biopolymer transport protein ExbB/TolQ (TolQ) (PDB:5SV0)	6	1	4	1	3.67	1	7	1	5.33	1	5.33	1	6	1	4	1	5.33	1	5.48	1	3	1	2	1	3	1	3	1	3.67	1	3	1	4.25	1	3.74	1	3.6	1	4	1	4	1	3.72	1	4
TBDT Transporters	TBDT Associated	COG0848	exbD	Biopolymer transport protein ExbD (ExbD) (PDB:2JWK)	4	1	2.8	1	2.6	1	4	1	3.33	1	3.67	1	4	1	3	1	3.67	1	3.48	1	2	1	1	1	2	1	2	1	1.83	1	1.75	1	2.88	1	2.79	1	2	1	2	1	2	1	1.89	1	2
Misc Transporters	TolC Associated	COG1538	tolC	Outer membrane protein TolC (TolC) (PDB:1EK9)	1	1	1	1	1.07	1	1	1	1	1	1	1	1	1	1	1	1	1	0.95	0.95	1	1	1	1	1	1	1	1	0.83	0.83	1.08	1	1	1	0.95	0.95	1.2	1	1	1	1	1	1.33	0.94	1
Misc Transporters	Sugar Transport	K03292	gph	glycoside/pentoside/hexuronide:cation symporter, GPH family	1	1	1.2	1	2.33	1	1	1	0.92	0.92	3	1	2	1	1	1	2.83	1	0.8	0.8	1	0.67	0	0	0	0	0	0	2.67	1	2.33	1	2.75	1	1.84	1	2.4	1	5	1	4	1	4.61	1	5
Misc Transporters	Sugar Transport	K08172	shiA	MFS transporter, MHS family, shikimate and dehydroshikimate transport protein	0	0	0	0	0.8	0.8	0	0	0	0	0.67	0.67	0	0	1	1	0.67	0.67	0.86	0.86	0	0	0	0	0	0	0	0	0	0	0	0	0.63	0.63	0	0	0.8	0.8	1	1	0	0	0.78	0.78	1
Misc Transporters	Sugar Transport	K08218	ampG	MFS transporter, PAT family, beta-lactamase induction signal transducer AmpG	1	1	0.8	0.8	0.8	0.8	1	1	0.92	0.92	1	1	1	1	1	1	0.83	0.83	0.95	0.95	1	1	1	1	0.5	0.5	1	1	0.94	0.94	1	1	1	1	0.95	0.95	1	1	1	1	0	0	0.83	0.83	1
Misc Transporters	Sugar Transport	COG2211	melB	Na+/melibiose symporter or related transporter (MelB) (PDB:4M64)	1	1	1.2	1	1.2	1	1	1	0.92	0.92	0.67	0.67	0	0	0	0	0.33	0.17	0.09	0.07	0.33	0.33	1	1	0.5	0.5	1	1	0.17	0.11	0.25	0.17	0	0	0.05	0.05	2	0.8	0	0	2	1	0.89	0.78	0
Misc Transporters	Sugar Transport	K08177	oxlT	MFS transporter, OFA family, oxalate/formate antiporter	0	0	0	0	0.47	0.47	0	0	0	0	0	0	0	0	0	0	0	0	0.2	0.2	0	0	0	0	0	0	0	0	1.22	0.83	0.5	0.42	0.25	0.25	0.79	0.79	1	1	1	1	1	1	0.94	0.72	2
Misc Transporters	Sugar Transport	K08193	slc17A	MFS transporter, ACS family, solute carrier family 17 (sodium-dependent inorganic phosphate cotransporter), other	0	0	0	0	0	0	0	0	0.58	0.58	1	1	0	0	0	0	0	0	0.02	0.02	0	0	0	0	0	0	0	0	0	0	0	0	0	0	0	0	0.8	0.8	1	1	0	0	0.61	0.61	1
Misc Transporters	Sugar Transport	K23677	spns	MFS transporter, Spinster family, sphingosine-1-phosphate transporter	0	0	1	1	1.27	1	0	0	0	0	0	0	1	1	0	0	0.17	0.17	0.52	0.48	1	1	1	1	1	1	1	1	2.39	1	1.92	1	0.63	0.63	1.11	0.95	2	1	2	1	3	1	2.17	0.94	3
Misc Transporters	Sugar Transport	COG2271	uhpC	Sugar phosphate permease (UhpC) (PDB:1PW4)	0	0	0	0	0.07	0.07	1	1	0.33	0.33	0	0	1	1	1	1	0.83	0.83	1.14	0.91	0	0	0	0	0	0	0	0	0.17	0.17	0.83	0.83	0.25	0.25	0.05	0.05	1.4	1	0	0	1	1	0.94	0.67	0
Misc Transporters	Sugar Transport	COG2814	araJ	Predicted arabinose efflux permease AraJ, MFS family (AraJ) (PDB:4LDS)	1	1	1	0.8	0.87	0.87	1	1	1.5	0.92	1.67	1	1	1	1	1	1	1	0.86	0.84	0	0	1	1	1	1	1	1	0.78	0.67	0.83	0.75	1	1	1	1	4.4	1	4	1	4	1	2	1	3
Misc Transporters	Ammonia Channel	COG0004	amtB	Ammonia channel protein AmtB (AmtB) (PDB:1U77)	1	1	0.8	0.8	1.67	0.93	1	1	0.92	0.92	1.33	0.67	2	1	1.5	1	1.83	1	1.09	0.91	1	1	1	1	1	1	1	1	1.22	0.83	1.75	1	1.13	0.88	0.89	0.89	1	1	2	1	2	1	1.78	0.94	2
Misc Transporters	Phosphate Transporter	K02038	pstA	phosphate transport system permease protein	0	0	0	0	0	0	0	0	0	0	0	0	0	0	0	0	0.17	0.17	0	0	0	0	0	0	0	0	0	0	0	0	0.33	0.33	0	0	0	0	0	0	0	0	0	0	0.06	0.06	1
Misc Transporters	Phosphate Transporter	K02036	pstB	phosphate transport system ATP-binding protein [EC:7.3.2.1]	0	0	0	0	0	0	0	0	0	0	0	0	0	0	0	0	0.17	0.17	0	0	0	0	0	0	0	0	0	0	0	0	0.33	0.33	0	0	0	0	0	0	0	0	0	0	0.06	0.06	1
Misc Transporters	Phosphate Transporter	K02037	pstC	phosphate transport system permease protein	0	0	0	0	0	0	0	0	0	0	0	0	0	0	0	0	0.17	0.17	0	0	0	0	0	0	0	0	0	0	0	0	0.33	0.33	0	0	0	0	0	0	0	0	0	0	0.06	0.06	1
Misc Transporters	Phosphate Transporter	K02040	pstS	phosphate transport system substrate-binding protein	0	0	0	0	0	0	0	0	0	0	0	0	0	0	0	0	0.17	0.17	0	0	0	0	0	0	0	0	0	0	0	0	0.33	0.33	0	0	0	0	0	0	0	0	0	0	0.06	0.06	1
Misc Transporters	Phosphate Transporter	K03306	pit	inorganic phosphate transporter, PiT family	0.75	0.75	1	1	0.87	0.87	1	1	0.83	0.83	0.67	0.67	0	0	1	1	1	1	0.84	0.84	1	1	2	1	1	0.5	1	1	0.72	0.72	0.5	0.5	0.75	0.75	0.84	0.84	0.8	0.8	1	1	1	1	0.89	0.89	1
Misc Transporters	Choline_glycine betaine transport	COG1292	betT	Choline-glycine betaine transporter (BetT) (PDB:2WIT)	1	1	0	0	1.27	0.93	1	1	0.58	0.58	2	1	0	0	2	1	1.17	0.83	1.66	0.93	0	0	0	0	0	0	0	0	0	0	0	0	0	0	0	0	1.6	1	1	1	2	1	1.78	1	1
Misc Transporters	DMT Transport	COG0697	rhaT	Permease of the drug/metabolite transporter (DMT) superfamily (RhaT) (PDB:5I20)	1.75	1	2	1	1.8	0.93	2	1	1.67	1	1	1	1	1	2	1	1.67	1	1.82	1	1	1	1	1	0.5	0.5	1	1	1.89	1	1.83	1	0.88	0.88	1	1	2.2	1	2	1	2	1	1.83	1	2
Misc Transporters	Glyercol Uptake Factor	COG0580	glpF	Glycerol uptake facilitator or related aquaporin (Major Intrinsic protein Family) (GlpF) (PDB:1FQY)	1	1	0.6	0.6	0	0	1	1	0.83	0.83	1	1	0	0	1	1	0.5	0.5	0.7	0.7	1	1	1	1	0.5	0.5	1	1	0.72	0.72	0.5	0.5	0.5	0.5	0.84	0.84	0	0	0	0	1	1	0.83	0.83	1
Misc Transporters	Multidrug Efflux	COG0534	norM	Na+-driven multidrug efflux pump, DinF/NorM/MATE family (NorM) (PDB:3VVN) (PUBMED:29915058)	2	1	1.8	1	1.73	1	0	0	1	1	2	1	1	1	1	1	1.17	1	0.95	0.95	1	1	1	1	0.5	0.5	1	1	1.78	0.94	1.92	1	1.88	1	1.84	1	2.4	1	4	1	2	1	2.44	1	3
Misc Transporters	Multidrug Efflux	COG0841	acrB	Multidrug efflux pump subunit AcrB (AcrB) (PDB:1IWG)	2	1	2	1	2	1	2	1	2.08	1	1.67	1	2	1	2	1	2	1	1.95	0.98	1	1	1	1	1	1	1	1	1	1	1	1	1.75	1	0.95	0.95	1.4	1	1	1	1	1	1	1	1
Misc Transporters	Multidrug Efflux	COG0845	acrA	Multidrug efflux pump subunit AcrA (membrane-fusion protein) (AcrA) (PDB:1T5E)	3	1	3	1	2.27	1	3	1	2.75	1	3	1	3	1	3	1	2.83	1	2.7	1	1	1	1	1	1	1	0.67	0.67	1	1	1	1	1.88	1	0.84	0.84	1.4	1	3	1	1	1	1.5	1	1
Misc Transporters	Multidrug Efflux	COG1566	emrA	Multidrug resistance efflux pump EmrA (EmrA) (PDB:4TKO)	0	0	0	0	0.47	0.47	0	0	0	0	0.67	0.67	0	0	0	0	0	0	0.07	0.07	0.33	0.33	0	0	0	0	0	0	0	0	0	0	0	0	0	0	1.2	1	0	0	1	1	0.94	0.67	1
Misc Transporters	Multidrug Transport	COG0842	yadH	ABC-type multidrug transport system, permease component (YadH)	1	1	1.2	1	1.53	1	0	0	0.83	0.75	1.67	1	0	0	1	1	1.17	1	0.93	0.93	1.33	1	1	1	1.5	1	1	1	0.94	0.89	0.92	0.92	0.88	0.88	0.89	0.89	1.4	1	2	1	1	1	1.72	1	2
Misc Transporters	Multidrug Transport	COG1131	ccmA	ABC-type multidrug transport system, ATPase component (CcmA) (PDB:5DO7)	1	1	1.2	1	1.6	1	0	0	0.83	0.75	2	1	0	0	1	1	1.17	1	0.95	0.93	1.67	1	2	1	2.5	1	2	1	0.83	0.83	0.92	0.92	0.88	0.88	0.95	0.95	2.2	1	3	1	2	1	2.67	1	3
Misc Transporters	Multidrug Transport	COG1132	mdlB	ABC-type multidrug transport system, ATPase and permease component (MdlB) (PDB:2HYD)	2	1	1.6	1	1.47	0.87	1	1	0.83	0.83	1	1	1	1	1.5	1	1	1	1.23	0.89	0.67	0.67	2	1	1	1	1.67	1	1	0.72	1.08	0.83	1	1	1.16	1	6.2	1	1	1	2	1	1.28	0.94	2
Misc Transporters	Multidrug Transport	COG2076	emrE	Multidrug transporter EmrE and related cation transporters (EmrE) (PDB:2I68)	1	1	0	0	0.87	0.87	1	1	0.83	0.83	1	1	0	0	1	1	0	0	0.91	0.89	0	0	0.5	0.5	0.5	0.5	0	0	0.39	0.39	0.75	0.75	0	0	0.95	0.89	0	0	0	0	0	0	0	0	0
Misc Transporters	Peptide Transport	COG4166	oppA	ABC-type oligopeptide transport system, periplasmic component (OppA) (PDB:1B05)	1	1	1	1	1	0.93	1	1	0.83	0.83	0.67	0.67	1	1	1	1	0.83	0.83	0.91	0.91	0	0	1	1	0	0	1	1	0.83	0.78	0.92	0.92	0	0	0	0	0.8	0.8	1	1	1	1	0.72	0.72	1
Misc Transporters	Peptide Transport	K15581	oppB	oligopeptide transport system permease protein	1	1	0.8	0.8	0.87	0.87	1	1	0.83	0.83	0.67	0.67	1	1	1	1	0.83	0.83	0.89	0.89	0	0	1	1	0	0	1	1	0	0	0	0	0	0	0	0	0.4	0.4	1	1	1	1	0.33	0.33	0
Misc Transporters	Peptide Transport	K15582	oppC	oligopeptide transport system permease protein	1	1	0.6	0.6	0.87	0.87	1	1	0.83	0.83	0.67	0.67	1	1	1	1	0.83	0.83	0.91	0.91	0	0	1	1	0	0	1	1	0.78	0.78	0.92	0.92	0	0	0	0	0.8	0.8	1	1	1	1	0.67	0.67	1
Misc Transporters	Peptide Transport	K02004	ybbP	putative ABC transport system permease protein	1	1	1	1	1.67	1	1	1	0.92	0.92	4	1	1	1	1	1	1	1	0.93	0.93	0	0	0	0	0	0	0	0	0.94	0.94	1	1	1	0.88	0	0	4.6	1	5	1	4	1	3.67	1	4
Misc Transporters	Sulfate permease	COG0659	sul1	Sulfate permease or related transporter, MFS superfamily (SUL1) (PDB:3NY7)	1	1	1	1	1	0.93	0	0	0.08	0.08	1	1	0	0	1	1	1	1	0.18	0.18	0	0	0	0	0	0	0	0	0	0	0	0	0	0	0	0	0	0	0	0	0	0	0	0	0
Misc Transporters	Sulfite Transporter	COG0730	tauE	Sulfite exporter TauE/SafE/YfcA and related permeases, UPF0721 family (TauE) (PUBMED:21183667;22797525)	1	1	2	1	1.8	1	1	1	0.83	0.83	1	1	1	1	1	1	1	1	0.98	0.98	1	1	1	1	1	1	1	1	1.94	1	1.92	1	1.75	1	1.68	1	1	1	2	1	2	1	3.11	1	1
Misc Transporters	TRAP Component	COG4663	fcbT1	TRAP-type mannitol/chloroaromatic compound transport system, periplasmic component (FcbT1) (PDB:2HZK)	1	1	0.8	0.8	0.93	0.93	1	1	0.83	0.83	1	1	1	1	1	1	0.83	0.83	0.95	0.95	0	0	0	0	0	0	0	0	0.83	0.83	1	1	1	1	0.89	0.89	1	1	1	1	1	1	0.94	0.94	1
Misc Transporters	TRAP Component	COG4664	fcbT3	TRAP-type mannitol/chloroaromatic compound transport system, large permease component (FcbT3)	1	1	1	1	0.93	0.93	1	1	0.92	0.92	1	1	1	1	1	1	0.83	0.83	0.98	0.95	0	0	0	0	0	0	0	0	0.83	0.83	1	1	1	1	0.95	0.95	1	1	1	1	1	1	0.89	0.89	1
Misc Transporters	TRAP Component	COG4665	fcbT2	TRAP-type mannitol/chloroaromatic compound transport system, small permease component (FcbT2)	1	1	1	1	0.93	0.87	1	1	0.92	0.92	1	1	1	1	1	1	0.83	0.83	0.89	0.89	0	0	0	0	0	0	0	0	0.83	0.83	1	1	0.88	0.88	0.95	0.95	1	1	1	1	1	1	0.89	0.89	1
Sulfur & Nitrogen Metabolism	GS-GOGAT Pathway	COG0067|COG0069|COG0070	gltB1/B2/B3	Glutamate synthase domain 1 (GltB1) (PDB:1EA0)|Glutamate synthase domain 2 (GltB2) (PDB:1EA0)|Glutamate synthase domain 3 (GltB3) (PDB:1EA0)	1.25	1	0.8	0.8	1.13	1	1	1	0.83	0.83	1.33	1	2	1	1	1	1	1	1.02	0.98	1	1	1	1	1	1	1	1	0.89	0.83	0.92	0.83	1.13	1	0.89	0.89	1.6	1	1	1	1	1	1.11	1	1
Sulfur & Nitrogen Metabolism	GS-GOGAT Pathway	COG0174	glnA	Glutamine synthetase (GlnA) (PDB:1F1H)	1	1	1	1	0.87	0.87	1	1	0.75	0.75	1	1	1	1	0.5	0.5	0.67	0.67	0.95	0.95	1	1	1	1	1	1	1	1	0.94	0.94	0.92	0.92	1	1	0.95	0.95	2.4	1	2	1	2	1	1.89	1	2
Sulfur & Nitrogen Metabolism	Nitrogen Metabolism	COG0334	gdhA	Glutamate dehydrogenase/leucine dehydrogenase (GdhA) (PDB:1B3B) (PUBMED:24391520)	1.75	1	1.8	1	1.6	1	1	1	1.17	1	0.33	0.33	1	1	0	0	1	1	0.39	0.39	0	0	1	1	1.5	1	1	1	0	0	0	0	0	0	0	0	0.2	0.2	0	0	0	0	0	0	0
Sulfur & Nitrogen Metabolism	Nitrogen Metabolism	COG0493	gltD	NADPH-dependent glutamate synthase beta chain or related oxidoreductase (GltD) (PDB:1H7X)	1	1	0.6	0.6	0.8	0.8	1	1	0.83	0.83	1	1	1	1	1	1	1	1	1	1	1	1	1	1	1	1	1	1	0.89	0.89	0.92	0.83	1	1	0.95	0.95	1	1	1	1	1	1	1	1	1
Sulfur & Nitrogen Metabolism	Cysteine biosynthesis	K00640	cysE	serine O-acetyltransferase [EC:2.3.1.30]	0	0	0	0	0.53	0.53	0	0	0.33	0.33	1	1	1	1	1	1	0.83	0.83	0.89	0.84	0.33	0.33	0	0	0	0	0	0	0.89	0.89	0.83	0.83	1	1	1	1	0.6	0.6	1	1	1	1	1	1	1
Sulfur & Nitrogen Metabolism	Cysteine biosynthesis	K10150	cysO	cysteine synthase / O-phosphoserine sulfhydrylase / cystathionine beta-synthase [EC:2.5.1.47¬†2.5.1.65¬†4.2.1.22]	0	0	0	0	0	0	0	0	0	0	0	0	0	0	0	0	0	0	0	0	0	0	0	0	0	0	0	0	0	0	0	0	0	0	0	0	0	0	0	0	0	0	0	0	0
Sulfur & Nitrogen Metabolism	Cysteine biosynthesis	K13034	ATCYSC1	L-3-cyanoalanine synthase/ cysteine synthase [EC:2.5.1.47¬†4.4.1.9]	0	0	0	0	0	0	0	0	0	0	0	0	0	0	0	0	0	0	0	0	0	0	0	0	0	0	0	0	0	0	0	0	0	0	0	0	0	0	0	0	0	0	0	0	0
Sulfur & Nitrogen Metabolism	Cysteine biosynthesis	K17069	met17	O-acetylhomoserine/O-acetylserine sulfhydrylase [EC:2.5.1.49¬†2.5.1.47]	0	0	0	0	0	0	0	0	0	0	0	0	0	0	0	0	0	0	0	0	0	0	0	0	0	0	0	0	0	0	0	0	0	0	0	0	0	0	0	0	0	0	0	0	0
Sulfur & Nitrogen Metabolism	Cysteine biosynthesis	COG0031	cysK	Cysteine synthase (CysK) (PDB:1FCJ)	0	0	0	0	0.53	0.53	0	0	0.33	0.33	1	1	1	1	1	1	1	1	0.84	0.84	0	0	0	0	0	0	0	0	0	0	0	0	0	0	0	0	0.8	0.8	0	0	0	0	0	0	0
Sulfur & Nitrogen Metabolism	DMSP Metabolism	K20034	dmdB	3-(methylthio)propionyl---CoA ligase [EC:6.2.1.44]	0	0	0	0	0	0	0	0	0	0	0	0	0	0	0	0	0	0	0	0	0	0	0	0	0	0	0	0	0.94	0.94	0.92	0.92	0	0	0.95	0.95	0.8	0.8	1	1	1	1	0.83	0.83	1
Sulfur & Nitrogen Metabolism	DMSP Metabolism	K17486	dmdA	dimethylsulfoniopropionate demethylase [EC:2.1.1.269]	0	0	0	0	0.07	0.07	0	0	0	0	0.67	0.67	0	0	0	0	0.17	0.17	0.59	0.59	0	0	0	0	0	0	0	0	0	0	0	0	0	0	0	0	0	0	0	0	1	1	0	0	0
Sulfur & Nitrogen Metabolism	Sulfide production	K11180	dsrA	dissimilatory sulfite reductase alpha subunit [EC:1.8.99.5]	0	0	0	0	0	0	0	0	0	0	0	0	0	0	0	0	0	0	0	0	0	0	0	0	0	0	0	0	0	0	0	0	0	0	0	0	0	0	0	0	0	0	0	0	0
Sulfur & Nitrogen Metabolism	Sulfide production	K00380	cysJ	sulfite reductase (NADPH) flavoprotein alpha-component [EC:1.8.1.2]	0	0	0	0	0	0	0	0	0	0	0	0	0	0	0	0	0	0	0	0	0	0	0	0	0	0	0	0	0	0	0	0	0	0	0	0	0	0	0	0	0	0	0	0	0
Sulfur & Nitrogen Metabolism	Sulfide production	K16950	asrA	anaerobic sulfite reductase subunit A	0	0	0	0	0	0	0	0	0	0	0	0	0	0	0	0	0	0	0	0	0	0	0	0	0	0	0	0	0	0	0	0	0	0	0	0	0	0	0	0	0	0	0	0	0
Sulfur & Nitrogen Metabolism	Sulfide production	K00392	sir	sulfite reductase (ferredoxin) [EC:1.8.7.1]	0	0	0	0	0	0	0	0	0	0	0	0	0	0	0	0	0	0	0	0	0	0	0	0	0	0	0	0	0	0	0	0	0	0	0	0	0	0	0	0	0	0	0	0	0
Sulfur & Nitrogen Metabolism	Homocysteine Biosynthesis	K01739	metB	cystathionine gamma-synthase [EC:2.5.1.48]	0	0	0	0	0	0	0	0	0	0	0	0	0	0	0	0	0	0	0	0	0	0	0	0	0	0	0	0	0	0	0	0	0	0	0.74	0.74	0.8	0.6	0	0	0	0	0.06	0.06	0
Sulfur & Nitrogen Metabolism	Sulfur Metabolism Glutathione	COG0405	ggt	Gamma-glutamyltranspeptidase (Ggt) (PDB:2Z8I) (PUBMED:16618936)	3	1	2.8	1	2.73	1	2	1	2.5	0.92	2	1	2	1	2	1	2.33	1	2.57	0.98	3	1	3	1	3	1	3	1	1	1	1	1	1	1	0.68	0.68	3	1	3	1	2	1	1.94	1	2
Sulfur & Nitrogen Metabolism	Sulfur Metabolism Glutathione	COG0260	pepB	Leucyl aminopeptidase (PepB) (PDB:3H8E) (PUBMED:19553197;23825549)	1	1	1	1	0.87	0.87	1	1	0.92	0.92	0.67	0.67	1	1	1	1	1.33	1	0.93	0.93	1	1	0.5	0.5	1	1	1	1	0.89	0.89	0.83	0.83	1	1	1	1	1	1	1	1	1	1	0.94	0.89	1
Sulfur & Nitrogen Metabolism	Sulfur Metabolism Taurine	K03119	tauD	taurine dioxygenase [EC:1.14.11.17]	1	1	2.2	1	1.13	0.93	0	0	0	0	0.67	0.67	0	0	0	0	0	0	0	0	0	0	0	0	0	0	0	0	1.72	1	1.58	1	0.63	0.63	0.89	0.89	3.6	1	4	1	3	1	2.72	1	3
Rhodopsin Related	Beta_carotene Production	K06443	icyB	lycopene beta-cyclase [EC:5.5.1.19]	0	0	0	0	0	0	0	0	0	0	0	0	0	0	0	0	0	0	0	0	0	0	0	0	0	0	0	0	0	0	0	0	0	0	0	0	0	0	0	0	0	0	0	0	0
Rhodopsin Related	Beta_carotene Production	K02291	crtB	15-cis-phytoene synthase [EC:2.5.1.32]	0	0	0	0	0	0	0	0	0	0	0	0	0	0	0	0	0	0	0	0	0	0	0	0	0	0	0	0	0	0	0	0	0	0	0	0	0	0	0	0	0	0	0	0	0
Rhodopsin Related	Beta_carotene Production	K02293	crtP	15-cis-phytoene desaturase [EC:1.3.5.5]	0	0	0	0	0	0	0	0	0	0	0	0	0	0	0	0	0	0	0	0	0	0	0	0	0	0	0	0	0	0	0	0	0	0	0	0	0	0	0	0	0	0	0	0	0
Rhodopsin Related	Beta_carotene Production	K15744	Z-ISO	zeta-carotene isomerase [EC:5.2.1.12]	0	0	0	0	0	0	0	0	0	0	0	0	0	0	0	0	0	0	0	0	0	0	0	0	0	0	0	0	0	0	0	0	0	0	0	0	0	0	0	0	0	0	0	0	0
Rhodopsin Related	Beta_carotene Production	K00514	crtQ	zeta-carotene desaturase [EC:1.3.5.6]	0	0	0	0	0	0	0	0	0	0	0	0	0	0	0	0	0	0	0	0	0	0	0	0	0	0	0	0	0	0	0	0	0	0	0	0	0	0	0	0	0	0	0	0	0
Rhodopsin Related	Beta_carotene Production	K09835	crtH	prolycopene isomerase [EC:5.2.1.13]	0	0	0	0	0	0	0	0	0	0	0	0	0	0	0	0	0	0	0	0	0	0	0	0	0	0	0	0	0	0	0	0	0	0	0	0	0	0	0	0	0	0	0	0	0
Rhodopsin Related	Retinal Production	K00515	bcmo1	beta-carotene 15,15'-dioxygenase [EC:1.13.11.63]	0	0	0	0	0	0	0	0	0	0	0	0	0	0	0	0	0	0	0	0	0	0	0	0	0	0	0	0	0	0	0	0	0	0	0	0	0	0	0	0	0	0	0	0	0
Rhodopsin Related	Retinal Production	K00464	diox1	all-trans-8'-apo-beta-carotenal 15,15'-oxygenase [EC:1.13.11.75]	0	0	0	0	0	0	0	0	0	0	0	0	0	0	0	0	0	0	0	0	0	0	0	0	0	0	0	0	0.39	0.39	0.92	0.92	0	0	0.16	0.16	3.2	1	2	1	2	1	2.28	1	3
Rhodopsin Related	Rhodopsin	COG5524	bop	Bacteriorhodopsin	0.75	0.75	1	1	0.73	0.73	1	1	0.58	0.58	1	1	1	1	1	1	1	1	0.98	0.98	0.33	0.33	1	1	1	1	1	1	0.78	0.78	0.92	0.92	0.88	0.88	0.89	0.89	0	0	0	0	1	1	0.83	0.83	1
[truncated: 1 more columns]
