# Supplementary material for: Isolate-anchored comparisons reveal evolutionary and functional differentiation across SAR86 marine bacteria
Source: ISME J. 2024 Nov 9;18(1):wrae227. doi: 10.1093/ismejo/wrae227 (PMC11582366; doi:10.1093/ismejo/wrae227)
Supplement: ramfelt_supplementary_table_6_wrae227 [file ramfelt_supplementary_table_6_wrae227.xlsx]

## Sheet: Supplementary_Table_6
Ocean Region	Suzuki	CHAB-I-7	RedeBAC7D11	Magnimaribacteraceae	Magnimaribacterales
(IO) Indian Ocean	2.27	0.42	1.09	0.29	4.07
(MS) Mediterranean Sea	2.47	1.13	1.84	0.59	6.02
(NAO) North Atlantic Ocean	1.26	0.3	0.47	0.36	2.39
(NPO) North Pacific Ocean	2.19	0.22	1.1	0.16	3.67
(RS) Red Sea	1.86	0.31	0.76	0.27	3.2
(SAO) South Atlantic Ocean	1.03	0.12	0.26	0.29	1.72
(SO) Southern Ocean	0	0	0	0	0
(SPO) South Pacific Ocean	1.07	0.1	0.58	0.35	2.11
