# Supplementary material for: Isolate-anchored comparisons reveal evolutionary and functional differentiation across SAR86 marine bacteria
Source: ISME J. 2024 Nov 9;18(1):wrae227. doi: 10.1093/ismejo/wrae227 (PMC11582366; doi:10.1093/ismejo/wrae227)
Supplement: ramfelt_supplementary_table_7_wrae227 [file ramfelt_supplementary_table_7_wrae227.xlsx]

## Sheet: Supplementary_Table_7
	HIMB1674
Canonical URL	https://seqco.de/i:44051
Species Name	Magnimaribacter mokuoloeensis
Genus Name	Magnimaribacter
Specific Epithet	mokuoloeensis
Genus etymology	Magni.mari.bac'ter. N. L. masc. n. magni from the Latin magnitudo that can mean great in importance or number and mari from the Latin mare or maris which means sea
Type species of the genus	Magnimaribacter mokuoloeensis
Genus status	gen. nov.
Species Etymology	moku.o.loe.en'sis. N. L. masc. n. Moku o Loʻe island located in Kāneʻohe Bay, Oʻahu, Hawaiʻi, and is where the first isolate of this lineage was cultivated, the name of this island in ʻŌleo Hawaiʻi literally translating to the island of Loʻe
Species Status	sp. nov.
Designation of the type genome	HIMB1674
MAG/SAG accession number
Genome Status	Complete genome
Genome size	1.6 Mb
GC mol %	36.4
Country of Origin	United States of America
Region of origin	Tropical Pacific Ocean
Source of sample	Surface seawater
Sampling Date	2017-07-26
Geographical location	Kāneʻohe Bay, Oʻahu, Hawaiʻi
Latitude	21.43635 N
Longitude	157.77736 W
Depth	2 meters below sea surface
Sediment Depth	N/A
Alitutde	N/A
Temperature of the sample (ºC)	27.4
pH of the sample	8.04
Relationship to oxygen	Aerobe
Energy metabolism	Heterotroph
Assembly	1 sample
Sequencing technology	Illumina NextSeq 2000 platform
Binning software used	N/A
Assembly software used	metaSPAdes v.3.13.0
Habitat	surface seawater
Miscellaneous, extraordinary features relevant for the decription
