# Supplementary material for: Isolate-anchored comparisons reveal evolutionary and functional differentiation across SAR86 marine bacteria
Source: ISME J. 2024 Nov 9;18(1):wrae227. doi: 10.1093/ismejo/wrae227 (PMC11582366; doi:10.1093/ismejo/wrae227)
Supplement: ramfelt_supplementary_table_8_wrae227 [file ramfelt_supplementary_table_8_wrae227.xlsx]

## Sheet: Supplementary_Table_1
Genome	Published length (bp)	Assembled length (bp)a	No. contigs post-assemblyb	Assembly errorsc
AG-339-G14-B9	1194046	1193767	1	10
D2474-A1-1	1325892	1331674	1	18
D2474-A1-2	1340696	1354854	4	31
D2474-J1	1229821	1266732	2	7
SAR86-D16	1542347	1426419	3	14
SAR86-D19	1591815	1620825	2	10
TMED112-A1	1003251	1004310	1	6
TMED112-D2-1	1070029	1073839	1	14
TMED112-D2-2	1036109	1016547	3	17
a Size of assembly resulting from replicating the methods outlined in Roda-Garcia et al. (2023)
b Total number of contigs in the final assembly resulting from replicating the method of Roda-Garcia et al. (2023).
c Assembly errors identified by mapping overlapping fragmented (10 kb and 1 kb) input contigs to their respective “complete composite genome” reported by Roda-Garcia et al. (2023)
